# Supplementary material for: Repurposable Drugs That Interact with Steroid Responsive Gene Targets for Inner Ear Disease
Source: Biomolecules. 2022 Nov 5;12(11):1641. doi: 10.3390/biom12111641 (PMC9687275; doi:10.3390/biom12111641)
Supplement: Supplementary file 1 [file biomolecules-12-01641-s001.zip]

Archive with 2 entries (2 files):
- Supplemental File S1 -SGN Treatment Comparisons - SS vs. Control and TT vs. Control .xlsx
- Supplemental File S2 - SV Treatment Comparisons - SS vs. Control and TT vs. Control .xlsx
