# Supplementary material for: Repurposable Drugs That Interact with Steroid Responsive Gene Targets for Inner Ear Disease
Source: Biomolecules. 2022 Nov 5;12(11):1641. doi: 10.3390/biom12111641 (PMC9687275; doi:10.3390/biom12111641)
Supplement: Supplementary file 1 [file biomolecules-12-01641-s001.zip › Supplemental File S1 -SGN Treatment Comparisons - SS vs. Control and TT vs. Control .xlsx]

## Sheet: SGN_transtympanic steroid>ctrl
gene	logfc	pval	name	moa	Source
Saa1	3.61514	3.26398e-06	eprodisate	amyloid protein inhibitor, antiamyloidogenic agent	LINCS
Cxcl2	2.96815	8.12158e-05	laquinimod	immunosuppressant	LINCS
Map3k6	2.7764	3.03393e-08	TC-ASK-10	MAP kinase inhibitor	LINCS
Ucp3	2.68423	2.64261e-09	CL316243	adrenergic receptor agonist	LINCS
Il6	2.36347	0.000304435	JTE-607	cytokine production inhibitor	LINCS
Il6	2.36347	0.000304435	trofinetide	cytokine production inhibitor	LINCS
Il6	2.36347	0.000304435	andrographolide	tumor necrosis factor production inhibitor	LINCS
Il6	2.36347	0.000304435	ibudilast	leukotriene receptor antagonist, phosphodiesterase inhibitor	LINCS
Il6	2.36347	0.000304435	VX-702	p38 MAPK inhibitor	LINCS
Tlr7	2.30449	3.35795e-09	GS-9620	toll-like receptor agonist	LINCS
Tlr7	2.30449	3.35795e-09	DSR-6434	toll-like receptor agonist	LINCS
Tlr7	2.30449	3.35795e-09	docosanol	lipase clearing factor inhibitor	LINCS
Tlr7	2.30449	3.35795e-09	hydroxychloroquine	antimalarial agent	LINCS
Tlr7	2.30449	3.35795e-09	resiquimod	toll-like receptor agonist	LINCS
Tlr7	2.30449	3.35795e-09	RWJ-21757	toll-like receptor agonist	LINCS
Tlr7	2.30449	3.35795e-09	imiquimod	interferon inducer, toll-like receptor agonist	LINCS
Tlr7	2.30449	3.35795e-09	5-amino-3-D-ribofuranosylthiazolo[4,5-d]pyrimidin-2,7(3H,6H)-dione		LINCS
Vcam1	2.2768	1.42515e-06	succinobucol	antioxidant	LINCS
Calca	1.95687	1.26401e-09	MK-3207	calcitonin antagonist	LINCS
Calca	1.95687	1.26401e-09	BIBN4096	calcitonin antagonist	LINCS
Calca	1.95687	1.26401e-09	rimegepant	calcitonin antagonist	LINCS
Calca	1.95687	1.26401e-09	SB-268262	calcitonin antagonist	LINCS
Nisch	1.90464	9.61071e-05	agmatine	nitric oxide synthase inhibitor	LINCS
Nisch	1.90464	9.61071e-05	AGN-192403	imidazoline receptor ligand	LINCS
Nisch	1.90464	9.61071e-05	tizanidine	adrenergic receptor agonist	LINCS
Adora2b	1.89576	5.49918e-05	CGS-15943	adenosine receptor antagonist	LINCS
Adora2b	1.89576	5.49918e-05	CGH2466	adenosine receptor antagonist	LINCS
Adora2b	1.89576	5.49918e-05	BAY-60-6583	adenosine receptor agonist	LINCS
Adora2b	1.89576	5.49918e-05	regadenoson	adenosine receptor agonist	LINCS
Adora2b	1.89576	5.49918e-05	NECA	adenosine receptor agonist	LINCS
Adora2b	1.89576	5.49918e-05	IB-MECA	adenosine receptor agonist	LINCS
Adora2b	1.89576	5.49918e-05	DPCPX	adenosine receptor antagonist	LINCS
Adora2b	1.89576	5.49918e-05	N6-cyclopentyladenosine	adenosine receptor agonist	LINCS
Adora2b	1.89576	5.49918e-05	KW-3902	adenosine receptor antagonist	LINCS
Adora2b	1.89576	5.49918e-05	enprofylline	phosphodiesterase inhibitor	LINCS
Adora2b	1.89576	5.49918e-05	GS-6201	adenosine receptor antagonist	LINCS
Adora2b	1.89576	5.49918e-05	vipadenant	adenosine receptor antagonist	LINCS
Adora2b	1.89576	5.49918e-05	HEMADO	adenosine receptor agonist	LINCS
Adora2b	1.89576	5.49918e-05	preladenant	adenosine receptor antagonist	LINCS
Adora2b	1.89576	5.49918e-05	PSB-36	adenosine receptor antagonist	LINCS
Adora2b	1.89576	5.49918e-05	PSB-1115	adenosine receptor antagonist	LINCS
Adora2b	1.89576	5.49918e-05	PSB-603	adenosine receptor antagonist	LINCS
Adora2b	1.89576	5.49918e-05	LUF-5834	adenosine receptor agonist	LINCS
Adora2b	1.89576	5.49918e-05	caffeine	adenosine receptor antagonist, phosphodiesterase inhibitor	LINCS
Adora2b	1.89576	5.49918e-05	ZM-241385	adenosine receptor antagonist	LINCS
Adora2b	1.89576	5.49918e-05	istradefylline	adenosine receptor antagonist	LINCS
Adora2b	1.89576	5.49918e-05	SLV-320	adenosine receptor antagonist	LINCS
Adora2b	1.89576	5.49918e-05	SCH-58261	adenosine receptor antagonist	LINCS
Adora2b	1.89576	5.49918e-05	adenosine	adenosine receptor agonist	LINCS
Adora2b	1.89576	5.49918e-05	MRS-3777	adenosine receptor antagonist	LINCS
Adora2b	1.89576	5.49918e-05	2-chloroadenosine	adenosine receptor agonist	LINCS
Adora2b	1.89576	5.49918e-05	aminophylline	adenosine receptor antagonist	LINCS
Adora2b	1.89576	5.49918e-05	2-chloro-N6-cyclopentyladenosine	adenosine receptor agonist	LINCS
Adora2b	1.89576	5.49918e-05	CGS-21680	adenosine receptor agonist	LINCS
Adora2b	1.89576	5.49918e-05	CF102	adenosine receptor agonist	LINCS
Adora2b	1.89576	5.49918e-05	pentoxifylline	phosphodiesterase inhibitor	LINCS
Adora2b	1.89576	5.49918e-05	MRS-1220	adenosine receptor antagonist	LINCS
Prodh	1.87192	5.85907e-08	L-proline	glutamate receptor agonist	LINCS
Dpep1	1.81529	3.10338e-09	doripenem	bacterial cell wall synthesis inhibitor	LINCS
Dpep1	1.81529	3.10338e-09	cilastatin	dehydropeptidase inhibitor	LINCS
Cacna1a	1.78008	0.00471382	loperamide	opioid receptor agonist	LINCS
Cacna1a	1.78008	0.00471382	gabapentin	calcium channel blocker	LINCS
Cacna1a	1.78008	0.00471382	verapamil	calcium channel blocker	LINCS
Cacna1a	1.78008	0.00471382	spironolactone	mineralocorticoid receptor antagonist	LINCS
Kcnq2	1.77584	1.29625e-05	meclofenamic-acid	cyclooxygenase inhibitor, prostanoid receptor antagonist	LINCS
Kcnq2	1.77584	1.29625e-05	XE-991	potassium channel blocker	LINCS
Kcnq2	1.77584	1.29625e-05	diclofenac	cyclooxygenase inhibitor	LINCS
Kcnq2	1.77584	1.29625e-05	pyrithione-zinc	ATP synthase inhibitor	LINCS
Kcnq2	1.77584	1.29625e-05	ICA-069673	voltage-gated potassium channel activator	LINCS
Kcnq2	1.77584	1.29625e-05	flupirtine	glutamate receptor antagonist	LINCS
Kcnq2	1.77584	1.29625e-05	amitriptyline	norepinephrine inhibitor, norepinephrine reuptake inhibitor, serotonin receptor antagonist, serotonin‚Äìnorepinephrine reuptake inhibitor (SNRI)	LINCS
Kcnq2	1.77584	1.29625e-05	linopirdine	potassium channel blocker	LINCS
Kcnq2	1.77584	1.29625e-05	ICA-110381	voltage-gated potassium channel activator	LINCS
Kcnq2	1.77584	1.29625e-05	dalfampridine	potassium channel blocker	LINCS
Kcnq2	1.77584	1.29625e-05	flindokalner	potassium channel agonist	LINCS
Nfe2l2	1.68283	0.00857497	sulforaphane	anticancer agent, aryl hydrocarbon receptor antagonist	LINCS
Nfe2l2	1.68283	0.00857497	RTA-408	nitric oxide production inhibitor	LINCS
Nfe2l2	1.68283	0.00857497	NK-252	nuclear factor erythroid derived, like (NRF2) activator	LINCS
Bdkrb2	1.67122	5.11906e-07	icatibant-acetate	bradykinin receptor antagonist	LINCS
Bdkrb2	1.67122	5.11906e-07	WIN-64338	bradykinin receptor antagonist	LINCS
Atf3	1.65457	5.75349e-05	ephedrine-(racemic)	adrenergic receptor agonist	LINCS
F10	1.65396	0.00016851	rivaroxaban	coagulation factor inhibitor	LINCS
F10	1.65396	0.00016851	edoxaban	coagulation factor inhibitor	LINCS
F10	1.65396	0.00016851	menadione	mitochondrial DNA polymerase inhibitor, phosphatase inhibitor	LINCS
F10	1.65396	0.00016851	apixaban	coagulation factor inhibitor	LINCS
F10	1.65396	0.00016851	octopamine	trace amine associated receptor agonist	LINCS
F10	1.65396	0.00016851	fondaparinux	coagulation factor inhibitor	LINCS
F10	1.65396	0.00016851	otamixaban	coagulation factor inhibitor	LINCS
Pdxk	1.61325	6.21852e-10	pyridoxine	vitamin B	LINCS
Pdxk	1.61325	6.21852e-10	pyridoxal		LINCS
Scnn1a	1.57107	3.28105e-07	triamterene	sodium channel blocker	LINCS
Scnn1a	1.57107	3.28105e-07	benzamil	sodium channel blocker	LINCS
Scnn1a	1.57107	3.28105e-07	amiloride	sodium channel blocker	LINCS
Gprc5a	1.53575	6.71395e-07	tretinoin	retinoid receptor agonist, retinoid receptor ligand	LINCS
Grin1	1.51716	0.000375421	L-701324	glutamate receptor antagonist	LINCS
Grin1	1.51716	0.000375421	perzinfotel	glutamate receptor antagonist	LINCS
Grin1	1.51716	0.000375421	dehydroepiandrosterone	protein synthesis stimulant	LINCS
Grin1	1.51716	0.000375421	acetylcysteine	mucolytic agent	LINCS
Grin1	1.51716	0.000375421	acamprosate	glutamate receptor antagonist	LINCS
Grin1	1.51716	0.000375421	L-aspartic-acid	metallic radical formation stimulant	LINCS
Grin1	1.51716	0.000375421	DNQX	glutamate receptor antagonist	LINCS
Grin1	1.51716	0.000375421	remacemide	glutamate receptor antagonist	LINCS
Grin1	1.51716	0.000375421	eliprodil	glutamate receptor antagonist	LINCS
Grin1	1.51716	0.000375421	budipine	glutamate receptor antagonist	LINCS
Grin1	1.51716	0.000375421	3-carboxy-4-hydroxyphenylglycine-(R)	glutamate receptor antagonist	LINCS
Grin1	1.51716	0.000375421	5,7-dichlorokynurenic-acid	glutamate receptor antagonist	LINCS
Grin1	1.51716	0.000375421	NBQX	glutamate receptor antagonist	LINCS
Grin1	1.51716	0.000375421	homoquinolinic-acid	glutamate receptor agonist	LINCS
Grin1	1.51716	0.000375421	dizocilpine-(+)	glutamate receptor antagonist	LINCS
Grin1	1.51716	0.000375421	NMDA	glutamate receptor agonist	LINCS
Grin1	1.51716	0.000375421	gabapentin	calcium channel blocker	LINCS
Grin1	1.51716	0.000375421	ditolylguanidine	sigma receptor agonist	LINCS
Grin1	1.51716	0.000375421	agmatine	nitric oxide synthase inhibitor	LINCS
Grin1	1.51716	0.000375421	CPP	glutamate receptor antagonist	LINCS
Grin1	1.51716	0.000375421	L-glutamic-acid	glutamate receptor agonist	LINCS
Grin1	1.51716	0.000375421	L-701252	glutamate receptor antagonist	LINCS
Grin1	1.51716	0.000375421	atomoxetine	norepinephrine transporter inhibitor	LINCS
Grin1	1.51716	0.000375421	L-689560	glutamate receptor antagonist	LINCS
Grin1	1.51716	0.000375421	kynurenic-acid	glutamate receptor antagonist	LINCS
Grin1	1.51716	0.000375421	AMPA-(RS)	glutamate receptor agonist	LINCS
Grin1	1.51716	0.000375421	tetrazol-5-yl-glycine-(RS)	glutamate receptor agonist	LINCS
Grin1	1.51716	0.000375421	AZD6765	glutamate receptor antagonist	LINCS
Grin1	1.51716	0.000375421	ibotenic-acid	glutamate receptor agonist	LINCS
Grin1	1.51716	0.000375421	aptiganel	glutamate receptor antagonist	LINCS
Grin1	1.51716	0.000375421	SDZ-220-040	glutamate receptor antagonist	LINCS
Grin1	1.51716	0.000375421	cycloserine-(D)	bacterial cell wall synthesis inhibitor	LINCS
Grin1	1.51716	0.000375421	felbamate	glutamate receptor antagonist	LINCS
Grin1	1.51716	0.000375421	AM-92016	potassium channel blocker	LINCS
Grin1	1.51716	0.000375421	7-chlorokynurenic-acid	glutamate receptor antagonist	LINCS
Grin1	1.51716	0.000375421	gavestinel	glutamate receptor antagonist	LINCS
Grin1	1.51716	0.000375421	AMPA-(S)	glutamate receptor agonist	LINCS
Grin1	1.51716	0.000375421	AZD4282	glutamate receptor antagonist	LINCS
Grin1	1.51716	0.000375421	D-serine	glutamate receptor agonist	LINCS
Grin1	1.51716	0.000375421	SDZ-220-581	glutamate receptor antagonist	LINCS
Grin1	1.51716	0.000375421	spermine		LINCS
Kcnh2	1.51523	0.000370076	amiodarone	potassium channel blocker	LINCS
Kcnh2	1.51523	0.000370076	dofetilide	potassium channel blocker	LINCS
Kcnh2	1.51523	0.000370076	pimozide	dopamine receptor antagonist	LINCS
Kcnh2	1.51523	0.000370076	chlorpromazine	dopamine receptor antagonist	LINCS
Kcnh2	1.51523	0.000370076	disopyramide	sodium channel blocker	LINCS
Kcnh2	1.51523	0.000370076	NS-3623	voltage-gated potassium channel activator	LINCS
Kcnh2	1.51523	0.000370076	propafenone	antiarrhythmic	LINCS
Kcnh2	1.51523	0.000370076	quinidine	sodium channel blocker	LINCS
Kcnh2	1.51523	0.000370076	vesnarinone	phosphodiesterase inhibitor	LINCS
Kcnh2	1.51523	0.000370076	tecastemizole	histamine receptor antagonist	LINCS
Kcnh2	1.51523	0.000370076	astemizole	histamine receptor antagonist	LINCS
Kcnh2	1.51523	0.000370076	GW-803430	melanin inhibitor	LINCS
Kcnh2	1.51523	0.000370076	amsacrine	topoisomerase inhibitor	LINCS
Kcnh2	1.51523	0.000370076	E-4031	potassium channel blocker	LINCS
Kcnh2	1.51523	0.000370076	AZD5438	CDK inhibitor	LINCS
Kcnh2	1.51523	0.000370076	verapamil	calcium channel blocker	LINCS
Kcnh2	1.51523	0.000370076	imipramine	norepinephrine reputake inhibitor, serotonin reuptake inhibitor	LINCS
Kcnh2	1.51523	0.000370076	volinanserin	serotonin receptor antagonist	LINCS
Kcnh2	1.51523	0.000370076	dalfampridine	potassium channel blocker	LINCS
Kcnh2	1.51523	0.000370076	ginsenoside-RE3	angiogenesis inhibitor, apoptosis stimulant	LINCS
Kcnh2	1.51523	0.000370076	NS-1643	voltage-gated potassium channel activator	LINCS
Kcnh2	1.51523	0.000370076	PD-118057	potassium channel activator	LINCS
Kcnh2	1.51523	0.000370076	terfenadine	histamine receptor antagonist	LINCS
Kcnh2	1.51523	0.000370076	betrixaban	coagulation factor inhibitor	LINCS
Kcnh2	1.51523	0.000370076	cisapride	serotonin receptor agonist	LINCS
Kcnh2	1.51523	0.000370076	prazosin	adrenergic receptor antagonist	LINCS
Kcnh2	1.51523	0.000370076	dronedarone	adrenergic receptor antagonist	LINCS
Kcnh2	1.51523	0.000370076	brivanib	FGFR inhibitor, VEGFR inhibitor	LINCS
Kcnh2	1.51523	0.000370076	erythromycin-estolate	bacterial 50S ribosomal subunit inhibitor	LINCS
Kcnh2	1.51523	0.000370076	erythromycin-ethylsuccinate	cytochrome P450 inhibitor, protein synthesis inhibitor	LINCS
Kcnh2	1.51523	0.000370076	sertindole	dopamine receptor antagonist, serotonin receptor antagonist	LINCS
Kcnh2	1.51523	0.000370076	ibutilide	potassium channel blocker	LINCS
Kcnh2	1.51523	0.000370076	sotalol	adrenergic receptor antagonist	LINCS
Nfkbia	1.49942	1.90644e-07	GS-143	ubiquitin ligase inhibitor	LINCS
Nfkbia	1.49942	1.90644e-07	aspirin	cyclooxygenase inhibitor	LINCS
Nfkbia	1.49942	1.90644e-07	BAY-11-7085	NFkB pathway inhibitor	LINCS
Kcna5	1.4832	1.73214e-07	propafenone	antiarrhythmic	LINCS
Kcna5	1.4832	1.73214e-07	vernakalant	potassium channel blocker	LINCS
Kcna5	1.4832	1.73214e-07	DPO-1	potassium channel blocker	LINCS
Kcna5	1.4832	1.73214e-07	dronedarone	adrenergic receptor antagonist	LINCS
Kcna5	1.4832	1.73214e-07	nifedipine	calcium channel blocker	LINCS
Kcna5	1.4832	1.73214e-07	clofilium	potassium channel blocker	LINCS
Kcna5	1.4832	1.73214e-07	bupivacaine	sodium channel blocker	LINCS
Kcna5	1.4832	1.73214e-07	azimilide	potassium channel blocker	LINCS
Kcna5	1.4832	1.73214e-07	dalfampridine	potassium channel blocker	LINCS
Kcna5	1.4832	1.73214e-07	quinidine	sodium channel blocker	LINCS
Kcna5	1.4832	1.73214e-07	diltiazem	calcium channel blocker	LINCS
Kcna5	1.4832	1.73214e-07	AS-77	potassium channel blocker	LINCS
Kcna5	1.4832	1.73214e-07	flecainide	sodium channel blocker	LINCS
Th	1.46348	5.10072e-06	metirosine	tyrosine hydroxylase inhibitor	LINCS
Th	1.46348	5.10072e-06	plovamer-acetate		LINCS
Th	1.46348	5.10072e-06	sapropterin	phenylalanine 4-hydroxylase stimulant	LINCS
Cdkn1a	1.4581	0.000901355	GGTI-298	GGTase inhibitor	LINCS
Grin2c	1.43893	0.0370164	5,7-dichlorokynurenic-acid	glutamate receptor antagonist	LINCS
Grin2c	1.43893	0.0370164	tetrazol-5-yl-glycine-(RS)	glutamate receptor agonist	LINCS
Grin2c	1.43893	0.0370164	3-carboxy-4-hydroxyphenylglycine-(R)	glutamate receptor antagonist	LINCS
Grin2c	1.43893	0.0370164	amantadine	glutamate receptor antagonist	LINCS
Grin2c	1.43893	0.0370164	L-aspartic-acid	metallic radical formation stimulant	LINCS
Grin2c	1.43893	0.0370164	L-701324	glutamate receptor antagonist	LINCS
Grin2c	1.43893	0.0370164	selfotel	glutamate receptor antagonist	LINCS
Grin2c	1.43893	0.0370164	atomoxetine	norepinephrine transporter inhibitor	LINCS
Grin2c	1.43893	0.0370164	DQP-1105	glutamate receptor antagonist	LINCS
Grin2c	1.43893	0.0370164	felbamate	glutamate receptor antagonist	LINCS
Grin2c	1.43893	0.0370164	L-glutamic-acid	glutamate receptor agonist	LINCS
Grin2c	1.43893	0.0370164	gavestinel	glutamate receptor antagonist	LINCS
Grin2c	1.43893	0.0370164	NMDA	glutamate receptor agonist	LINCS
Grin2c	1.43893	0.0370164	D-serine	glutamate receptor agonist	LINCS
Grin2c	1.43893	0.0370164	CIQ	glutamate receptor potentiator	LINCS
Grin2c	1.43893	0.0370164	midafotel	glutamate receptor antagonist	LINCS
Grin2c	1.43893	0.0370164	CGP-37849	glutamate receptor antagonist	LINCS
Grin2c	1.43893	0.0370164	CPP	glutamate receptor antagonist	LINCS
Grin2c	1.43893	0.0370164	L-689560	glutamate receptor antagonist	LINCS
Grin2c	1.43893	0.0370164	AZD4282	glutamate receptor antagonist	LINCS
Grin2c	1.43893	0.0370164	gabapentin	calcium channel blocker	LINCS
Grin2c	1.43893	0.0370164	dizocilpine-(+)	glutamate receptor antagonist	LINCS
Grin2c	1.43893	0.0370164	acamprosate	glutamate receptor antagonist	LINCS
Grin2c	1.43893	0.0370164	7-chlorokynurenic-acid	glutamate receptor antagonist	LINCS
Grin2c	1.43893	0.0370164	homoquinolinic-acid	glutamate receptor agonist	LINCS
Grin2c	1.43893	0.0370164	dehydroepiandrosterone	protein synthesis stimulant	LINCS
Calcr	1.43837	1.68756e-06	SUN-B-8155	calcitonin agonist	LINCS
Nr1h4	1.42692	2.7103e-06	chenodeoxycholic-acid	11-beta hydroxysteroid dehydrogenase inhibitor, FXR agonist	LINCS
Nr1h4	1.42692	2.7103e-06	ursodiol	nuclear factor erythroid derived, like (NRF2) activator	LINCS
Nr1h4	1.42692	2.7103e-06	GW-4064	FXR agonist	LINCS
Nr1h4	1.42692	2.7103e-06	GR-235	estrogen receptor agonist, FXR antagonist, progesterone receptor agonist	LINCS
Nr1h4	1.42692	2.7103e-06	CINPA-1	CAR antagonist	LINCS
Nr1h4	1.42692	2.7103e-06	WAY-362450	FXR agonist	LINCS
Nr1h4	1.42692	2.7103e-06	17-hydroxyprogesterone-caproate	progesterone receptor agonist	LINCS
Nr1h4	1.42692	2.7103e-06	lithocholic-acid	FXR antagonist, vitamin D receptor agonist	LINCS
Nr1h4	1.42692	2.7103e-06	fexaramine	FXR agonist	LINCS
Nr1h4	1.42692	2.7103e-06	obeticholic-acid	FXR agonist	LINCS
Aph1a	1.42646	1.20556e-07	E-2012	gamma secretase modulator	LINCS
Camk4	1.42527	0.0312523	CaMKII-IN-1	calcium/calmodulin dependent protein kinase inhibitor	LINCS
Txnrd1	1.40784	0.00117025	spermidine	glutamate receptor modulator	LINCS
Txnrd1	1.40784	0.00117025	arsenic-trioxide	apoptosis stimulant	LINCS
Txnrd1	1.40784	0.00117025	flavin-adenine-dinucleotide		LINCS
Pdgfra	1.3776	7.58456e-05	ENMD-2076	Aurora kinase inhibitor, FLT3 inhibitor, VEGFR inhibitor	LINCS
Pdgfra	1.3776	7.58456e-05	PD-173074	FGFR inhibitor, VEGFR inhibitor	LINCS
Pdgfra	1.3776	7.58456e-05	nintedanib	FGFR inhibitor, PDGFR tyrosine kinase receptor inhibitor, VEGFR inhibitor	LINCS
Pdgfra	1.3776	7.58456e-05	crenolanib	PDGFR tyrosine kinase receptor inhibitor	LINCS
Pdgfra	1.3776	7.58456e-05	masitinib	KIT inhibitor, PDGFR tyrosine kinase receptor inhibitor, SRC inhibitor	LINCS
Pdgfra	1.3776	7.58456e-05	trapidil	PDGFR tyrosine kinase receptor inhibitor	LINCS
Pdgfra	1.3776	7.58456e-05	pazopanib	KIT inhibitor, PDGFR tyrosine kinase receptor inhibitor, VEGFR inhibitor	LINCS
Pdgfra	1.3776	7.58456e-05	quizartinib	FLT3 inhibitor	LINCS
Pdgfra	1.3776	7.58456e-05	ponatinib	Bcr-Abl kinase inhibitor, FLT3 inhibitor, PDGFR tyrosine kinase receptor inhibitor	LINCS
Pdgfra	1.3776	7.58456e-05	PP-121	protein tyrosine kinase inhibitor	LINCS
Pdgfra	1.3776	7.58456e-05	CP-673451	PDGFR tyrosine kinase receptor inhibitor	LINCS
Pdgfra	1.3776	7.58456e-05	tivozanib	VEGFR inhibitor	LINCS
Pdgfra	1.3776	7.58456e-05	imatinib	Bcr-Abl kinase inhibitor, KIT inhibitor, PDGFR tyrosine kinase receptor inhibitor	LINCS
Pdgfra	1.3776	7.58456e-05	sunitinib	FLT3 inhibitor, KIT inhibitor, PDGFR tyrosine kinase receptor inhibitor, RET tyrosine kinase inhibitor, VEGFR inhibitor	LINCS
Pdgfra	1.3776	7.58456e-05	semaxanib	VEGFR inhibitor	LINCS
Pdgfra	1.3776	7.58456e-05	DCC-2618	KIT inhibitor, PDGFR tyrosine kinase receptor inhibitor	LINCS
Pdgfra	1.3776	7.58456e-05	AC-710	PDGFR tyrosine kinase receptor inhibitor	LINCS
Pdgfra	1.3776	7.58456e-05	regorafenib	FGFR inhibitor, KIT inhibitor, PDGFR tyrosine kinase receptor inhibitor, RAF inhibitor, RET tyrosine kinase inhibitor, VEGFR inhibitor	LINCS
Pdgfra	1.3776	7.58456e-05	TAK-593	VEGFR inhibitor	LINCS
Pdgfra	1.3776	7.58456e-05	dovitinib	EGFR inhibitor, FGFR inhibitor, FLT3 inhibitor, PDGFR tyrosine kinase receptor inhibitor, VEGFR inhibitor	LINCS
Pdgfra	1.3776	7.58456e-05	toceranib	protein tyrosine kinase inhibitor	LINCS
Pdgfra	1.3776	7.58456e-05	lucitanib	FGFR inhibitor, VEGFR inhibitor	LINCS
Pdgfra	1.3776	7.58456e-05	BMS-536924	IGF-1 inhibitor	LINCS
Pdgfra	1.3776	7.58456e-05	orantinib	FGFR inhibitor, PDGFR tyrosine kinase receptor inhibitor, VEGFR inhibitor	LINCS
Pdgfra	1.3776	7.58456e-05	cediranib	KIT inhibitor, VEGFR inhibitor	LINCS
Ptpn11	1.35093	3.31789e-05	SHP099	protein tyrosine kinase inhibitor	LINCS
Ptpn11	1.35093	3.31789e-05	BVT-948	tyrosine phosphatase inhibitor	LINCS
Gnmt	1.34969	1.16911e-06	AZD4282	glutamate receptor antagonist	LINCS
Gnmt	1.34969	1.16911e-06	citric-acid	coagulation factor inhibitor	LINCS
Sphk1	1.34565	2.30817e-07	idronoxil	XIAP inhibitor	LINCS
Sphk1	1.34565	2.30817e-07	SKI-II	sphingosine kinase inhibitor	LINCS
Kcnh1	1.34087	0.00447296	imipramine	norepinephrine reputake inhibitor, serotonin reuptake inhibitor	LINCS
Kcnh1	1.34087	0.00447296	terfenadine	histamine receptor antagonist	LINCS
Kcnh1	1.34087	0.00447296	dofetilide	potassium channel blocker	LINCS
Kcnh1	1.34087	0.00447296	haloperidol	dopamine receptor antagonist	LINCS
Kcnh1	1.34087	0.00447296	quinidine	sodium channel blocker	LINCS
Kcnh1	1.34087	0.00447296	clofilium	potassium channel blocker	LINCS
Kcnh1	1.34087	0.00447296	dalfampridine	potassium channel blocker	LINCS
Kcnh1	1.34087	0.00447296	E-4031	potassium channel blocker	LINCS
Kcnh1	1.34087	0.00447296	astemizole	histamine receptor antagonist	LINCS
Clca1	1.30641	1.67344e-05	CaCCinh-A01	calcium-activated chloride channel inhibitor	LINCS
Clca1	1.30641	1.67344e-05	talniflumate	cyclooxygenase inhibitor	LINCS
Csnk1d	1.25161	1.57825e-06	IC261	casein kinase inhibitor	LINCS
Csnk1d	1.25161	1.57825e-06	PF-4800567	casein kinase inhibitor	LINCS
Csnk1d	1.25161	1.57825e-06	LH846	casein kinase inhibitor	LINCS
Csnk1d	1.25161	1.57825e-06	TA-01	casein kinase inhibitor, MAP kinase inhibitor	LINCS
Csnk1d	1.25161	1.57825e-06	D-4476	TGF beta receptor inhibitor	LINCS
Csnk1d	1.25161	1.57825e-06	PF-670462	casein kinase inhibitor	LINCS
Hspb1	1.20072	2.78476e-06	SB-242235	p38 MAPK inhibitor	LINCS
Hspb1	1.20072	2.78476e-06	bicyclol	NFkB pathway inhibitor	LINCS
Ccbl1	1.19958	0.000145595	D-phenylalanine	enkephalinase inhibitor	LINCS
Ccbl1	1.19958	0.000145595	MC-1		LINCS
Ryr1	1.18782	0.000842201	suramin	DNA synthesis inhibitor	LINCS
Ryr1	1.18782	0.000842201	brolitene	muscle relaxant	LINCS
Ryr1	1.18782	0.000842201	dantrolene	calcium channel blocker	LINCS
Ryr1	1.18782	0.000842201	procaine	HMGCR inhibitor	LINCS
Ryr1	1.18782	0.000842201	caffeine	adenosine receptor antagonist, phosphodiesterase inhibitor	LINCS
Ryr1	1.18782	0.000842201	adenosine-triphosphate	adenosine receptor agonist	LINCS
Hdac11	1.1751	1.69706e-06	vorinostat	HDAC inhibitor	LINCS
Hdac11	1.1751	1.69706e-06	JNJ-26481585	HDAC inhibitor	LINCS
Hdac11	1.1751	1.69706e-06	belinostat	HDAC inhibitor	LINCS
Hdac11	1.1751	1.69706e-06	mocetinostat	HDAC inhibitor	LINCS
Dapk3	1.16077	0.000550555	URMC-099	mixed lineage kinase inhibitor	LINCS
Dapk3	1.16077	0.000550555	CX-4945	casein kinase inhibitor	LINCS
Cacna1h	1.1594	5.22392e-05	flunarizine	calcium channel blocker	LINCS
Cacna1h	1.1594	5.22392e-05	trimethadione	oxazolidine antiepileptic	LINCS
Cacna1h	1.1594	5.22392e-05	gabapentin	calcium channel blocker	LINCS
Cacna1h	1.1594	5.22392e-05	spironolactone	mineralocorticoid receptor antagonist	LINCS
Cacna1h	1.1594	5.22392e-05	ABT-639	calcium channel blocker	LINCS
Cacna1h	1.1594	5.22392e-05	amiodarone	potassium channel blocker	LINCS
Cacna1h	1.1594	5.22392e-05	ML218	T-type calcium channel blocker	LINCS
Cacna1h	1.1594	5.22392e-05	anandamide	cannabinoid receptor agonist	LINCS
Cacna1h	1.1594	5.22392e-05	ethosuximide	succinimide antiepileptic	LINCS
Cacna1h	1.1594	5.22392e-05	zonisamide	sodium channel blocker, T-type calcium channel blocker	LINCS
Cacna1h	1.1594	5.22392e-05	nifedipine	calcium channel blocker	LINCS
Cacna1h	1.1594	5.22392e-05	mibefradil	T-type calcium channel blocker	LINCS
Cacna1h	1.1594	5.22392e-05	methsuximide	T-type calcium channel blocker	LINCS
Kcnc4	1.1497	0.00032518	dalfampridine	potassium channel blocker	LINCS
Kcnc4	1.1497	0.00032518	dexfosfoserine	membrane integrity inhibitor	LINCS
Mylk2	1.14508	0.000144462	GSK2606414	protein kinase inhibitor	LINCS
Bcl2l1	1.14041	6.76233e-07	ABT-737	BCL inhibitor	LINCS
Bcl2l1	1.14041	6.76233e-07	TW-37	BCL inhibitor	LINCS
Bcl2l1	1.14041	6.76233e-07	navitoclax	BCL inhibitor	LINCS
Bcl2l1	1.14041	6.76233e-07	2,3-DCPE	BCL-XL downregulator	LINCS
Itpr2	1.13809	0.000757592	caffeine	adenosine receptor antagonist, phosphodiesterase inhibitor	LINCS
Hspa1a	1.13083	0.00149786	bicyclol	NFkB pathway inhibitor	LINCS
Hspa1a	1.13083	0.00149786	VER-155008	HSP inhibitor	LINCS
Hspa1a	1.13083	0.00149786	elesclomol	oxidative stress inducer	LINCS
Hspa1a	1.13083	0.00149786	pifithrin-mu	HSP inhibitor	LINCS
Gss	1.12689	0.00471356	acetylcysteine	mucolytic agent	LINCS
Gss	1.12689	0.00471356	glutathione	antioxidant	LINCS
Gss	1.12689	0.00471356	L-cysteine		LINCS
Gss	1.12689	0.00471356	AZD4282	glutamate receptor antagonist	LINCS
Grik3	1.11617	0.00383044	L-glutamic-acid	glutamate receptor agonist	LINCS
Grik3	1.11617	0.00383044	kainic-acid	kainate receptor agonist	LINCS
Grik3	1.11617	0.00383044	topiramate	carbonic anhydrase inhibitor, glutamate receptor antagonist, kainate receptor antagonist	LINCS
Grik3	1.11617	0.00383044	SYM-2081	kainate receptor antagonist	LINCS
Amhr2	1.1156	0.00373285	adenosine-triphosphate	adenosine receptor agonist	LINCS
Nnmt	1.11543	7.90037e-05	niacin	NAD precursor, vitamin B	LINCS
Nox4	1.11524	0.0169133	apocynin	NADPH oxidase inhibitor	LINCS
Nox4	1.11524	0.0169133	GKT137831	NADPH oxidase inhibitor	LINCS
Ager	1.10688	0.000183113	FPS-ZM1	RAGE receptor antagonist	LINCS
Ager	1.10688	0.000183113	azeliragon	RAGE receptor antagonist	LINCS
Ager	1.10688	0.000183113	benfotiamine	antioxidant	LINCS
Cacna2d2	1.10131	0.00786056	gabapentin	calcium channel blocker	LINCS
Cacna2d2	1.10131	0.00786056	spironolactone	mineralocorticoid receptor antagonist	LINCS
Cacna2d2	1.10131	0.00786056	amiodarone	potassium channel blocker	LINCS
Pomc	1.10086	0.0271014	loperamide	opioid receptor agonist	LINCS
Gaa	1.09951	2.3353e-05	miglitol	glucosidase inhibitor	LINCS
Gaa	1.09951	2.3353e-05	castanospermine	glucosidase inhibitor	LINCS
Crat	1.09529	0.000297517	coenzyme-A		LINCS
Crat	1.09529	0.000297517	levocarnitine-propionate	carnitine palmitoyltransferase inhibitor	LINCS
Crat	1.09529	0.000297517	levocarnitine		LINCS
Asrgl1	1.09385	2.48208e-05	L-asparagine		LINCS
Asrgl1	1.09385	2.48208e-05	L-aspartic-acid	metallic radical formation stimulant	LINCS
Hao1	1.08435	0.0148575	riboflavin-5-phosphate-sodium		LINCS
Cant1	1.08253	5.83479e-06	trometamol		LINCS
Grik5	1.08211	7.18852e-05	kainic-acid	kainate receptor agonist	LINCS
Grik5	1.08211	7.18852e-05	UBP-310	glutamate receptor antagonist	LINCS
Grik5	1.08211	7.18852e-05	L-glutamic-acid	glutamate receptor agonist	LINCS
Grik5	1.08211	7.18852e-05	topiramate	carbonic anhydrase inhibitor, glutamate receptor antagonist, kainate receptor antagonist	LINCS
Grik5	1.08211	7.18852e-05	SYM-2081	kainate receptor antagonist	LINCS
Mybpc3	1.08027	0.0141645	omecamtiv-mecarbil	cardiac myosin activator	LINCS
Usp1	1.08	0.00255263	NSC-632839	ubiquitin specific protease inhibitor	LINCS
Usp1	1.08	0.00255263	ML323	ubiquitin specific protease inhibitor	LINCS
Dgat2	1.06801	4.92762e-05	niacin	NAD precursor, vitamin B	LINCS
Fos	1.05621	0.00593484	ephedrine-(racemic)	adrenergic receptor agonist	LINCS
Avpr1a	1.05197	0.00537068	atosiban	oxytocin receptor antagonist	LINCS
Avpr1a	1.05197	0.00537068	OT-R-antagonist-1	oxytocin receptor antagonist	LINCS
Avpr1a	1.05197	0.00537068	lypressin	vasopressin receptor agonist	LINCS
Avpr1a	1.05197	0.00537068	vasopressin	vasopressin receptor agonist	LINCS
Avpr1a	1.05197	0.00537068	relcovaptan	vasopressin receptor antagonist	LINCS
Avpr1a	1.05197	0.00537068	oxytocin	oxytocin receptor agonist	LINCS
Avpr1a	1.05197	0.00537068	desmopressin-acetate	vasopressin receptor agonist	LINCS
Avpr1a	1.05197	0.00537068	OPC-21268	vasopressin receptor antagonist	LINCS
Avpr1a	1.05197	0.00537068	terlipressin	vasopressin receptor agonist	LINCS
Avpr1a	1.05197	0.00537068	conivaptan	vasopressin receptor antagonist	LINCS
Avpr1a	1.05197	0.00537068	PF-3274167	oxytocin receptor antagonist	LINCS
Avpr1a	1.05197	0.00537068	mozavaptan	vasopressin receptor antagonist	LINCS
Avpr1a	1.05197	0.00537068	A-987306	histamine receptor antagonist	LINCS
Avpr1a	1.05197	0.00537068	tolvaptan	vasopressin receptor antagonist	LINCS
Avpr1a	1.05197	0.00537068	L-368899	oxytocin receptor antagonist	LINCS
Avpr1a	1.05197	0.00537068	TC-OT-39	oxytocin receptor agonist, vasopressin receptor agonist	LINCS
Scnn1b	1.04915	0.000107707	triamterene	sodium channel blocker	LINCS
Scnn1b	1.04915	0.000107707	amiloride	sodium channel blocker	LINCS
Scnn1b	1.04915	0.000107707	benzamil	sodium channel blocker	LINCS
Tubb3	1.04032	1.1729e-05	paclitaxel	tubulin polymerization inhibitor	LINCS
Tubb3	1.04032	1.1729e-05	colchicine	microtubule inhibitor	LINCS
Tubb3	1.04032	1.1729e-05	cabazitaxel	microtubule inhibitor	LINCS
Tubb3	1.04032	1.1729e-05	docetaxel	tubulin polymerization inhibitor	LINCS
Tubb3	1.04032	1.1729e-05	vinorelbine	tubulin polymerization inhibitor	LINCS
Xdh	1.04021	2.3489e-05	curcumin	cyclooxygenase inhibitor, histone acetyltransferase inhibitor, lipoxygenase inhibitor, NFkB pathway inhibitor	LINCS
Xdh	1.04021	2.3489e-05	baicalein	lipoxygenase inhibitor	LINCS
Xdh	1.04021	2.3489e-05	allopurinol	xanthine oxidase inhibitor	LINCS
Xdh	1.04021	2.3489e-05	MF-101	estrogen receptor agonist	LINCS
Xdh	1.04021	2.3489e-05	flavin-adenine-dinucleotide		LINCS
Xdh	1.04021	2.3489e-05	amflutizole	xanthine oxidase inhibitor	LINCS
Xdh	1.04021	2.3489e-05	eniluracil	dihydropyrimidine dehydrogenase inhibitor	LINCS
Xdh	1.04021	2.3489e-05	topiroxostat	xanthine oxidase inhibitor	LINCS
Xdh	1.04021	2.3489e-05	oxypurinol	xanthine oxidase inhibitor	LINCS
Xdh	1.04021	2.3489e-05	febuxostat	xanthine oxidase inhibitor	LINCS
Icam1	1.03627	7.50169e-06	polydatin	ICAM1 expression inhibitor	LINCS
Icam1	1.03627	7.50169e-06	BMS-688521	ICAM1 antagonist, leukocyte function-associated antigen receptor antagonist	LINCS
Icam1	1.03627	7.50169e-06	RWJ-50271	integrin inhibitor	LINCS
Icam1	1.03627	7.50169e-06	A205804	ICAM1 expression inhibitor	LINCS
Icam1	1.03627	7.50169e-06	hyaluronic-acid		LINCS
Icam1	1.03627	7.50169e-06	BIRT-377	lymphocyte function-associated antigen negative modulator	LINCS
Rdh12	1.02012	4.79687e-06	retinol	retinoid receptor ligand	LINCS
Myh14	1.01537	2.56395e-06	blebbistatin-(+/-)	ATPase inhibitor	LINCS
Itgb1	1.0131	5.87138e-06	BTT-3033	integrin inhibitor	LINCS
Itgb1	1.0131	5.87138e-06	TC-I-15	integrin inhibitor	LINCS
Itgb1	1.0131	5.87138e-06	BIO-1211	integrin antagonist	LINCS
Itgb1	1.0131	5.87138e-06	TCS-2314	integrin inhibitor	LINCS
Itgb1	1.0131	5.87138e-06	ATN-161	integrin antagonist	LINCS
Itgb1	1.0131	5.87138e-06	SB-683698	integrin antagonist	LINCS
Itgb1	1.0131	5.87138e-06	BIO-5192	integrin inhibitor	LINCS
Vdr	1.00357	1.64845e-06	ergocalciferol	vitamin analog	LINCS
Vdr	1.00357	1.64845e-06	dihydrotachysterol	vitamin analog	LINCS
Vdr	1.00357	1.64845e-06	lithocholic-acid	FXR antagonist, vitamin D receptor agonist	LINCS
Vdr	1.00357	1.64845e-06	eldecalcitol	bone formation stimulant	LINCS
Vdr	1.00357	1.64845e-06	alfacalcidol	vitamin D receptor agonist	LINCS
Vdr	1.00357	1.64845e-06	paricalcitol	vitamin D receptor agonist	LINCS
Vdr	1.00357	1.64845e-06	seocalcitol	vitamin D receptor agonist	LINCS
Vdr	1.00357	1.64845e-06	tacalcitol	vitamin D receptor agonist	LINCS
Vdr	1.00357	1.64845e-06	calcipotriol	vitamin D receptor agonist	LINCS
Vdr	1.00357	1.64845e-06	calcitriol	vitamin D receptor agonist	LINCS
Vdr	1.00357	1.64845e-06	secalciferol	vitamin D receptor agonist	LINCS
Vdr	1.00357	1.64845e-06	calcifediol	vitamin D receptor agonist	LINCS
Vdr	1.00357	1.64845e-06	maxacalcitol	vitamin D receptor agonist	LINCS
Vdr	1.00357	1.64845e-06	falecalcitriol	vitamin D receptor agonist	LINCS
Vdr	1.00357	1.64845e-06	cholecalciferol		LINCS
Vdr	1.00357	1.64845e-06	ercalcitriol	vitamin D receptor agonist	LINCS
Vdr	1.00357	1.64845e-06	doxercalciferol	vitamin D receptor agonist	LINCS
Acads	0.99601	1.34197e-05	coenzyme-I		LINCS
Acads	0.99601	1.34197e-05	flavin-adenine-dinucleotide		LINCS
Cyp1b1	0.991696	0.00114638	kaempferol	bone resorption inhibitor, estrogen-related receptor inverse agonist	LINCS
Cyp1b1	0.991696	0.00114638	apigenin	casein kinase inhibitor, cell proliferation inhibitor	LINCS
Cyp1b1	0.991696	0.00114638	diosmetin	aryl hydrocarbon receptor agonist	LINCS
Cyp1b1	0.991696	0.00114638	pinocembrin	cytochrome P450 inhibitor	LINCS
Cyp1b1	0.991696	0.00114638	naringenin	aromatase inhibitor, TRPV antagonist	LINCS
Cyp1b1	0.991696	0.00114638	chrysin	breast cancer resistance protein inhibitor	LINCS
Cyp1b1	0.991696	0.00114638	2-methoxyestradiol	hypoxia inducible factor inhibitor	LINCS
Gli2	0.990872	1.31218e-05	GANT-61	GLI antagonist	LINCS
Abcc8	0.980187	0.00201026	glipizide	sulfonylurea	LINCS
Abcc8	0.980187	0.00201026	tifenazoxide	ATP-sensitive potassium channel agonist	LINCS
Abcc8	0.980187	0.00201026	gliquidone	sulfonylurea	LINCS
Abcc8	0.980187	0.00201026	chlorpropamide	ATP channel blocker	LINCS
Abcc8	0.980187	0.00201026	acetohexamide	ATP channel blocker	LINCS
Abcc8	0.980187	0.00201026	glimepiride	insulin secretagogue	LINCS
Abcc8	0.980187	0.00201026	nateglinide	insulin secretagogue	LINCS
Abcc8	0.980187	0.00201026	adenosine-triphosphate	adenosine receptor agonist	LINCS
Abcc8	0.980187	0.00201026	mitiglinide	insulin secretagogue	LINCS
Abcc8	0.980187	0.00201026	repaglinide	insulin secretagogue	LINCS
Abcc8	0.980187	0.00201026	clenbuterol	adrenergic receptor agonist	LINCS
Abcc8	0.980187	0.00201026	tolbutamide	ATP channel blocker	LINCS
Abcc8	0.980187	0.00201026	pinacidil	ATP channel activator, potassium channel activator	LINCS
Abcc8	0.980187	0.00201026	tolazamide	ATP channel blocker	LINCS
Abcc8	0.980187	0.00201026	glyburide	ATP channel blocker, insulin secretagogue, sulfonylurea	LINCS
Map2k5	0.975691	0.00156719	BIX-02189	MEK inhibitor	LINCS
Map2k5	0.975691	0.00156719	BIX-02188	MEK inhibitor	LINCS
Pde7b	0.973475	5.37132e-06	dipyridamole	phosphodiesterase inhibitor	LINCS
Pde7b	0.973475	5.37132e-06	BRL-50481	phosphodiesterase inhibitor	LINCS
Pde7b	0.973475	5.37132e-06	caffeine	adenosine receptor antagonist, phosphodiesterase inhibitor	LINCS
Pde7b	0.973475	5.37132e-06	pentoxifylline	phosphodiesterase inhibitor	LINCS
Adcy1	0.973311	0.000261323	SQ-22536	adenylyl cyclase inhibitor	LINCS
Adcy1	0.973311	0.000261323	adenosine-triphosphate	adenosine receptor agonist	LINCS
Adcy1	0.973311	0.000261323	adenosine-phosphate	adenosine receptor agonist	LINCS
Proz	0.969892	2.92982e-05	menadione	mitochondrial DNA polymerase inhibitor, phosphatase inhibitor	LINCS
Slc25a4	0.968686	7.86243e-06	clodronic-acid	bone resorption inhibitor	LINCS
Slc25a4	0.968686	7.86243e-06	adenosine-triphosphate	adenosine receptor agonist	LINCS
Mtor	0.960795	0.00020611	sirolimus	mTOR inhibitor	LINCS
Mtor	0.960795	0.00020611	PF-05212384	mTOR inhibitor, PI3K inhibitor	LINCS
Mtor	0.960795	0.00020611	XL388	mTOR inhibitor	LINCS
Mtor	0.960795	0.00020611	torin-1	mTOR inhibitor	LINCS
Mtor	0.960795	0.00020611	AZD8055	mTOR inhibitor	LINCS
Mtor	0.960795	0.00020611	CC-115	DNA protein kinase inhibitor, mTOR inhibitor	LINCS
Mtor	0.960795	0.00020611	temsirolimus	mTOR inhibitor	LINCS
Mtor	0.960795	0.00020611	AP1903		LINCS
Mtor	0.960795	0.00020611	SAR-245409	PI3K inhibitor	LINCS
Mtor	0.960795	0.00020611	BGT226	PI3K inhibitor	LINCS
Mtor	0.960795	0.00020611	chrysophanic-acid	EGFR inhibitor	LINCS
Mtor	0.960795	0.00020611	palomid-529	AKT inhibitor, mTOR inhibitor	LINCS
Mtor	0.960795	0.00020611	deforolimus	mTOR inhibitor	LINCS
Mtor	0.960795	0.00020611	PP-121	protein tyrosine kinase inhibitor	LINCS
Mtor	0.960795	0.00020611	KU-0063794	mTOR inhibitor	LINCS
Mtor	0.960795	0.00020611	OSI-027	mTOR inhibitor	LINCS
Mtor	0.960795	0.00020611	WYE-687	mTOR inhibitor	LINCS
Mtor	0.960795	0.00020611	WYE-354	mTOR inhibitor	LINCS
Mtor	0.960795	0.00020611	AZ20	ATR kinase inhibitor	LINCS
Mtor	0.960795	0.00020611	VE-822	ATR kinase inhibitor	LINCS
Mtor	0.960795	0.00020611	SB-2343	mTOR inhibitor, PI3K inhibitor	LINCS
Mtor	0.960795	0.00020611	PP242	mTOR inhibitor	LINCS
Mtor	0.960795	0.00020611	WYE-125132	mTOR inhibitor	LINCS
Mtor	0.960795	0.00020611	CC-223	mTOR inhibitor	LINCS
Mtor	0.960795	0.00020611	LY3023414	mTOR inhibitor, PI3K inhibitor	LINCS
Mtor	0.960795	0.00020611	compound-401	DNA dependent protein kinase inhibitor	LINCS
Mtor	0.960795	0.00020611	beta-hydroxy-beta-methylbutyrate	protein synthesis stimulant	LINCS
Mtor	0.960795	0.00020611	torin-2	mTOR inhibitor	LINCS
Mtor	0.960795	0.00020611	PF-04691502	mTOR inhibitor, PI3K inhibitor	LINCS
Mtor	0.960795	0.00020611	GDC-0980	mTOR inhibitor, PI3K inhibitor	LINCS
Mtor	0.960795	0.00020611	NVP-BEZ235	mTOR inhibitor, PI3K inhibitor	LINCS
Mtor	0.960795	0.00020611	everolimus	mTOR inhibitor	LINCS
Mtor	0.960795	0.00020611	voxtalisib	mTOR inhibitor, PI3K inhibitor	LINCS
Mtor	0.960795	0.00020611	GSK2126458	mTOR inhibitor, PI3K inhibitor	LINCS
Mtor	0.960795	0.00020611	PKI-179	mTOR inhibitor, PI3K inhibitor	LINCS
Mtor	0.960795	0.00020611	MLN0128	mTOR inhibitor	LINCS
Mtor	0.960795	0.00020611	PI-103	mTOR inhibitor, PI3K inhibitor	LINCS
Mtor	0.960795	0.00020611	AZD2014	mTOR inhibitor	LINCS
Mtor	0.960795	0.00020611	WAY-600	mTOR inhibitor	LINCS
Mtor	0.960795	0.00020611	CH5132799	PI3K inhibitor	LINCS
Mtor	0.960795	0.00020611	LY294002	DNA dependent protein kinase inhibitor, mTOR inhibitor, phosphodiesterase inhibitor, PI3K inhibitor, PLK inhibitor	LINCS
Rbp4	0.953284	2.97878e-06	A-1120	retinoid receptor ligand	LINCS
Ace	0.94968	1.40016e-05	deserpidine	angiotensin converting enzyme inhibitor	LINCS
Ace	0.94968	1.40016e-05	temocapril	angiotensin converting enzyme inhibitor	LINCS
Ace	0.94968	1.40016e-05	omapatrilat	metalloproteinase inhibitor	LINCS
Ace	0.94968	1.40016e-05	enalaprilat	angiotensin converting enzyme inhibitor	LINCS
Ace	0.94968	1.40016e-05	ramipril	angiotensin converting enzyme inhibitor	LINCS
Ace	0.94968	1.40016e-05	perindoprilat	angiotensin converting enzyme inhibitor	LINCS
Ace	0.94968	1.40016e-05	perindopril	angiotensin converting enzyme inhibitor	LINCS
Ace	0.94968	1.40016e-05	benazepril	angiotensin converting enzyme inhibitor	LINCS
Ace	0.94968	1.40016e-05	imidapril	angiotensin converting enzyme inhibitor	LINCS
Ace	0.94968	1.40016e-05	delapril	angiotensin converting enzyme inhibitor	LINCS
Ace	0.94968	1.40016e-05	alacepril	angiotensin converting enzyme inhibitor	LINCS
Ace	0.94968	1.40016e-05	C11-Acetate		LINCS
Ace	0.94968	1.40016e-05	enalapril	angiotensin converting enzyme inhibitor	LINCS
Ace	0.94968	1.40016e-05	methiopril	angiotensin converting enzyme inhibitor	LINCS
Ace	0.94968	1.40016e-05	zofenopril-calcium	angiotensin converting enzyme inhibitor	LINCS
Ace	0.94968	1.40016e-05	fosinopril	angiotensin converting enzyme inhibitor	LINCS
Ace	0.94968	1.40016e-05	fosinoprilat	angiotensin converting enzyme inhibitor	LINCS
Ace	0.94968	1.40016e-05	captopril	angiotensin converting enzyme inhibitor	LINCS
Ace	0.94968	1.40016e-05	lisinopril	angiotensin converting enzyme inhibitor	LINCS
Ace	0.94968	1.40016e-05	butein	EGFR inhibitor, SRC inhibitor	LINCS
Ace	0.94968	1.40016e-05	trandolapril	angiotensin converting enzyme inhibitor	LINCS
Ace	0.94968	1.40016e-05	hyperin	aldose reductase inhibitor	LINCS
Ace	0.94968	1.40016e-05	quinaprilat	angiotensin converting enzyme inhibitor	LINCS
Ace	0.94968	1.40016e-05	moexipril	angiotensin converting enzyme inhibitor	LINCS
Ace	0.94968	1.40016e-05	quinapril	angiotensin converting enzyme inhibitor	LINCS
Ace	0.94968	1.40016e-05	cilazapril	angiotensin converting enzyme inhibitor	LINCS
Cacna1g	0.945508	0.00162992	spironolactone	mineralocorticoid receptor antagonist	LINCS
Cacna1g	0.945508	0.00162992	trimethadione	oxazolidine antiepileptic	LINCS
Cacna1g	0.945508	0.00162992	gabapentin	calcium channel blocker	LINCS
Cacna1g	0.945508	0.00162992	zonisamide	sodium channel blocker, T-type calcium channel blocker	LINCS
Cacna1g	0.945508	0.00162992	mibefradil	T-type calcium channel blocker	LINCS
Cacna1g	0.945508	0.00162992	flunarizine	calcium channel blocker	LINCS
Cacna1g	0.945508	0.00162992	paramethadione	anticonvulsant	LINCS
Cacna1g	0.945508	0.00162992	anandamide	cannabinoid receptor agonist	LINCS
Cacna1g	0.945508	0.00162992	benidipine	calcium channel blocker	LINCS
Cacna1g	0.945508	0.00162992	gabapentin-enacarbil	adrenergic receptor agonist	LINCS
Cacna1g	0.945508	0.00162992	ABT-639	calcium channel blocker	LINCS
Cacna1g	0.945508	0.00162992	penfluridol	T-type calcium channel blocker	LINCS
Cacna1g	0.945508	0.00162992	methsuximide	T-type calcium channel blocker	LINCS
Cacna1g	0.945508	0.00162992	verapamil	calcium channel blocker	LINCS
Cacna1g	0.945508	0.00162992	ethosuximide	succinimide antiepileptic	LINCS
Cacna1g	0.945508	0.00162992	ML218	T-type calcium channel blocker	LINCS
Nampt	0.943147	3.06383e-07	GPP-78	NAMPT inhibitor	LINCS
Nampt	0.943147	3.06383e-07	STF-31	NAMPT inhibitor	LINCS
Nampt	0.943147	3.06383e-07	STF-118804	NAMPT inhibitor	LINCS
Nampt	0.943147	3.06383e-07	FK-866	niacinamide phosphoribosyltransferase inhibitor	LINCS
Nampt	0.943147	3.06383e-07	P7C3	NAMPT inhibitor	LINCS
Nampt	0.943147	3.06383e-07	GMX1778	NAMPT inhibitor	LINCS
Anxa1	0.937147	0.0187259	dexamethasone	glucocorticoid receptor agonist	LINCS
Anxa1	0.937147	0.0187259	hydrocortisone	glucocorticoid receptor agonist	LINCS
Kras	0.926651	0.00219259	lonafarnib	farnesyltransferase inhibitor	LINCS
Kras	0.926651	0.00219259	K-Ras(G12C)-inhibitor-12	K-Ras inhibitor	LINCS
Kras	0.926651	0.00219259	deltarasin	phosphodiesterase inhibitor	LINCS
Pde1b	0.922923	5.54725e-05	dipyridamole	phosphodiesterase inhibitor	LINCS
Pde1b	0.922923	5.54725e-05	pentoxifylline	phosphodiesterase inhibitor	LINCS
Pde1b	0.922923	5.54725e-05	caffeine	adenosine receptor antagonist, phosphodiesterase inhibitor	LINCS
Ndufv1	0.920644	2.35418e-06	coenzyme-I		LINCS
Map2k2	0.917156	1.74022e-05	binimetinib	MEK inhibitor	LINCS
Map2k2	0.917156	1.74022e-05	refametinib	MEK inhibitor	LINCS
Map2k2	0.917156	1.74022e-05	BI-847325	Aurora kinase inhibitor, MEK inhibitor	LINCS
Map2k2	0.917156	1.74022e-05	PD-198306	MAP kinase inhibitor, MEK inhibitor	LINCS
Map2k2	0.917156	1.74022e-05	U-0126	MEK inhibitor	LINCS
Map2k2	0.917156	1.74022e-05	trametinib	MEK inhibitor	LINCS
Map2k2	0.917156	1.74022e-05	bosutinib	Abl kinase inhibitor, Bcr-Abl kinase inhibitor, SRC inhibitor	LINCS
Map2k2	0.917156	1.74022e-05	Ro-5126766	MEK inhibitor, RAF inhibitor	LINCS
Map2k2	0.917156	1.74022e-05	MEK1-2-inhibitor	MEK inhibitor	LINCS
Map2k2	0.917156	1.74022e-05	AS-703026	MEK inhibitor	LINCS
Slc1a4	0.89614	1.10078e-06	L-alanine		LINCS
Fntb	0.892165	5.54419e-05	L-778123	farnesyltransferase inhibitor	LINCS
Fntb	0.892165	5.54419e-05	tipifarnib	farnesyltransferase inhibitor	LINCS
Slc38a3	0.891476	6.10206e-05	L-asparagine		LINCS
Ndufa10	0.89015	0.000223251	coenzyme-I		LINCS
Mapk12	0.878973	0.00103687	SB-203580	p38 MAPK inhibitor	LINCS
Mapk12	0.878973	0.00103687	AMG-548	MAP kinase inhibitor	LINCS
Mapk12	0.878973	0.00103687	bisindolylmaleimide-IX	PKC inhibitor	LINCS
Mapk12	0.878973	0.00103687	LY294002	DNA dependent protein kinase inhibitor, mTOR inhibitor, phosphodiesterase inhibitor, PI3K inhibitor, PLK inhibitor	LINCS
Mapk12	0.878973	0.00103687	KN-62	calcium/calmodulin dependent protein kinase inhibitor, purinergic receptor antagonist	LINCS
Mapk12	0.878973	0.00103687	VX-745	p38 MAPK inhibitor	LINCS
Mapk12	0.878973	0.00103687	4,5,6,7-tetrabromobenzotriazole	casein kinase inhibitor	LINCS
Mapk12	0.878973	0.00103687	SB-202190	p38 MAPK inhibitor	LINCS
Mapk12	0.878973	0.00103687	ML3403	MAP kinase inhibitor	LINCS
Mapk12	0.878973	0.00103687	VX-702	p38 MAPK inhibitor	LINCS
Mapk12	0.878973	0.00103687	doramapimod	p38 MAPK inhibitor	LINCS
Mapk12	0.878973	0.00103687	U-0126	MEK inhibitor	LINCS
Mapk12	0.878973	0.00103687	PD-98059	MEK inhibitor	LINCS
Aars	0.877631	6.43561e-06	L-alanine		LINCS
Pde2a	0.876596	0.00019145	caffeine	adenosine receptor antagonist, phosphodiesterase inhibitor	LINCS
Pde2a	0.876596	0.00019145	pentoxifylline	phosphodiesterase inhibitor	LINCS
Pde2a	0.876596	0.00019145	milrinone	phosphodiesterase inhibitor	LINCS
Pde2a	0.876596	0.00019145	dipyridamole	phosphodiesterase inhibitor	LINCS
Pde2a	0.876596	0.00019145	IBMX	phosphodiesterase inhibitor	LINCS
Pde2a	0.876596	0.00019145	BAY-60-7550	phosphodiesterase inhibitor	LINCS
Cbs	0.868719	0.000667676	MC-1		LINCS
Cbs	0.868719	0.000667676	L-cysteine		LINCS
Nars2	0.868698	0.000105813	L-asparagine		LINCS
Gja4	0.866672	7.24493e-05	1-octanol		LINCS
Gja4	0.866672	7.24493e-05	flufenamic-acid	chloride channel blocker	LINCS
Gja4	0.866672	7.24493e-05	carbenoxolone	11-beta hydroxysteroid dehydrogenase inhibitor	LINCS
Birc3	0.862739	6.2873e-05	SM-164	XIAP inhibitor	LINCS
Birc3	0.862739	6.2873e-05	GDC-0152	XIAP inhibitor	LINCS
Birc3	0.862739	6.2873e-05	AZD5582	XIAP inhibitor	LINCS
Hgs	0.860857	0.000282118	citric-acid	coagulation factor inhibitor	LINCS
Map2k7	0.858455	1.59035e-05	U-0126	MEK inhibitor	LINCS
Ndufv2	0.857968	1.30546e-06	coenzyme-I		LINCS
Glul	0.854515	0.00024525	L-glutamine		LINCS
Glul	0.854515	0.00024525	L-glutamic-acid	glutamate receptor agonist	LINCS
Fdft1	0.853774	3.618e-06	SQ-109	bacterial cell wall synthesis inhibitor	LINCS
Ugt1a1	0.852874	9.79485e-05	dolutegravir	HIV integrase inhibitor	LINCS
Ugt1a9	0.852874	9.79485e-05	niflumic-acid	cyclooxygenase inhibitor	LINCS
Ugt1a1	0.852874	9.79485e-05	benfluralin		LINCS
Ugt1a9	0.852874	9.79485e-05	phenolphthalein	indicator dye	LINCS
Map3k9	0.850601	0.00126896	URMC-099	mixed lineage kinase inhibitor	LINCS
Map3k9	0.850601	0.00126896	PRT062607	SYK inhibitor	LINCS
Map3k9	0.850601	0.00126896	GDC-0980	mTOR inhibitor, PI3K inhibitor	LINCS
Ppara	0.84971	1.19175e-05	CP-775146	PPAR receptor agonist	LINCS
Ppara	0.84971	1.19175e-05	saroglitazar	PPAR receptor agonist	LINCS
Ppara	0.84971	1.19175e-05	bezafibrate	PPAR receptor agonist	LINCS
Ppara	0.84971	1.19175e-05	oleoylethanolamide	cannabinoid receptor agonist, glucose dependent insulinotropic receptor agonist, potassium channel blocker, PPAR receptor agonist	LINCS
Ppara	0.84971	1.19175e-05	tesaglitazar	insulin sensitizer, PPAR receptor agonist	LINCS
Ppara	0.84971	1.19175e-05	clofibrate	PPAR receptor agonist	LINCS
Ppara	0.84971	1.19175e-05	gemfibrozil	lipoprotein lipase activator	LINCS
Ppara	0.84971	1.19175e-05	etofylline-clofibrate	platelet aggregation inhibitor	LINCS
Ppara	0.84971	1.19175e-05	cetaben	ACAT inhibitor, cholesterol inhibitor	LINCS
Ppara	0.84971	1.19175e-05	elafibranor	PPAR receptor agonist	LINCS
Ppara	0.84971	1.19175e-05	fenofibric-acid	cytochrome P450 inhibitor	LINCS
Ppara	0.84971	1.19175e-05	fenofibrate	PPAR receptor agonist	LINCS
Ppara	0.84971	1.19175e-05	etofibrate	PPAR receptor agonist	LINCS
Ppara	0.84971	1.19175e-05	pirinixic-acid	PPAR receptor agonist	LINCS
Ppara	0.84971	1.19175e-05	indeglitazar	PPAR receptor agonist	LINCS
Ppara	0.84971	1.19175e-05	GW-501516	PPAR receptor agonist	LINCS
Ppara	0.84971	1.19175e-05	ciprofibrate	PPAR receptor agonist	LINCS
Ppara	0.84971	1.19175e-05	GW-7647	PPAR receptor agonist	LINCS
Ppara	0.84971	1.19175e-05	clofibric-acid	PPAR receptor agonist	LINCS
Ppara	0.84971	1.19175e-05	enilconazole	sterol demethylase inhibitor	LINCS
Ppara	0.84971	1.19175e-05	indomethacin	cyclooxygenase inhibitor	LINCS
Ppara	0.84971	1.19175e-05	GW-6471	PPAR receptor antagonist	LINCS
Ppara	0.84971	1.19175e-05	dehydroepiandrosterone	protein synthesis stimulant	LINCS
Atp1a4	0.847047	0.000142927	deslanoside	Na/K-ATPase inhibitor	LINCS
Atp1a4	0.847047	0.000142927	digitoxin	ATPase inhibitor	LINCS
Pah	0.837419	0.000329003	droxidopa	norepinephrine precursor	LINCS
Pah	0.837419	0.000329003	sapropterin	phenylalanine 4-hydroxylase stimulant	LINCS
Pah	0.837419	0.000329003	fenclonine-(+/-)	tryptophan hydroxylase inhibitor	LINCS
Pah	0.837419	0.000329003	epinephrine	adrenergic receptor agonist, carbonic anhydrase activator, neurotransmitter	LINCS
Pah	0.837419	0.000329003	norepinephrine	adrenergic receptor agonist	LINCS
Hapln1	0.835636	0.00284668	hyaluronic-acid		LINCS
Htr3a	0.835107	0.000653229	SDZ-205-557	serotonin receptor antagonist	LINCS
Htr3a	0.835107	0.000653229	bilobalide	GABA receptor modulator	LINCS
Htr3a	0.835107	0.000653229	amoxapine	norepinephrine reputake inhibitor	LINCS
Htr3a	0.835107	0.000653229	aripiprazole	serotonin receptor agonist, serotonin receptor antagonist	LINCS
Htr3a	0.835107	0.000653229	tubocurarine	acetylcholine receptor antagonist	LINCS
Htr3a	0.835107	0.000653229	palonosetron	serotonin receptor antagonist	LINCS
Htr3a	0.835107	0.000653229	granisetron	serotonin receptor antagonist	LINCS
Htr3a	0.835107	0.000653229	SR-57227A	serotonin receptor agonist	LINCS
Htr3a	0.835107	0.000653229	procaine	HMGCR inhibitor	LINCS
Htr3a	0.835107	0.000653229	ziprasidone	dopamine receptor antagonist, serotonin receptor antagonist	LINCS
Htr3a	0.835107	0.000653229	rocuronium	acetylcholine receptor antagonist	LINCS
Htr3a	0.835107	0.000653229	metoclopramide	dopamine receptor antagonist, serotonin receptor antagonist	LINCS
Htr3a	0.835107	0.000653229	ondansetron	serotonin receptor antagonist	LINCS
Htr3a	0.835107	0.000653229	ramosetron	serotonin receptor antagonist	LINCS
Htr3a	0.835107	0.000653229	azasetron	serotonin receptor antagonist	LINCS
Htr3a	0.835107	0.000653229	3-AQC	serotonin receptor agonist	LINCS
Htr3a	0.835107	0.000653229	A-987306	histamine receptor antagonist	LINCS
Htr3a	0.835107	0.000653229	zacopride	serotonin receptor antagonist	LINCS
Htr3a	0.835107	0.000653229	quipazine	serotonin receptor agonist	LINCS
Htr3a	0.835107	0.000653229	cisapride	serotonin receptor agonist	LINCS
Htr3a	0.835107	0.000653229	tropanyl-3,5-dimethylbenzoate	serotonin receptor antagonist	LINCS
Htr3a	0.835107	0.000653229	ciproxifan	histamine receptor antagonist	LINCS
Htr3a	0.835107	0.000653229	VUF10166	serotonin receptor antagonist	LINCS
Htr3a	0.835107	0.000653229	serotonin	growth factor receptor activator	LINCS
Htr3a	0.835107	0.000653229	clozapine	dopamine receptor antagonist, serotonin receptor antagonist	LINCS
Htr3a	0.835107	0.000653229	quetiapine	dopamine receptor antagonist, serotonin receptor antagonist	LINCS
Htr3a	0.835107	0.000653229	indapamide	thiazide diuretic	LINCS
Htr3a	0.835107	0.000653229	ginkgolide-B	platelet activating factor receptor antagonist	LINCS
Htr3a	0.835107	0.000653229	pumosetrag	serotonin receptor agonist	LINCS
Htr3a	0.835107	0.000653229	diltiazem	calcium channel blocker	LINCS
Htr3a	0.835107	0.000653229	dolasetron	serotonin receptor antagonist	LINCS
Htr3a	0.835107	0.000653229	olanzapine	dopamine receptor antagonist, serotonin receptor antagonist	LINCS
Htr3a	0.835107	0.000653229	RS-56812	serotonin receptor partial agonist	LINCS
Htr3a	0.835107	0.000653229	ML10302	serotonin receptor partial agonist	LINCS
Htr3a	0.835107	0.000653229	chloroprocaine	sodium channel blocker	LINCS
Htr3a	0.835107	0.000653229	vortioxetine	serotonin receptor agonist, serotonin receptor antagonist	LINCS
Htr3a	0.835107	0.000653229	loxapine	dopamine receptor antagonist, serotonin receptor antagonist	LINCS
Htr3a	0.835107	0.000653229	mesulergine	dopamine receptor agonist	LINCS
Htr3a	0.835107	0.000653229	talipexole	adrenergic receptor agonist, dopamine receptor agonist	LINCS
Htr3a	0.835107	0.000653229	bemesetron	serotonin receptor antagonist	LINCS
Htr3a	0.835107	0.000653229	alosetron	serotonin receptor antagonist	LINCS
Htr3a	0.835107	0.000653229	lerisetron	serotonin receptor antagonist	LINCS
Htr3a	0.835107	0.000653229	picrotoxinin	GABA receptor antagonist	LINCS
Htr3a	0.835107	0.000653229	2-methyl-5-hydroxytryptamine	serotonin receptor agonist	LINCS
Htr3a	0.835107	0.000653229	tropisetron	serotonin receptor antagonist	LINCS
Htr3a	0.835107	0.000653229	m-chlorophenylbiguanide	serotonin receptor agonist	LINCS
Htr3a	0.835107	0.000653229	1-phenylbiguanide	serotonin receptor agonist	LINCS
Htr3a	0.835107	0.000653229	dihydroergocristine	adrenergic receptor antagonist, prolactin inhibitor	LINCS
Lipe	0.835009	1.27315e-05	benzyl-benzoate	lipase inhibitor	LINCS
Lipe	0.835009	1.27315e-05	oxybenzone	lipase inhibitor	LINCS
Soat2	0.831186	0.00127495	hesperetin	ACAT inhibitor	LINCS
Npc1l1	0.830215	0.000210723	ezetimibe	cholesterol inhibitor, Niemann-Pick C1-like 1 protein antagonist	LINCS
Slc6a1	0.823752	0.0258084	tiagabine	GABA uptake inhibitor	LINCS
Slc6a1	0.823752	0.0258084	NNC-711	GABA uptake inhibitor	LINCS
Slc6a1	0.823752	0.0258084	guvacine	GABA uptake inhibitor	LINCS
Slc6a1	0.823752	0.0258084	gamma-aminobutyric-acid	benzodiazepine receptor agonist	LINCS
Slc6a1	0.823752	0.0258084	SKF-89976A	GABA uptake inhibitor	LINCS
Slc6a1	0.823752	0.0258084	CI-966	GAT inhibitor	LINCS
Tars2	0.823305	0.000264833	L-threonine		LINCS
Epas1	0.822694	0.000197626	TC-S-7009	hypoxia inducible factor inhibitor	LINCS
Epas1	0.822694	0.000197626	PT-2385	hypoxia inducible factor inhibitor	LINCS
Slc15a2	0.820584	0.00226275	amoxicillin	penicillin binding protein inhibitor	LINCS
Slc15a2	0.820584	0.00226275	cefadroxil	bacterial cell wall synthesis inhibitor	LINCS
Usp2	0.819704	0.00194757	NSC-632839	ubiquitin specific protease inhibitor	LINCS
Mark1	0.815983	0.000153899	7-hydroxystaurosporine	CDK inhibitor, CHK inhibitor, PKC inhibitor	LINCS
Ccbl2	0.815089	4.82598e-06	MC-1		LINCS
Ccbl2	0.815089	4.82598e-06	L-glutamic-acid	glutamate receptor agonist	LINCS
Bdh1	0.813306	0.00316374	coenzyme-I		LINCS
Gsto1	0.810801	2.71858e-05	glutathione	antioxidant	LINCS
Adamts5	0.810562	0.00377608	batimastat	matrix metalloprotease inhibitor	LINCS
Impdh1	0.809736	1.82821e-05	merimepodib	inosine monophosphate dehydrogenase inhibitor	LINCS
Impdh1	0.809736	1.82821e-05	azathioprine	dehydrogenase inhibitor	LINCS
Impdh1	0.809736	1.82821e-05	mercaptopurine	immunosuppressant, protein synthesis inhibitor, purine antagonist	LINCS
Impdh1	0.809736	1.82821e-05	aminothiadiazole	inosine monophosphate dehydrogenase inhibitor	LINCS
Impdh1	0.809736	1.82821e-05	BMS-566419	inosine monophosphate dehydrogenase inhibitor	LINCS
Impdh1	0.809736	1.82821e-05	coenzyme-I		LINCS
Impdh1	0.809736	1.82821e-05	mizoribine	immunosuppressant, inosine monophosphate dehydrogenase inhibitor	LINCS
Impdh1	0.809736	1.82821e-05	mycophenolic-acid	dehydrogenase inhibitor, inositol monophosphatase inhibitor	LINCS
Impdh1	0.809736	1.82821e-05	mycophenolate-mofetil	dehydrogenase inhibitor, inositol monophosphatase inhibitor	LINCS
Impdh1	0.809736	1.82821e-05	ribavirin	antiviral	LINCS
Impdh1	0.809736	1.82821e-05	thioguanine	purine antagonist	LINCS
Impdh1	0.809736	1.82821e-05	AVN-944	inosine monophosphate dehydrogenase inhibitor	LINCS
Itga2b	0.809617	0.000384883	tirofiban	platelet aggregation inhibitor, structural glycoprotein antagonist	LINCS
Itga2b	0.809617	0.000384883	DU-728	structural glycoprotein antagonist	LINCS
Itga2b	0.809617	0.000384883	eptifibatide	platelet aggregation inhibitor	LINCS
Itga2b	0.809617	0.000384883	GR-144053	integrin antagonist	LINCS
Crhr1	0.807626	0.00176992	pivagabine	corticotropin releasing factor receptor antagonist	LINCS
Crhr1	0.807626	0.00176992	antalarmin	corticotropin releasing factor receptor antagonist	LINCS
Crhr1	0.807626	0.00176992	CP-376395	corticotropin releasing factor receptor antagonist	LINCS
Crhr1	0.807626	0.00176992	NBI-27914	corticotropin releasing factor receptor antagonist	LINCS
Crhr1	0.807626	0.00176992	NGD-98-2	corticotropin releasing factor receptor antagonist	LINCS
Asic1	0.806256	0.000755791	amiloride	sodium channel blocker	LINCS
Asic1	0.806256	0.000755791	benzamil	sodium channel blocker	LINCS
Asic1	0.806256	0.000755791	ibuprofen-(S)	cyclooxygenase inhibitor	LINCS
Asic1	0.806256	0.000755791	EIPA	sodium/hydrogen exchanger inhibitor, transient receptor potential polycystic inhibitor	LINCS
Asic1	0.806256	0.000755791	nafamostat	serine protease inhibitor	LINCS
Asic1	0.806256	0.000755791	diclofenac	cyclooxygenase inhibitor	LINCS
Kcnk1	0.804517	7.68885e-05	quinidine	sodium channel blocker	LINCS
Stat3	0.802248	2.62119e-05	STAT3-inhibitor-VI	STAT inhibitor	LINCS
Stat3	0.802248	2.62119e-05	ochromycinone	STAT inhibitor	LINCS
Stat3	0.802248	2.62119e-05	atiprimod	JAK inhibitor, STAT inhibitor	LINCS
Stat3	0.802248	2.62119e-05	bardoxolone-methyl	nuclear factor erythroid derived, like (NRF2) activator	LINCS
Stat3	0.802248	2.62119e-05	alantolactone	apoptosis stimulant, STAT inhibitor	LINCS
Stat3	0.802248	2.62119e-05	APcK-110	KIT inhibitor	LINCS
Stat3	0.802248	2.62119e-05	WP1066	STAT inhibitor	LINCS
Stat3	0.802248	2.62119e-05	cryptotanshinone	acetylcholinesterase inhibitor, STAT inhibitor	LINCS
Stat3	0.802248	2.62119e-05	meisoindigo	STAT inhibitor	LINCS
Stat3	0.802248	2.62119e-05	acitretin	retinoid receptor agonist	LINCS
Stat3	0.802248	2.62119e-05	niclosamide	DNA replication inhibitor, STAT inhibitor	LINCS
Stat3	0.802248	2.62119e-05	napabucasin	STAT inhibitor	LINCS
Usp7	0.800537	0.00306257	P22077	ubiquitin specific protease inhibitor	LINCS
Usp7	0.800537	0.00306257	NSC-632839	ubiquitin specific protease inhibitor	LINCS
Usp7	0.800537	0.00306257	P5091	ubiquitin specific protease inhibitor	LINCS
Mc5r	0.798405	0.00160717	bremelanotide	melanocortin receptor agonist	LINCS
Fabp4	0.795419	0.0228766	BMS-309403	fatty acid binding protein inhibitor	LINCS
Fabp4	0.795419	0.0228766	linoleic-acid	oxidative stress inducer	LINCS
Fabp4	0.795419	0.0228766	ethanolamine-oleate	immunostimulant	LINCS
Smpd1	0.794052	4.44491e-05	desipramine	tricyclic antidepressant	LINCS
Smpd1	0.794052	4.44491e-05	chlorpromazine	dopamine receptor antagonist	LINCS
Mmp15	0.793853	0.0197162	marimastat	matrix metalloprotease inhibitor	LINCS
Clcnka	0.793817	0.000456623	niflumic-acid	cyclooxygenase inhibitor	LINCS
Dhps	0.787897	1.94206e-05	sulfaphenazole	dihydropteroate synthetase inhibitor	LINCS
Dhps	0.787897	1.94206e-05	nadide	free radical scavenger	LINCS
Hipk3	0.787106	0.000179313	CX-4945	casein kinase inhibitor	LINCS
Slc19a3	0.786656	0.000237517	L-cysteine		LINCS
Slc19a3	0.786656	0.000237517	thiamine	vitamin B	LINCS
Selp	0.785432	0.0137866	baicalein	lipoxygenase inhibitor	LINCS
Selp	0.785432	0.0137866	hexylene-glycol		LINCS
Selp	0.785432	0.0137866	KF-38789	P selectin inhibitor	LINCS
Selp	0.785432	0.0137866	aceneuramic-acid		LINCS
Selp	0.785432	0.0137866	gallic-acid	beta amyloid protein neurotoxicity inhibitor, PPAR receptor agonist	LINCS
Prkag1	0.783764	0.00193388	ZLN024	AMPK activator	LINCS
Prkag1	0.783764	0.00193388	aspirin	cyclooxygenase inhibitor	LINCS
Nos1	0.780825	6.12402e-05	1400W	nitric oxide synthase inhibitor	LINCS
Nos1	0.780825	6.12402e-05	proadifen	nitric oxide synthase inhibitor	LINCS
Nos1	0.780825	6.12402e-05	L-citrulline	nitric oxide stimulant	LINCS
Nos1	0.780825	6.12402e-05	7-nitroindazole	nitric oxide synthase inhibitor	LINCS
Nos1	0.780825	6.12402e-05	L-monomethylarginine	nitric oxide synthase inhibitor	LINCS
Nos1	0.780825	6.12402e-05	3-bromo-7-nitroindazole	nitric oxide synthase inhibitor	LINCS
Nos1	0.780825	6.12402e-05	2-iminobiotin	nitric oxide synthase inhibitor	LINCS
Nos1	0.780825	6.12402e-05	myricitrin	PKC inhibitor	LINCS
Nos1	0.780825	6.12402e-05	riboflavin-5-phosphate-sodium		LINCS
Nos1	0.780825	6.12402e-05	L-NIL	nitric oxide synthase inhibitor	LINCS
Nos1	0.780825	6.12402e-05	bismuth-subgallate	nitric oxide synthase inhibitor	LINCS
Nos1	0.780825	6.12402e-05	NG-nitro-arginine	nitric oxide synthase inhibitor	LINCS
Nos1	0.780825	6.12402e-05	flavin-adenine-dinucleotide		LINCS
Nos1	0.780825	6.12402e-05	C11-Acetate		LINCS
Dnpep	0.780581	0.000263089	L-glutamic-acid	glutamate receptor agonist	LINCS
Ndufa13	0.780462	0.000167445	coenzyme-I		LINCS
Sphk2	0.778239	2.38131e-05	ABC-294640	sphingosine kinase inhibitor	LINCS
Sphk2	0.778239	2.38131e-05	K145	sphingosine kinase inhibitor	LINCS
Pgf	0.778085	0.000830445	hexylene-glycol		LINCS
Mbtps1	0.766113	0.00992866	PF-429242	SREBP inhibitor	LINCS
Aldh3a1	0.765911	0.00247028	coenzyme-I		LINCS
Cyb5r3	0.765698	0.000385518	coenzyme-I		LINCS
Cyb5r3	0.765698	0.000385518	flavin-adenine-dinucleotide		LINCS
Pi4k2a	0.763137	7.0871e-06	adenosine	adenosine receptor agonist	LINCS
Pde5a	0.762173	0.00155793	icaritin	PPAR receptor antagonist	LINCS
Pde5a	0.762173	0.00155793	icariin	phosphodiesterase inhibitor	LINCS
Pde5a	0.762173	0.00155793	MY-5445	phosphodiesterase inhibitor, platelet aggregation inhibitor	LINCS
Pde5a	0.762173	0.00155793	mirodenafil	phosphodiesterase inhibitor	LINCS
Pde5a	0.762173	0.00155793	PF-03049423	phosphodiesterase inhibitor	LINCS
Pde5a	0.762173	0.00155793	IBMX	phosphodiesterase inhibitor	LINCS
Pde5a	0.762173	0.00155793	avanafil	phosphodiesterase inhibitor	LINCS
Pde5a	0.762173	0.00155793	papaverine	phosphodiesterase inhibitor	LINCS
Pde5a	0.762173	0.00155793	ibudilast	leukotriene receptor antagonist, phosphodiesterase inhibitor	LINCS
Pde5a	0.762173	0.00155793	caffeine	adenosine receptor antagonist, phosphodiesterase inhibitor	LINCS
Pde5a	0.762173	0.00155793	milrinone	phosphodiesterase inhibitor	LINCS
Pde5a	0.762173	0.00155793	pentoxifylline	phosphodiesterase inhibitor	LINCS
Pde5a	0.762173	0.00155793	citric-acid	coagulation factor inhibitor	LINCS
Pde5a	0.762173	0.00155793	aminophylline	adenosine receptor antagonist	LINCS
Pde5a	0.762173	0.00155793	vardenafil	phosphodiesterase inhibitor	LINCS
Pde5a	0.762173	0.00155793	dipyridamole	phosphodiesterase inhibitor	LINCS
Pde5a	0.762173	0.00155793	sildenafil	phosphodiesterase inhibitor	LINCS
Pde5a	0.762173	0.00155793	trequinsin	phosphodiesterase inhibitor	LINCS
Pde5a	0.762173	0.00155793	(R)-(-)-rolipram	phosphodiesterase inhibitor	LINCS
Pde5a	0.762173	0.00155793	exisulind	phosphodiesterase inhibitor	LINCS
Pde5a	0.762173	0.00155793	tadalafil	phosphodiesterase inhibitor	LINCS
Pde5a	0.762173	0.00155793	T-0156	phosphodiesterase inhibitor	LINCS
Pde5a	0.762173	0.00155793	zaprinast	phosphodiesterase inhibitor	LINCS
Aars2	0.761241	0.000161788	L-alanine		LINCS
Ndufs4	0.759938	0.00476372	coenzyme-I		LINCS
Atr	0.759041	0.0350611	AZ20	ATR kinase inhibitor	LINCS
Atr	0.759041	0.0350611	VE-822	ATR kinase inhibitor	LINCS
Atr	0.759041	0.0350611	AZD6738	ATR kinase inhibitor	LINCS
Atr	0.759041	0.0350611	CGK-733	ATM kinase inhibitor, ATR kinase inhibitor	LINCS
Atr	0.759041	0.0350611	NVP-BEZ235	mTOR inhibitor, PI3K inhibitor	LINCS
Atr	0.759041	0.0350611	VE-821	ATR kinase inhibitor	LINCS
Atr	0.759041	0.0350611	schisandrin-B	antioxidant	LINCS
Cox7a1	0.758941	0.00188714	cholic-acid	bile acid	LINCS
Kcnk15	0.757549	0.0110276	halothane	glutamate receptor antagonist	LINCS
Tubb6	0.755907	0.00017625	cabazitaxel	microtubule inhibitor	LINCS
Tubb6	0.755907	0.00017625	docetaxel	tubulin polymerization inhibitor	LINCS
Tubb6	0.755907	0.00017625	colchicine	microtubule inhibitor	LINCS
Tubb6	0.755907	0.00017625	paclitaxel	tubulin polymerization inhibitor	LINCS
Tubb6	0.755907	0.00017625	vinorelbine	tubulin polymerization inhibitor	LINCS
Me3	0.75366	0.00150857	coenzyme-I		LINCS
Shmt2	0.750538	0.00065802	MC-1		LINCS
Shmt2	0.750538	0.00065802	mimosine	DNA replication inhibitor	LINCS
Shmt2	0.750538	0.00065802	AZD4282	glutamate receptor antagonist	LINCS
Slc25a18	0.749954	0.00049073	L-glutamic-acid	glutamate receptor agonist	LINCS
Piezo1	0.748257	0.000427337	yoda-1	piezo channel activator	LINCS
Pim3	0.747212	0.00260676	AZD1208	Pim kinase inhibitor	LINCS
Pim3	0.747212	0.00260676	SGI-1776	Pim kinase inhibitor	LINCS
Pggt1b	0.746051	0.0082625	L-778123	farnesyltransferase inhibitor	LINCS
Asph	0.744458	0.0260991	succinic-acid		LINCS
Asph	0.744458	0.0260991	L-aspartic-acid	metallic radical formation stimulant	LINCS
Phgdh	0.740363	0.0142135	coenzyme-I		LINCS
Rapgef3	0.738785	7.52123e-05	CE3F4	rap guanine nucleotide exchange factor inhibitor	LINCS
Rapgef3	0.738785	7.52123e-05	ESI-09	EPAC inhibitor	LINCS
Cdc25c	0.737959	0.00474923	NSC-663284	CDC inhibitor	LINCS
Acox1	0.735331	2.55177e-06	flavin-adenine-dinucleotide		LINCS
Bcr	0.732839	0.000170546	metatinib	Bcr-Abl kinase inhibitor	LINCS
Bcr	0.732839	0.000170546	GZD824	Bcr-Abl kinase inhibitor	LINCS
Bcr	0.732839	0.000170546	GNF-2	Bcr-Abl kinase inhibitor	LINCS
Bcr	0.732839	0.000170546	GNF-5	Bcr-Abl kinase inhibitor	LINCS
Bcr	0.732839	0.000170546	bafetinib	Bcr-Abl kinase inhibitor, LYN tyrosine kinase inhibitor	LINCS
Bcr	0.732839	0.000170546	rebastinib	Bcr-Abl kinase inhibitor, TIE tyrosine kinase inhibitor, VEGFR inhibitor	LINCS
Bcr	0.732839	0.000170546	ponatinib	Bcr-Abl kinase inhibitor, FLT3 inhibitor, PDGFR tyrosine kinase receptor inhibitor	LINCS
Bcr	0.732839	0.000170546	bosutinib	Abl kinase inhibitor, Bcr-Abl kinase inhibitor, SRC inhibitor	LINCS
Bcr	0.732839	0.000170546	PPY-A	Abl kinase inhibitor	LINCS
Pfkfb3	0.729845	0.000341675	PFK-158	phosphofructokinase inhibitor	LINCS
Pfkfb3	0.729845	0.000341675	YZ9	phosphofructokinase inhibitor	LINCS
Pfkfb3	0.729845	0.000341675	PFK-015	phosphofructokinase inhibitor	LINCS
Pfkfb3	0.729845	0.000341675	3PO	phosphofructokinase inhibitor	LINCS
Kcnj15	0.728445	0.000836055	yohimbine	adrenergic receptor antagonist	LINCS
Fxyd2	0.725307	0.0203549	digitoxin	ATPase inhibitor	LINCS
Fxyd2	0.725307	0.0203549	deslanoside	Na/K-ATPase inhibitor	LINCS
Htr1d	0.724534	0.0147758	metergoline	dopamine receptor agonist, serotonin receptor antagonist	LINCS
Htr1d	0.724534	0.0147758	LY393558	serotonin receptor antagonist	LINCS
Htr1d	0.724534	0.0147758	RU-24969	serotonin receptor agonist	LINCS
Htr1d	0.724534	0.0147758	spiperone	dopamine receptor antagonist	LINCS
Htr1d	0.724534	0.0147758	rizatriptan	serotonin receptor agonist	LINCS
Htr1d	0.724534	0.0147758	LY344864	serotonin receptor agonist	LINCS
Htr1d	0.724534	0.0147758	frovatriptan	serotonin receptor agonist	LINCS
Htr1d	0.724534	0.0147758	naratriptan	serotonin receptor agonist	LINCS
Htr1d	0.724534	0.0147758	LY310762	serotonin receptor antagonist	LINCS
Htr1d	0.724534	0.0147758	L-694247	serotonin receptor agonist	LINCS
Htr1d	0.724534	0.0147758	oxymetazoline	adrenergic receptor agonist	LINCS
Htr1d	0.724534	0.0147758	ropinirole	dopamine receptor agonist	LINCS
Htr1d	0.724534	0.0147758	serotonin	growth factor receptor activator	LINCS
Htr1d	0.724534	0.0147758	triptan	serotonin receptor agonist	LINCS
Htr1d	0.724534	0.0147758	amitriptyline	norepinephrine inhibitor, norepinephrine reuptake inhibitor, serotonin receptor antagonist, serotonin‚Äìnorepinephrine reuptake inhibitor (SNRI)	LINCS
Htr1d	0.724534	0.0147758	5-carboxamidotryptamine	serotonin receptor agonist	LINCS
Htr1d	0.724534	0.0147758	PNU-142633	serotonin receptor agonist	LINCS
Htr1d	0.724534	0.0147758	olanzapine	dopamine receptor antagonist, serotonin receptor antagonist	LINCS
Htr1d	0.724534	0.0147758	zotepine	dopamine receptor antagonist, serotonin receptor antagonist	LINCS
Htr1d	0.724534	0.0147758	SB-216641	serotonin receptor antagonist	LINCS
Htr1d	0.724534	0.0147758	ziprasidone	dopamine receptor antagonist, serotonin receptor antagonist	LINCS
Htr1d	0.724534	0.0147758	lisuride	dopamine receptor agonist	LINCS
Htr1d	0.724534	0.0147758	yohimbine	adrenergic receptor antagonist	LINCS
Htr1d	0.724534	0.0147758	quetiapine	dopamine receptor antagonist, serotonin receptor antagonist	LINCS
Htr1d	0.724534	0.0147758	ergotamine	adrenergic receptor antagonist	LINCS
Htr1d	0.724534	0.0147758	fluspirilene	dopamine receptor antagonist	LINCS
Htr1d	0.724534	0.0147758	terguride	dopamine receptor agonist, serotonin receptor antagonist	LINCS
Htr1d	0.724534	0.0147758	rauwolscine	adrenergic receptor antagonist	LINCS
Htr1d	0.724534	0.0147758	risperidone	dopamine receptor antagonist, serotonin receptor antagonist	LINCS
Htr1d	0.724534	0.0147758	metitepine	anti-HCVE2	LINCS
Htr1d	0.724534	0.0147758	cabergoline	dopamine receptor agonist	LINCS
Htr1d	0.724534	0.0147758	asenapine	dopamine receptor antagonist, serotonin receptor antagonist	LINCS
Htr1d	0.724534	0.0147758	(R)-(-)-apomorphine	dopamine receptor agonist	LINCS
Htr1d	0.724534	0.0147758	alpha-methylserotonin	serotonin receptor agonist	LINCS
Htr1d	0.724534	0.0147758	aripiprazole	serotonin receptor agonist, serotonin receptor antagonist	LINCS
Htr1d	0.724534	0.0147758	pipamperone	dopamine receptor antagonist	LINCS
Htr1d	0.724534	0.0147758	donitriptan	serotonin receptor agonist	LINCS
Htr1d	0.724534	0.0147758	GR46611	serotonin receptor agonist	LINCS
Htr1d	0.724534	0.0147758	mCPP	serotonin receptor agonist	LINCS
Htr1d	0.724534	0.0147758	ketanserin	serotonin receptor antagonist	LINCS
Htr1d	0.724534	0.0147758	loxapine	dopamine receptor antagonist, serotonin receptor antagonist	LINCS
Htr1d	0.724534	0.0147758	GR-127935	serotonin receptor antagonist	LINCS
Htr1d	0.724534	0.0147758	sumatriptan	serotonin receptor agonist	LINCS
Htr1d	0.724534	0.0147758	quipazine	serotonin receptor agonist	LINCS
Htr1d	0.724534	0.0147758	pramipexole	dopamine receptor agonist	LINCS
Htr1d	0.724534	0.0147758	cyanopindolol	adrenergic receptor antagonist	LINCS
Htr1d	0.724534	0.0147758	bromocriptine	dopamine receptor agonist	LINCS
Htr1d	0.724534	0.0147758	GSK163090	serotonin receptor antagonist	LINCS
Htr1d	0.724534	0.0147758	zolmitriptan	serotonin receptor agonist	LINCS
Htr1d	0.724534	0.0147758	BRL-15572	serotonin receptor antagonist	LINCS
Htr1d	0.724534	0.0147758	ritanserin	serotonin receptor antagonist	LINCS
Htr1d	0.724534	0.0147758	dihydroergotamine	serotonin receptor agonist	LINCS
Htr1d	0.724534	0.0147758	almotriptan	serotonin receptor agonist	LINCS
Htr1d	0.724534	0.0147758	pergolide	dopamine receptor agonist	LINCS
Htr1d	0.724534	0.0147758	2-methyl-5-hydroxytryptamine	serotonin receptor agonist	LINCS
Htr1d	0.724534	0.0147758	eletriptan	serotonin receptor agonist	LINCS
Htr1d	0.724534	0.0147758	clozapine	dopamine receptor antagonist, serotonin receptor antagonist	LINCS
Htr1d	0.724534	0.0147758	haloperidol	dopamine receptor antagonist	LINCS
Htr1d	0.724534	0.0147758	sertindole	dopamine receptor antagonist, serotonin receptor antagonist	LINCS
Htr1d	0.724534	0.0147758	xanomeline	acetylcholine receptor agonist	LINCS
Htr1d	0.724534	0.0147758	methysergide	serotonin receptor antagonist	LINCS
Ghr	0.716533	0.000395754	ibutamoren	growth hormone secretagogue receptor agonist	LINCS
Hmgcs2	0.715548	0.0289838	L-cysteinesulfinic-acid	glutamate receptor agonist	LINCS
Pycr2	0.714851	0.000294237	coenzyme-I		LINCS
Pycr2	0.714851	0.000294237	L-proline	glutamate receptor agonist	LINCS
Serpine1	0.713661	0.000374128	tiplaxtinin	plasminogen activator inhibitor	LINCS
Lars2	0.712642	0.000145574	L-leucine		LINCS
Por	0.711699	0.00108765	flavin-adenine-dinucleotide		LINCS
Por	0.711699	0.00108765	riboflavin-5-phosphate-sodium		LINCS
Nuak2	0.710666	0.000198904	WZ4003	AMPK inhibitor	LINCS
Epha10	0.710098	0.0170577	vandetanib	EGFR inhibitor, RET tyrosine kinase inhibitor, VEGFR inhibitor	LINCS
Ppard	0.710067	1.88824e-05	DG-172	PPAR receptor inverse agonist	LINCS
Ppard	0.710067	1.88824e-05	bezafibrate	PPAR receptor agonist	LINCS
Ppard	0.710067	1.88824e-05	GW-501516	PPAR receptor agonist	LINCS
Ppard	0.710067	1.88824e-05	tretinoin	retinoid receptor agonist, retinoid receptor ligand	LINCS
Ppard	0.710067	1.88824e-05	indeglitazar	PPAR receptor agonist	LINCS
Ppard	0.710067	1.88824e-05	GSK3787	PPAR receptor antagonist	LINCS
Ppard	0.710067	1.88824e-05	GW-0742	PPAR receptor agonist	LINCS
Ppard	0.710067	1.88824e-05	GSK0660	PPAR receptor antagonist	LINCS
Ppard	0.710067	1.88824e-05	FH-535	PPAR receptor antagonist, WNT signaling inhibitor	LINCS
Ppard	0.710067	1.88824e-05	L-165041	PPAR receptor agonist	LINCS
Ppard	0.710067	1.88824e-05	icosapent	platelet aggregation inhibitor	LINCS
Ppard	0.710067	1.88824e-05	elafibranor	PPAR receptor agonist	LINCS
Ppard	0.710067	1.88824e-05	treprostinil	prostanoid receptor agonist	LINCS
Kdm4b	0.708484	3.07352e-05	NSC-636819	histone demethylase inhibitor	LINCS
Alox12	0.707966	0.000279606	2-TEDC	lipoxygenase inhibitor	LINCS
Uck2	0.707948	6.85078e-05	citric-acid	coagulation factor inhibitor	LINCS
Uck2	0.707948	6.85078e-05	uridine-5'-triphosphate	purinergic receptor activator	LINCS
Uck2	0.707948	6.85078e-05	cytidine		LINCS
Ptger1	0.707393	0.0356497	cloprostenol-(+/-)	prostaglandin receptor agonist	LINCS
Ptger1	0.707393	0.0356497	SC-51089	prostanoid receptor antagonist	LINCS
Ptger1	0.707393	0.0356497	alprostadil	prostanoid receptor agonist	LINCS
Ptger1	0.707393	0.0356497	bimatoprost	prostanoid receptor agonist	LINCS
Ptger1	0.707393	0.0356497	SC-19220	prostanoid receptor antagonist	LINCS
Ptger1	0.707393	0.0356497	laropiprant	prostanoid receptor antagonist	LINCS
Ptger1	0.707393	0.0356497	AH6809	prostanoid receptor antagonist	LINCS
Ptger1	0.707393	0.0356497	ONO-8130	prostanoid receptor antagonist	LINCS
Ptger1	0.707393	0.0356497	dinoprost	prostacyclin analog	LINCS
Ptger1	0.707393	0.0356497	limaprost-alfadex	prostanoid receptor agonist	LINCS
Ptger1	0.707393	0.0356497	iloprost	platelet aggregation inhibitor, prostanoid receptor agonist	LINCS
Ptger1	0.707393	0.0356497	dinoprostone	prostanoid receptor agonist	LINCS
Ptger1	0.707393	0.0356497	epoprostenol	prostacyclin analog	LINCS
Esrra	0.70684	0.00163838	daidzein	estrogen receptor agonist	LINCS
Esrra	0.70684	0.00163838	genistein	tyrosine kinase inhibitor	LINCS
Esrra	0.70684	0.00163838	4-methylgenistein	protein tyrosine kinase inhibitor	LINCS
Tgm2	0.705729	7.78915e-07	LDN-27219	tissue transglutaminase inhibitor	LINCS
Tgm2	0.705729	7.78915e-07	GK921	transglutaminase inhibitor	LINCS
Fasn	0.702782	0.000127065	pyrazinamide	fatty acid synthase inhibitor	LINCS
Fasn	0.702782	0.000127065	morin	cytochrome P450 inhibitor	LINCS
Fasn	0.702782	0.000127065	GSK2194069	fatty acid synthase inhibitor	LINCS
Fasn	0.702782	0.000127065	cerulenin	fatty acid synthase inhibitor	LINCS
Fasn	0.702782	0.000127065	fisetin	Aurora kinase inhibitor	LINCS
Fasn	0.702782	0.000127065	epicatechin-gallate-(-)	bacterial DNA gyrase inhibitor	LINCS
Fasn	0.702782	0.000127065	pretomanid	nitric oxide donor	LINCS
Fasn	0.702782	0.000127065	orlistat	lipase inhibitor	LINCS
Fasn	0.702782	0.000127065	4-methylgenistein	protein tyrosine kinase inhibitor	LINCS
Fasn	0.702782	0.000127065	epigallocatechin-gallate-(-)	bacterial DNA gyrase inhibitor	LINCS
Slc13a2	0.699187	0.000592011	succinic-acid		LINCS
Aldh3b2	0.697467	0.00124858	coenzyme-I		LINCS
Jun	0.696852	0.000119892	irbesartan	angiotensin receptor antagonist	LINCS
Jun	0.696852	0.000119892	vinblastine	microtubule inhibitor, tubulin polymerization inhibitor	LINCS
Jun	0.696852	0.000119892	TWS-119	glycogen synthase kinase inhibitor	LINCS
Jun	0.696852	0.000119892	ephedrine-(racemic)	adrenergic receptor agonist	LINCS
Jun	0.696852	0.000119892	T-5224	AP inhibitor	LINCS
Jun	0.696852	0.000119892	SP-100030	NFkB pathway inhibitor	LINCS
Jun	0.696852	0.000119892	arsenic-trioxide	apoptosis stimulant	LINCS
Shmt1	0.6958	0.000590723	MC-1		LINCS
Shmt1	0.6958	0.000590723	AZD4282	glutamate receptor antagonist	LINCS
Shmt1	0.6958	0.000590723	mimosine	DNA replication inhibitor	LINCS
Csad	0.686957	0.00531813	MC-1		LINCS
Csad	0.686957	0.00531813	L-cysteine		LINCS
Asic3	0.684576	0.00024341	amiloride	sodium channel blocker	LINCS
Asic3	0.684576	0.00024341	nafamostat	serine protease inhibitor	LINCS
Asic3	0.684576	0.00024341	aspirin	cyclooxygenase inhibitor	LINCS
Asic3	0.684576	0.00024341	agmatine	nitric oxide synthase inhibitor	LINCS
Asic3	0.684576	0.00024341	salicylic-acid	cyclooxygenase inhibitor, prostanoid receptor antagonist	LINCS
Asic3	0.684576	0.00024341	diclofenac	cyclooxygenase inhibitor	LINCS
Sigmar1	0.684508	0.00163334	remoxipride	dopamine receptor antagonist	LINCS
Sigmar1	0.684508	0.00163334	dimemorfan	sigma receptor agonist	LINCS
Sigmar1	0.684508	0.00163334	nortriptyline	tricyclic antidepressant	LINCS
Sigmar1	0.684508	0.00163334	NE-100	sigma receptor antagonist	LINCS
Sigmar1	0.684508	0.00163334	L-693403	sigma receptor agonist, sigma receptor antagonist	LINCS
Sigmar1	0.684508	0.00163334	BD-1047	adrenergic receptor antagonist	LINCS
Sigmar1	0.684508	0.00163334	naltrexone	opioid receptor antagonist	LINCS
Sigmar1	0.684508	0.00163334	amitriptyline	norepinephrine inhibitor, norepinephrine reuptake inhibitor, serotonin receptor antagonist, serotonin‚Äìnorepinephrine reuptake inhibitor (SNRI)	LINCS
Sigmar1	0.684508	0.00163334	cutamesine	sigma receptor agonist	LINCS
Sigmar1	0.684508	0.00163334	dextromethorphan	glutamate receptor antagonist, sigma receptor agonist	LINCS
Sigmar1	0.684508	0.00163334	dehydroepiandrosterone	protein synthesis stimulant	LINCS
Sigmar1	0.684508	0.00163334	noscapine	bradykinin receptor antagonist, tubulin polymerization inhibitor	LINCS
Sigmar1	0.684508	0.00163334	PRE-084	sigma receptor agonist	LINCS
Sigmar1	0.684508	0.00163334	SK&F-10047-(+)	sigma receptor agonist	LINCS
Sigmar1	0.684508	0.00163334	4-PPBP	sigma receptor ligand	LINCS
Sigmar1	0.684508	0.00163334	API-001	sigma receptor antagonist	LINCS
Sigmar1	0.684508	0.00163334	4-IBP	sigma receptor agonist	LINCS
Sigmar1	0.684508	0.00163334	NNC-711	GABA uptake inhibitor	LINCS
Sigmar1	0.684508	0.00163334	ditolylguanidine	sigma receptor agonist	LINCS
Sigmar1	0.684508	0.00163334	rimcazole	sigma receptor antagonist	LINCS
Sigmar1	0.684508	0.00163334	BD-1063	sigma receptor antagonist	LINCS
Sigmar1	0.684508	0.00163334	igmesine	sigma receptor agonist	LINCS
Ndufb8	0.68234	0.000365313	coenzyme-I		LINCS
Tnfsf13b	0.681915	0.00080419	citric-acid	coagulation factor inhibitor	LINCS
Hras	0.681514	0.00443734	lonafarnib	farnesyltransferase inhibitor	LINCS
Hras	0.681514	0.00443734	farnesyl-thiosalicylic-acid-amide	Ras GTPase inhibitor	LINCS
Eif4g1	0.681194	0.00396413	4E1RCat	protein synthesis inhibitor	LINCS
Camk2a	0.680751	0.0468148	KN-93	calcium/calmodulin dependent protein kinase inhibitor	LINCS
Camk2a	0.680751	0.0468148	CaMKII-IN-1	calcium/calmodulin dependent protein kinase inhibitor	LINCS
Camk2a	0.680751	0.0468148	KN-62	calcium/calmodulin dependent protein kinase inhibitor, purinergic receptor antagonist	LINCS
Acsl1	0.676525	0.000991649	adenosine-triphosphate	adenosine receptor agonist	LINCS
Acsl1	0.676525	0.000991649	adenosine-phosphate	adenosine receptor agonist	LINCS
Map2	0.675775	0.00267188	estramustine-phosphate	DNA synthesis inhibitor, microtubule inhibitor	LINCS
Map2	0.675775	0.00267188	estramustine	DNA alkylating agent	LINCS
Map2	0.675775	0.00267188	paclitaxel	tubulin polymerization inhibitor	LINCS
Map2	0.675775	0.00267188	docetaxel	tubulin polymerization inhibitor	LINCS
Cacng2	0.674912	0.037479	gabapentin	calcium channel blocker	LINCS
Trio	0.672154	0.000475622	ITX3	GEF inhibitor	LINCS
Cacng4	0.67168	0.00541887	gabapentin	calcium channel blocker	LINCS
Smad3	0.669593	0.0105733	SIS3	serine/threonine kinase inhibitor	LINCS
Asic2	0.665878	0.0265104	amiloride	sodium channel blocker	LINCS
Asic2	0.665878	0.0265104	nafamostat	serine protease inhibitor	LINCS
Top1mt	0.663742	0.000142818	topotecan	topoisomerase inhibitor	LINCS
Top1mt	0.663742	0.000142818	irinotecan	topoisomerase inhibitor	LINCS
Abl1	0.661436	0.0205894	nilotinib	Abl kinase inhibitor, Bcr-Abl kinase inhibitor	LINCS
Abl1	0.661436	0.0205894	PPY-A	Abl kinase inhibitor	LINCS
Abl1	0.661436	0.0205894	dasatinib	Bcr-Abl kinase inhibitor, ephrin inhibitor, KIT inhibitor, PDGFR tyrosine kinase receptor inhibitor, SRC inhibitor, tyrosine kinase inhibitor	LINCS
Abl1	0.661436	0.0205894	flumatinib	Bcr-Abl kinase inhibitor	LINCS
Abl1	0.661436	0.0205894	GZD824	Bcr-Abl kinase inhibitor	LINCS
Abl1	0.661436	0.0205894	KW-2449	Abl kinase inhibitor, Aurora kinase inhibitor, FLT3 inhibitor	LINCS
Abl1	0.661436	0.0205894	GNF-5	Bcr-Abl kinase inhibitor	LINCS
Abl1	0.661436	0.0205894	LDN-212854	bone morphogenic protein inhibitor	LINCS
Abl1	0.661436	0.0205894	regorafenib	FGFR inhibitor, KIT inhibitor, PDGFR tyrosine kinase receptor inhibitor, RAF inhibitor, RET tyrosine kinase inhibitor, VEGFR inhibitor	LINCS
Abl1	0.661436	0.0205894	saracatinib	SRC inhibitor	LINCS
Abl1	0.661436	0.0205894	adenosine-triphosphate	adenosine receptor agonist	LINCS
Abl1	0.661436	0.0205894	GNF-2	Bcr-Abl kinase inhibitor	LINCS
Abl1	0.661436	0.0205894	rebastinib	Bcr-Abl kinase inhibitor, TIE tyrosine kinase inhibitor, VEGFR inhibitor	LINCS
Abl1	0.661436	0.0205894	imatinib	Bcr-Abl kinase inhibitor, KIT inhibitor, PDGFR tyrosine kinase receptor inhibitor	LINCS
Abl1	0.661436	0.0205894	PP-121	protein tyrosine kinase inhibitor	LINCS
Abl1	0.661436	0.0205894	bafetinib	Bcr-Abl kinase inhibitor, LYN tyrosine kinase inhibitor	LINCS
Abl1	0.661436	0.0205894	ponatinib	Bcr-Abl kinase inhibitor, FLT3 inhibitor, PDGFR tyrosine kinase receptor inhibitor	LINCS
Abl1	0.661436	0.0205894	PP-2	SRC inhibitor	LINCS
Abl1	0.661436	0.0205894	metatinib	Bcr-Abl kinase inhibitor	LINCS
Abl1	0.661436	0.0205894	bosutinib	Abl kinase inhibitor, Bcr-Abl kinase inhibitor, SRC inhibitor	LINCS
Ntrk2	0.661409	0.00140971	ANA-12	tropomyosin receptor kinase inhibitor	LINCS
Ntrk2	0.661409	0.00140971	larotrectinib	tropomyosin receptor kinase inhibitor	LINCS
Ntrk2	0.661409	0.00140971	amitriptyline	norepinephrine inhibitor, norepinephrine reuptake inhibitor, serotonin receptor antagonist, serotonin‚Äìnorepinephrine reuptake inhibitor (SNRI)	LINCS
Ntrk2	0.661409	0.00140971	MK-2461	FGFR inhibitor, VEGFR inhibitor	LINCS
Ntrk2	0.661409	0.00140971	GNF-5837	growth factor receptor inhibitor	LINCS
Ntrk2	0.661409	0.00140971	entrectinib	ALK tyrosine kinase receptor inhibitor, proto-oncogene tyrosine protein kinase inhibitor	LINCS
Ntrk2	0.661409	0.00140971	LM-22A4	tropomyosin receptor kinase inhibitor	LINCS
Slc5a3	0.661302	0.0258142	phlorizin	sodium/glucose cotransporter inhibitor	LINCS
Gpx4	0.6589	0.0106549	glutathione	antioxidant	LINCS
Cdc42	0.656532	0.0370127	casin	GTPase inhibitor	LINCS
Cdc42	0.656532	0.0370127	ZCL-278	CDC inhibitor	LINCS
Cdc42	0.656532	0.0370127	ML141	GTPase inhibitor	LINCS
Ggps1	0.654826	0.00115256	minodronic-acid	bone resorption inhibitor	LINCS
Ggps1	0.654826	0.00115256	zoledronic-acid	bone resorption inhibitor	LINCS
Adh7	0.652466	0.0113459	coenzyme-I		LINCS
Cacna1b	0.652174	0.00506564	agmatine	nitric oxide synthase inhibitor	LINCS
Cacna1b	0.652174	0.00506564	levetiracetam	calcium channel blocker	LINCS
Cacna1b	0.652174	0.00506564	hesperidin	flavanone glycoside	LINCS
Cacna1b	0.652174	0.00506564	lomerizine	calcium channel blocker	LINCS
Cacna1b	0.652174	0.00506564	gabapentin	calcium channel blocker	LINCS
Cacna1b	0.652174	0.00506564	cilnidipine	calcium channel blocker	LINCS
Cacna1b	0.652174	0.00506564	spironolactone	mineralocorticoid receptor antagonist	LINCS
Cacna1b	0.652174	0.00506564	priralfinamide	sodium channel blocker	LINCS
Cacna1b	0.652174	0.00506564	verapamil	calcium channel blocker	LINCS
Cacna1b	0.652174	0.00506564	PD-173212	calcium channel blocker	LINCS
Man1b1	0.650966	0.00081235	1,4-butanediol	benzodiazepine receptor agonist, gamma hydroxybutyric acid agonist	LINCS
Man1b1	0.650966	0.00081235	kifunensine	mannosidase inhibitor	LINCS
Scn7a	0.650015	0.00250749	oxcarbazepine	sodium channel blocker	LINCS
Scn7a	0.650015	0.00250749	rufinamide	voltage-gated sodium channel blocker	LINCS
Scn7a	0.650015	0.00250749	primidone	GABA receptor antagonist	LINCS
Scn7a	0.650015	0.00250749	eslicarbazepine-acetate	sodium channel blocker	LINCS
Scn7a	0.650015	0.00250749	alfuzosin	adrenergic receptor antagonist	LINCS
Scn7a	0.650015	0.00250749	tetracaine	membrane integrity inhibitor	LINCS
Scn7a	0.650015	0.00250749	phenytoin	hydantoin antiepileptic	LINCS
Scn7a	0.650015	0.00250749	zonisamide	sodium channel blocker, T-type calcium channel blocker	LINCS
Scn7a	0.650015	0.00250749	valproic-acid	benzodiazepine receptor agonist, HDAC inhibitor	LINCS
Scn7a	0.650015	0.00250749	riluzole	glutamate inhibitor	LINCS
Scn7a	0.650015	0.00250749	carbamazepine	carboxamide antiepileptic	LINCS
Scn7a	0.650015	0.00250749	lamotrigine	serotonin receptor antagonist, sodium channel blocker	LINCS
Scn7a	0.650015	0.00250749	phenacemide	sodium channel blocker	LINCS
Scn7a	0.650015	0.00250749	topiramate	carbonic anhydrase inhibitor, glutamate receptor antagonist, kainate receptor antagonist	LINCS
Ide	0.650012	0.0202367	bacitracin	bacterial cell wall synthesis inhibitor	LINCS
Slc7a2	0.649184	0.00152927	L-lysine	serotonin receptor agonist	LINCS
Pdhb	0.646921	3.25008e-05	coenzyme-I		LINCS
Itgav	0.644631	0.000902865	SB-683698	integrin antagonist	LINCS
Itgav	0.644631	0.000902865	cilengitide	integrin antagonist	LINCS
Itgav	0.644631	0.000902865	ATN-161	integrin antagonist	LINCS
Itgav	0.644631	0.000902865	integrin-antagonist-1	integrin antagonist	LINCS
Scn8a	0.639563	0.00466226	eslicarbazepine-acetate	sodium channel blocker	LINCS
Scn8a	0.639563	0.00466226	rufinamide	voltage-gated sodium channel blocker	LINCS
Scn8a	0.639563	0.00466226	lamotrigine	serotonin receptor antagonist, sodium channel blocker	LINCS
Scn8a	0.639563	0.00466226	phenacemide	sodium channel blocker	LINCS
Scn8a	0.639563	0.00466226	phenytoin	hydantoin antiepileptic	LINCS
Scn8a	0.639563	0.00466226	primidone	GABA receptor antagonist	LINCS
Scn8a	0.639563	0.00466226	zonisamide	sodium channel blocker, T-type calcium channel blocker	LINCS
Scn8a	0.639563	0.00466226	alfuzosin	adrenergic receptor antagonist	LINCS
Scn8a	0.639563	0.00466226	carbamazepine	carboxamide antiepileptic	LINCS
Scn8a	0.639563	0.00466226	valproic-acid	benzodiazepine receptor agonist, HDAC inhibitor	LINCS
Scn8a	0.639563	0.00466226	topiramate	carbonic anhydrase inhibitor, glutamate receptor antagonist, kainate receptor antagonist	LINCS
Scn8a	0.639563	0.00466226	riluzole	glutamate inhibitor	LINCS
Scn8a	0.639563	0.00466226	tetracaine	membrane integrity inhibitor	LINCS
Scn8a	0.639563	0.00466226	oxcarbazepine	sodium channel blocker	LINCS
Ntrk3	0.639108	0.0107575	GNF-5837	growth factor receptor inhibitor	LINCS
Ntrk3	0.639108	0.0107575	larotrectinib	tropomyosin receptor kinase inhibitor	LINCS
Ntrk3	0.639108	0.0107575	entrectinib	ALK tyrosine kinase receptor inhibitor, proto-oncogene tyrosine protein kinase inhibitor	LINCS
Kcnd1	0.638108	0.00216703	dalfampridine	potassium channel blocker	LINCS
Egln2	0.634278	0.000111487	molidustat	hypoxia inducible factor inhibitor	LINCS
Egln2	0.634278	0.000111487	FG-2216	hypoxia inducible factor prolyl hydroxylase inhibitor	LINCS
Egln2	0.634278	0.000111487	FG-4592	hypoxia inducible factor prolyl hydroxylase inhibitor	LINCS
Slc2a3	0.632259	0.0319105	2-deoxyglucose	glycolysis inhibitor	LINCS
Slc7a4	0.629338	0.00491045	L-lysine	serotonin receptor agonist	LINCS
Slc7a4	0.629338	0.00491045	L-arginine	nitric oxide precursor	LINCS
Slc6a8	0.629258	5.98768e-05	creatine		LINCS
Kcnh3	0.628941	0.00286133	dalfampridine	potassium channel blocker	LINCS
Kcnc1	0.628386	0.0370577	dalfampridine	potassium channel blocker	LINCS
Eif2a	0.62823	0.00192221	sal003	eukaryotic translation initiation factor inhibitor	LINCS
Eif2a	0.62823	0.00192221	ISRIB	eukaryotic translation initiation factor inhibitor, PERK inhibitor	LINCS
Gls2	0.628192	0.0117721	L-glutamic-acid	glutamate receptor agonist	LINCS
Pde10a	0.622234	0.0157757	TAK-063	phosphodiesterase inhibitor	LINCS
Pde10a	0.622234	0.0157757	PF-02545920	phosphodiesterase inhibitor	LINCS
Pde10a	0.622234	0.0157757	dipyridamole	phosphodiesterase inhibitor	LINCS
Pde10a	0.622234	0.0157757	pentoxifylline	phosphodiesterase inhibitor	LINCS
Pde10a	0.622234	0.0157757	caffeine	adenosine receptor antagonist, phosphodiesterase inhibitor	LINCS
Pde10a	0.622234	0.0157757	PDE10-IN-1	phosphodiesterase inhibitor	LINCS
Pde10a	0.622234	0.0157757	triflusal	cyclooxygenase inhibitor, platelet aggregation inhibitor, thromboxane synthase inhibitor	LINCS
Pde10a	0.622234	0.0157757	papaverine	phosphodiesterase inhibitor	LINCS
Adcy5	0.621923	0.000617643	forskolin	adenylyl cyclase activator	LINCS
Adcy5	0.621923	0.000617643	NKY-80	adenylyl cyclase inhibitor	LINCS
Adcy5	0.621923	0.000617643	colforsin	adenylyl cyclase activator	LINCS
Btrc	0.621434	0.0139075	GS-143	ubiquitin ligase inhibitor	LINCS
Ndufa5	0.62114	6.8236e-06	coenzyme-I		LINCS
F2	0.620704	0.0361703	argatroban	thrombin inhibitor	LINCS
F2	0.620704	0.0361703	dabigatran	thrombin inhibitor	LINCS
F2	0.620704	0.0361703	bivalirudin	thrombin inhibitor	LINCS
F2	0.620704	0.0361703	proflavine-hemisulfate	topical anesthetic	LINCS
F2	0.620704	0.0361703	menadione	mitochondrial DNA polymerase inhibitor, phosphatase inhibitor	LINCS
F2	0.620704	0.0361703	suramin	DNA synthesis inhibitor	LINCS
F2	0.620704	0.0361703	dabigatran-etexilate	thrombin inhibitor	LINCS
Grm1	0.61938	0.0109788	YM-298198	glutamate receptor antagonist	LINCS
Grm1	0.61938	0.0109788	4-carboxy-3-hydroxyphenylglycine-(S)	glutamate receptor agonist, glutamate receptor antagonist	LINCS
Grm1	0.61938	0.0109788	3-MATIDA	glutamate receptor antagonist	LINCS
Grm1	0.61938	0.0109788	YM-298198-desmethyl	glutamate receptor antagonist	LINCS
Grm1	0.61938	0.0109788	Ro-67-7476	glutamate receptor positive allosteric modulator	LINCS
Grm1	0.61938	0.0109788	L-cysteinesulfinic-acid	glutamate receptor agonist	LINCS
Grm1	0.61938	0.0109788	LY456236	glutamate receptor antagonist	LINCS
Grm1	0.61938	0.0109788	PHCCC	glutamate receptor agonist	LINCS
Grm1	0.61938	0.0109788	3-carboxy-4-hydroxyphenylglycine-(S)	glutamate receptor antagonist	LINCS
Grm1	0.61938	0.0109788	dihydroxyphenylglycine	glutamate receptor agonist	LINCS
Grm1	0.61938	0.0109788	JNJ-16259685	glutamate receptor antagonist	LINCS
Grm1	0.61938	0.0109788	4-carboxy-3-hydroxyphenylglycine-(RS)	glutamate receptor agonist, glutamate receptor antagonist	LINCS
Grm1	0.61938	0.0109788	L-glutamic-acid	glutamate receptor agonist	LINCS
Grm1	0.61938	0.0109788	CPCCOEt	glutamate receptor antagonist	LINCS
Grm1	0.61938	0.0109788	3,5-DHPG-(S)	glutamate receptor agonist	LINCS
Grm1	0.61938	0.0109788	L-quisqualic-acid	glutamate receptor agonist	LINCS
Grm1	0.61938	0.0109788	MPEP	glutamate receptor antagonist	LINCS
Camk2g	0.613234	1.91863e-05	bosutinib	Abl kinase inhibitor, Bcr-Abl kinase inhibitor, SRC inhibitor	LINCS
Csnk1e	0.611554	0.0104313	PF-670462	casein kinase inhibitor	LINCS
Csnk1e	0.611554	0.0104313	TA-01	casein kinase inhibitor, MAP kinase inhibitor	LINCS
Csnk1e	0.611554	0.0104313	IC261	casein kinase inhibitor	LINCS
Csnk1e	0.611554	0.0104313	PF-4800567	casein kinase inhibitor	LINCS
Foxm1	0.610701	0.00134876	thiostrepton	FOXM1 inhibitor, protein synthesis inhibitor	LINCS
Pold1	0.608239	0.00171551	cytarabine	ribonucleotide reductase inhibitor	LINCS
Pold1	0.608239	0.00171551	fludarabine-phosphate	ribonucleotide reductase inhibitor	LINCS
Pold1	0.608239	0.00171551	clofarabine	ribonucleotide reductase inhibitor	LINCS
Fgfr1	0.607484	0.00539523	MK-2461	FGFR inhibitor, VEGFR inhibitor	LINCS
Fgfr1	0.607484	0.00539523	semaxanib	VEGFR inhibitor	LINCS
Fgfr1	0.607484	0.00539523	RG1530	FGFR inhibitor, PDGFR tyrosine kinase receptor inhibitor, VEGFR inhibitor	LINCS
Fgfr1	0.607484	0.00539523	erdafitinib	FGFR inhibitor	LINCS
Fgfr1	0.607484	0.00539523	danusertib	Aurora kinase inhibitor, growth factor receptor inhibitor	LINCS
Fgfr1	0.607484	0.00539523	brivanib	FGFR inhibitor, VEGFR inhibitor	LINCS
Fgfr1	0.607484	0.00539523	CH-5183284	fibroblast growth factor inhibitor	LINCS
Fgfr1	0.607484	0.00539523	LY2874455	FGFR antagonist	LINCS
Fgfr1	0.607484	0.00539523	NVP-BGJ398	FGFR inhibitor	LINCS
Fgfr1	0.607484	0.00539523	regorafenib	FGFR inhibitor, KIT inhibitor, PDGFR tyrosine kinase receptor inhibitor, RAF inhibitor, RET tyrosine kinase inhibitor, VEGFR inhibitor	LINCS
Fgfr1	0.607484	0.00539523	PD-173074	FGFR inhibitor, VEGFR inhibitor	LINCS
Fgfr1	0.607484	0.00539523	pazopanib	KIT inhibitor, PDGFR tyrosine kinase receptor inhibitor, VEGFR inhibitor	LINCS
Fgfr1	0.607484	0.00539523	dovitinib	EGFR inhibitor, FGFR inhibitor, FLT3 inhibitor, PDGFR tyrosine kinase receptor inhibitor, VEGFR inhibitor	LINCS
Fgfr1	0.607484	0.00539523	TG-100801	SRC inhibitor, VEGFR inhibitor	LINCS
Fgfr1	0.607484	0.00539523	sorafenib	FLT3 inhibitor, KIT inhibitor, PDGFR tyrosine kinase receptor inhibitor, RAF inhibitor, RET tyrosine kinase inhibitor, VEGFR inhibitor	LINCS
Fgfr1	0.607484	0.00539523	PD-166285	SRC inhibitor	LINCS
Fgfr1	0.607484	0.00539523	AZD4547	FGFR inhibitor	LINCS
Fgfr1	0.607484	0.00539523	nintedanib	FGFR inhibitor, PDGFR tyrosine kinase receptor inhibitor, VEGFR inhibitor	LINCS
Fgfr1	0.607484	0.00539523	orantinib	FGFR inhibitor, PDGFR tyrosine kinase receptor inhibitor, VEGFR inhibitor	LINCS
Fgfr1	0.607484	0.00539523	sunitinib	FLT3 inhibitor, KIT inhibitor, PDGFR tyrosine kinase receptor inhibitor, RET tyrosine kinase inhibitor, VEGFR inhibitor	LINCS
Fgfr1	0.607484	0.00539523	SUN-11602	fibroblast growth factor mimetic	LINCS
Fgfr1	0.607484	0.00539523	lucitanib	FGFR inhibitor, VEGFR inhibitor	LINCS
Fgfr1	0.607484	0.00539523	PD-161570	FGFR inhibitor	LINCS
Fgfr1	0.607484	0.00539523	ponatinib	Bcr-Abl kinase inhibitor, FLT3 inhibitor, PDGFR tyrosine kinase receptor inhibitor	LINCS
Cacnb3	0.606332	0.000623851	dronedarone	adrenergic receptor antagonist	LINCS
Cacnb3	0.606332	0.000623851	mibefradil	T-type calcium channel blocker	LINCS
Cacnb3	0.606332	0.000623851	spironolactone	mineralocorticoid receptor antagonist	LINCS
Cacnb3	0.606332	0.000623851	gabapentin	calcium channel blocker	LINCS
Cacnb3	0.606332	0.000623851	verapamil	calcium channel blocker	LINCS
Scn3b	0.606207	0.0328703	zonisamide	sodium channel blocker, T-type calcium channel blocker	LINCS
Scn3b	0.606207	0.0328703	valproic-acid	benzodiazepine receptor agonist, HDAC inhibitor	LINCS
Scn1b	0.602746	0.00239665	valproic-acid	benzodiazepine receptor agonist, HDAC inhibitor	LINCS
Scn1b	0.602746	0.00239665	zonisamide	sodium channel blocker, T-type calcium channel blocker	LINCS
B4galt3	0.599896	0.000330933	N-acetyl-D-glucosamine		LINCS
Slc19a2	0.599389	0.0176009	thiamine	vitamin B	LINCS
Brd1	0.598128	0.0156408	OF-1	bromodomain inhibitor	LINCS
Brd1	0.598128	0.0156408	NI-57	bromodomain inhibitor	LINCS
Slc2a4	0.596808	0.00907323	2-deoxyglucose	glycolysis inhibitor	LINCS
Pde6g	0.595775	0.0122926	vardenafil	phosphodiesterase inhibitor	LINCS
Pde6g	0.595775	0.0122926	pentoxifylline	phosphodiesterase inhibitor	LINCS
Pde6g	0.595775	0.0122926	sildenafil	phosphodiesterase inhibitor	LINCS
Pde6g	0.595775	0.0122926	dipyridamole	phosphodiesterase inhibitor	LINCS
Pde6g	0.595775	0.0122926	IBMX	phosphodiesterase inhibitor	LINCS
Ppig	0.594831	0.00655488	L-proline	glutamate receptor agonist	LINCS
Nat10	0.594623	0.0230303	remodelin	transferase inhibitor	LINCS
Chrne	0.59443	0.0166569	galantamine	acetylcholinesterase inhibitor	LINCS
Abl2	0.594374	0.00807816	dasatinib	Bcr-Abl kinase inhibitor, ephrin inhibitor, KIT inhibitor, PDGFR tyrosine kinase receptor inhibitor, SRC inhibitor, tyrosine kinase inhibitor	LINCS
Abl2	0.594374	0.00807816	adenosine-triphosphate	adenosine receptor agonist	LINCS
Psmb8	0.593935	0.0175888	carfilzomib	proteasome inhibitor	LINCS
Psmb8	0.593935	0.0175888	bortezomib	NFkB pathway inhibitor, proteasome inhibitor	LINCS
Ptger2	0.593652	0.00816768	ATB-346	cyclooxygenase inhibitor	LINCS
Ptger2	0.593652	0.00816768	PF-04418948	prostaglandin inhibitor	LINCS
Ptger2	0.593652	0.00816768	evatanepag	prostaglandin inhibitor	LINCS
Ptger2	0.593652	0.00816768	alprostadil	prostanoid receptor agonist	LINCS
Ptger2	0.593652	0.00816768	misoprostol	prostanoid receptor agonist	LINCS
Ptger2	0.593652	0.00816768	dinoprostone	prostanoid receptor agonist	LINCS
Ptger2	0.593652	0.00816768	iloprost	platelet aggregation inhibitor, prostanoid receptor agonist	LINCS
Ptger2	0.593652	0.00816768	AH6809	prostanoid receptor antagonist	LINCS
Ptger2	0.593652	0.00816768	taprenepag	prostaglandin receptor agonist	LINCS
Ptger2	0.593652	0.00816768	laropiprant	prostanoid receptor antagonist	LINCS
Ptger2	0.593652	0.00816768	dinoprost	prostacyclin analog	LINCS
Ptger2	0.593652	0.00816768	enilconazole	sterol demethylase inhibitor	LINCS
Baz2a	0.593053	0.00759793	GSK2801	bromodomain inhibitor	LINCS
Pak1	0.590168	0.00435682	NVS-PAK1-1	p21 activated kinase inhibitor	LINCS
Pak1	0.590168	0.00435682	FRAX486	serine/threonine kinase inhibitor	LINCS
Pak1	0.590168	0.00435682	RKI-1447	rho associated kinase inhibitor	LINCS
Pak1	0.590168	0.00435682	IPA-3	p21 activated kinase inhibitor	LINCS
Il10	0.589063	0.002946	JTE-607	cytokine production inhibitor	LINCS
Nfkb2	0.588067	0.0103037	aspirin	cyclooxygenase inhibitor	LINCS
Nfkb2	0.588067	0.0103037	andrographolide	tumor necrosis factor production inhibitor	LINCS
Acaca	0.587946	0.000873642	biotin	vitamin B	LINCS
Acaca	0.587946	0.000873642	KD-023	ACAT inhibitor	LINCS
Acaca	0.587946	0.000873642	CP-640186	acetyl-CoA carboxylase inhibitor	LINCS
Cdkl2	0.587836	0.0249891	URMC-099	mixed lineage kinase inhibitor	LINCS
P2ry10	0.587674	0.00359704	JTE-013	lysophospholipid receptor antagonist	LINCS
Slc22a12	0.587518	0.00121958	morin	cytochrome P450 inhibitor	LINCS
Slc22a12	0.587518	0.00121958	verinurad	urate transporter inhibitor	LINCS
Slc22a12	0.587518	0.00121958	lesinurad	uric acid diuretic	LINCS
Slc22a12	0.587518	0.00121958	sulfinpyrazone	uricosuric blocker	LINCS
Yars2	0.587451	1.509e-05	plovamer-acetate		LINCS
Prkcz	0.586317	0.00848346	arachidonic-acid	cytochrome P450 inhibitor	LINCS
Prkcz	0.586317	0.00848346	GF109203X	PKC inhibitor	LINCS
Prkcz	0.586317	0.00848346	afimoxifene	estrogen receptor antagonist	LINCS
Prkcz	0.586317	0.00848346	go-6983	protein kinase inhibitor	LINCS
Prkcz	0.586317	0.00848346	tamoxifen	estrogen receptor antagonist, selective estrogen receptor modulator (SERM)	LINCS
Dhodh	0.586128	0.00161177	orotic-acid		LINCS
Dhodh	0.586128	0.00161177	teriflunomide	dihydroorotate dehydrogenase inhibitor	LINCS
Dhodh	0.586128	0.00161177	leflunomide	dihydroorotate dehydrogenase inhibitor, PDGFR tyrosine kinase receptor inhibitor	LINCS
Dhodh	0.586128	0.00161177	brequinar	dihydroorotate dehydrogenase inhibitor	LINCS
Dhodh	0.586128	0.00161177	riboflavin-5-phosphate-sodium		LINCS
Slc7a8	0.585537	0.00696586	L-alanine		LINCS
Dnm2	0.584749	0.0101382	dynasore	dynamin inhibitor	LINCS
Ptpn1	0.582289	0.00337606	BVT-948	tyrosine phosphatase inhibitor	LINCS
Ptpn1	0.582289	0.00337606	C11-Acetate		LINCS
Ptpn1	0.582289	0.00337606	licochalcone-A	topoisomerase inhibitor	LINCS
Ptpn1	0.582289	0.00337606	evans-blue	glutamate receptor negative allosteric modulator	LINCS
Ptpn1	0.582289	0.00337606	usniacin-(+)	MAP kinase activator	LINCS
Ptpn1	0.582289	0.00337606	S-nitrosoglutathione	nitric oxide stimulant	LINCS
Ptpn1	0.582289	0.00337606	bis(maltolato)oxovanadium(IV)	tyrosine phosphatase inhibitor	LINCS
Ptpn1	0.582289	0.00337606	corosolic-acid	PKC inhibitor, protein tyrosine kinase inhibitor	LINCS
Ptpn1	0.582289	0.00337606	tiludronate	bone resorption inhibitor, osteoclast inhibitor	LINCS
Ptpn1	0.582289	0.00337606	SNAP	nitric oxide donor	LINCS
Ptpn1	0.582289	0.00337606	rheochrysidin	protein tyrosine kinase inhibitor	LINCS
Ptpn1	0.582289	0.00337606	ursolic-acid	ATPase inhibitor, NFkB pathway inhibitor, STAT inhibitor	LINCS
Ptpn1	0.582289	0.00337606	hexylene-glycol		LINCS
Ephx2	0.579817	0.0144389	GSK2256294A	epoxide hydolase inhibitor	LINCS
Gper1	0.577121	0.0108035	G-15	estrogen receptor antagonist	LINCS
Gper1	0.577121	0.0108035	estradiol	estrogen receptor agonist	LINCS
Gper1	0.577121	0.0108035	tamoxifen	estrogen receptor antagonist, selective estrogen receptor modulator (SERM)	LINCS
Gper1	0.577121	0.0108035	oleuropein	estrogen receptor agonist	LINCS
Gper1	0.577121	0.0108035	fulvestrant	estrogen receptor antagonist	LINCS
Gper1	0.577121	0.0108035	G-1	G protein-coupled receptor agonist	LINCS
Sdsl	0.57533	0.00921461	MC-1		LINCS
Chrnb4	0.573845	0.00661695	SIB-1553A	acetylcholine receptor agonist	LINCS
Chrnb4	0.573845	0.00661695	mecamylamine	acetylcholine receptor antagonist	LINCS
Chrnb4	0.573845	0.00661695	nicotine	acetylcholine receptor agonist	LINCS
Chrnb4	0.573845	0.00661695	cytisine	acetylcholine receptor agonist	LINCS
Chrnb4	0.573845	0.00661695	galantamine	acetylcholinesterase inhibitor	LINCS
Chrnb4	0.573845	0.00661695	NS-3861	acetylcholine receptor agonist	LINCS
Chrnb4	0.573845	0.00661695	dextromethorphan	glutamate receptor antagonist, sigma receptor agonist	LINCS
Chrnb4	0.573845	0.00661695	pentolinium	cholinergic receptor antagonist	LINCS
Ndufa6	0.571652	0.00295541	coenzyme-I		LINCS
Csf2rb	0.57068	0.00607368	YM-90709	IL5 inhibitor	LINCS
Hdac6	0.570341	0.00238142	givinostat	HDAC inhibitor	LINCS
Hdac6	0.570341	0.00238142	vorinostat	HDAC inhibitor	LINCS
Hdac6	0.570341	0.00238142	SB-939	HDAC inhibitor	LINCS
Hdac6	0.570341	0.00238142	dacinostat	HDAC inhibitor	LINCS
Hdac6	0.570341	0.00238142	TCS-HDAC6-20b	HDAC inhibitor	LINCS
Hdac6	0.570341	0.00238142	droxinostat	HDAC inhibitor	LINCS
Hdac6	0.570341	0.00238142	PCI-34051	HDAC inhibitor	LINCS
Hdac6	0.570341	0.00238142	nexturastat-A	HDAC inhibitor	LINCS
Hdac6	0.570341	0.00238142	tubastatin-A	HDAC inhibitor	LINCS
Hdac6	0.570341	0.00238142	romidepsin	HDAC inhibitor	LINCS
Hdac6	0.570341	0.00238142	JNJ-26481585	HDAC inhibitor	LINCS
Hdac6	0.570341	0.00238142	scriptaid	HDAC inhibitor	LINCS
Hdac6	0.570341	0.00238142	PCI-24781	HDAC inhibitor	LINCS
Hdac6	0.570341	0.00238142	resminostat	HDAC inhibitor	LINCS
Hdac6	0.570341	0.00238142	belinostat	HDAC inhibitor	LINCS
Hdac6	0.570341	0.00238142	panobinostat	HDAC inhibitor	LINCS
Hdac6	0.570341	0.00238142	trichostatin-a	HDAC inhibitor	LINCS
Hdac6	0.570341	0.00238142	ACY-1215	HDAC inhibitor	LINCS
Hdac6	0.570341	0.00238142	bufexamac	cyclooxygenase inhibitor	LINCS
Prdx2	0.569533	0.023907	L-cysteinesulfinic-acid	glutamate receptor agonist	LINCS
Tgfbr1	0.56883	0.0243915	SB-505124	ALK tyrosine kinase receptor inhibitor	LINCS
Tgfbr1	0.56883	0.0243915	SB-525334	TGF beta receptor inhibitor	LINCS
Tgfbr1	0.56883	0.0243915	SB-431542	TGF beta receptor inhibitor	LINCS
Tgfbr1	0.56883	0.0243915	SD-208	TGF beta receptor inhibitor	LINCS
Tgfbr1	0.56883	0.0243915	GW-788388	ALK tyrosine kinase receptor inhibitor	LINCS
Tgfbr1	0.56883	0.0243915	SIS3	serine/threonine kinase inhibitor	LINCS
Tgfbr1	0.56883	0.0243915	R-268712	serine/threonine kinase inhibitor	LINCS
Tgfbr1	0.56883	0.0243915	QX-314	sodium channel blocker	LINCS
Tgfbr1	0.56883	0.0243915	LY364947	p38 MAPK inhibitor, TGF beta receptor inhibitor	LINCS
Tgfbr1	0.56883	0.0243915	LY2157299	TGF beta receptor inhibitor	LINCS
Tgfbr1	0.56883	0.0243915	repsox	TGF beta receptor inhibitor	LINCS
Tgfbr1	0.56883	0.0243915	EW-7197	TGF beta receptor inhibitor	LINCS
Tgfbr1	0.56883	0.0243915	LY2109761	TGF beta receptor inhibitor	LINCS
Ephb2	0.566803	0.0090604	vandetanib	EGFR inhibitor, RET tyrosine kinase inhibitor, VEGFR inhibitor	LINCS
Insr	0.565152	0.00273507	GSK1904529A	IGF-1 inhibitor, insulin growth factor receptor inhibitor, insulin receptor ligand	LINCS
Insr	0.565152	0.00273507	GSK1838705A	insulin growth factor receptor inhibitor	LINCS
Insr	0.565152	0.00273507	NVP-TAE684	ALK tyrosine kinase receptor inhibitor	LINCS
Insr	0.565152	0.00273507	NVP-AEW541	IGF-1 inhibitor	LINCS
Insr	0.565152	0.00273507	linsitinib	IGF-1 inhibitor	LINCS
Insr	0.565152	0.00273507	dovitinib	EGFR inhibitor, FGFR inhibitor, FLT3 inhibitor, PDGFR tyrosine kinase receptor inhibitor, VEGFR inhibitor	LINCS
Insr	0.565152	0.00273507	ceritinib	ALK tyrosine kinase receptor inhibitor	LINCS
Gfer	0.565117	0.00224765	flavin-adenine-dinucleotide		LINCS
Thra	0.564654	0.000401045	liothyronine	thyroid hormone stimulant	LINCS
Thra	0.564654	0.000401045	tiratricol	thyroid hormone stimulant	LINCS
Thra	0.564654	0.000401045	sobetirome	thyroid hormone receptor agonist	LINCS
Thra	0.564654	0.000401045	levothyroxine	thyroid hormone stimulant	LINCS
Hcrtr1	0.563502	0.00483883	lemborexant	orexin receptor antagonist	LINCS
Hcrtr1	0.563502	0.00483883	JNJ-10397049	orexin receptor antagonist	LINCS
Hcrtr1	0.563502	0.00483883	MK-6096	orexin receptor antagonist	LINCS
Hcrtr1	0.563502	0.00483883	ACT-462206	orexin receptor antagonist	LINCS
Hcrtr1	0.563502	0.00483883	almorexant	orexin receptor antagonist	LINCS
Hcrtr1	0.563502	0.00483883	SB-408124	orexin receptor antagonist	LINCS
Hcrtr1	0.563502	0.00483883	SB-334867	orexin receptor antagonist	LINCS
Pole4	0.562685	0.00630814	cladribine	adenosine deaminase inhibitor, ribonucleotide reductase inhibitor	LINCS
Mthfd2	0.562344	9.09926e-05	coenzyme-I		LINCS
Epha4	0.561882	0.00111936	vandetanib	EGFR inhibitor, RET tyrosine kinase inhibitor, VEGFR inhibitor	LINCS
Papola	0.554364	0.0164463	L-cysteinesulfinic-acid	glutamate receptor agonist	LINCS
Gpr143	0.553591	0.013574	levodopa	dopamine precursor	LINCS
Tspo	0.551567	0.0160561	PK-11195	benzodiazepine receptor antagonist	LINCS
Tspo	0.551567	0.0160561	FGIN-1-43	benzodiazepine receptor agonist	LINCS
Tspo	0.551567	0.0160561	XBD173	benzodiazepine receptor ligand	LINCS
Tspo	0.551567	0.0160561	FGIN-1-27	inositol monophosphatase inhibitor	LINCS
Tspo	0.551567	0.0160561	DAA-1106	benzodiazepine receptor agonist	LINCS
Itga4	0.550711	0.00903642	BIO-1211	integrin antagonist	LINCS
Itga4	0.550711	0.00903642	firategrast	integrin antagonist	LINCS
Itga4	0.550711	0.00903642	TCS-2314	integrin inhibitor	LINCS
Itga4	0.550711	0.00903642	SB-683698	integrin antagonist	LINCS
Itga4	0.550711	0.00903642	BIO-5192	integrin inhibitor	LINCS
Itga4	0.550711	0.00903642	CT-7758	integrin antagonist	LINCS
Pld1	0.549076	0.000553788	choline	acetylcholine precursor	LINCS
Pld1	0.549076	0.000553788	FIPI	phospholipase inhibitor	LINCS
Pld1	0.549076	0.000553788	afimoxifene	estrogen receptor antagonist	LINCS
Pld1	0.549076	0.000553788	halopemide	phospholipase inhibitor	LINCS
Pld1	0.549076	0.000553788	VU0155069	phospholipase inhibitor	LINCS
Dpp7	0.544005	5.64397e-05	UAMC-00039	dipeptidyl peptidase inhibitor	LINCS
Slc1a2	0.543344	0.0364452	TBOA-(DL)	excitatory amino acid transporter inhibitor	LINCS
Slc1a2	0.543344	0.0364452	SYM-2081	kainate receptor antagonist	LINCS
Slc1a2	0.543344	0.0364452	L-glutamic-acid	glutamate receptor agonist	LINCS
Slc1a2	0.543344	0.0364452	DCPIB	chloride channel blocker, gap junction modulator, glutamate inhibitor	LINCS
Slc1a2	0.543344	0.0364452	WAY-213613	glutamate inhibitor	LINCS
Slc1a2	0.543344	0.0364452	citicoline	glutathione transferase stimulant, membrane permeability enhancer	LINCS
Gpd1	0.543154	0.0390169	coenzyme-I		LINCS
Cyth2	0.542684	2.27983e-05	brefeldin-A	protein synthesis inhibitor	LINCS
Pars2	0.542299	0.00177093	L-proline	glutamate receptor agonist	LINCS
Slc15a1	0.541468	0.0258519	amoxicillin	penicillin binding protein inhibitor	LINCS
Slc15a1	0.541468	0.0258519	cefadroxil	bacterial cell wall synthesis inhibitor	LINCS
Nnt	0.541092	0.0135671	coenzyme-I		LINCS
Gstm1	0.541037	0.000705599	glutathione	antioxidant	LINCS
Slc16a1	0.540535	0.0302563	UK-5099	monocarboxylate transporter inhibitor	LINCS
Slc16a1	0.540535	0.0302563	CHC	monocarboxylate transporter inhibitor	LINCS
Slc16a1	0.540535	0.0302563	AZD3965	monocarboxylate transporter inhibitor	LINCS
Slc16a1	0.540535	0.0302563	AR-C155858	monocarboxylate transporter inhibitor	LINCS
Pkd1	0.539969	0.00682917	CID-2011756	protein kinase inhibitor	LINCS
Kcnf1	0.539075	0.00380552	dalfampridine	potassium channel blocker	LINCS
Gabbr1	0.538479	0.0210376	CGP-55845	GABA receptor antagonist	LINCS
Gabbr1	0.538479	0.0210376	isoliquiritigenin	guanylate cyclase activator	LINCS
Gabbr1	0.538479	0.0210376	(R)-baclofen	benzodiazepine receptor agonist	LINCS
Gabbr1	0.538479	0.0210376	fenigam	benzodiazepine receptor agonist	LINCS
Gabbr1	0.538479	0.0210376	BTS-72664	GABA receptor antagonist	LINCS
Gabbr1	0.538479	0.0210376	saclofen	GABA receptor antagonist	LINCS
Gabbr1	0.538479	0.0210376	CGP-7930	GABA receptor modulator	LINCS
Gabbr1	0.538479	0.0210376	rac-BHFF	GABA receptor positive allosteric modulator	LINCS
Gabbr1	0.538479	0.0210376	gamma-aminobutyric-acid	benzodiazepine receptor agonist	LINCS
Gabbr1	0.538479	0.0210376	NCS-382	GABA receptor antagonist	LINCS
Gabbr1	0.538479	0.0210376	safranal	benzodiazepine receptor agonist	LINCS
Gabbr1	0.538479	0.0210376	CGP-54626	GABA receptor antagonist	LINCS
Gabbr1	0.538479	0.0210376	baclofen	benzodiazepine receptor agonist	LINCS
Gabbr1	0.538479	0.0210376	CGP-13501	GABA receptor modulator	LINCS
Gabbr1	0.538479	0.0210376	2-hydroxysaclofen	GABA receptor antagonist	LINCS
Gabbr1	0.538479	0.0210376	GS-39783	GABA receptor modulator	LINCS
Gabbr1	0.538479	0.0210376	abamectin	benzodiazepine receptor agonist	LINCS
Gabbr1	0.538479	0.0210376	SGS-742	GABA receptor antagonist	LINCS
Gabbr1	0.538479	0.0210376	remimazolam	benzodiazepine receptor agonist	LINCS
Gabbr1	0.538479	0.0210376	PNU-89843	benzodiazepine receptor agonist	LINCS
Gabbr1	0.538479	0.0210376	suritozole	GABA receptor inverse agonist	LINCS
Gabrr2	0.53721	0.00699148	muscimol	benzodiazepine receptor agonist	LINCS
Gabrr2	0.53721	0.00699148	gaboxadol	benzodiazepine receptor agonist	LINCS
Gabrr2	0.53721	0.00699148	isoguvacine	benzodiazepine receptor agonist	LINCS
Chrnb2	0.536245	0.00426613	nicotine	acetylcholine receptor agonist	LINCS
Chrnb2	0.536245	0.00426613	altinicline	nicotinic receptor agonist	LINCS
Chrnb2	0.536245	0.00426613	pozanicline	acetylcholine receptor antagonist	LINCS
Chrnb2	0.536245	0.00426613	AZD1446	acetylcholine receptor agonist	LINCS
Chrnb2	0.536245	0.00426613	UB-165	acetylcholine receptor agonist	LINCS
Chrnb2	0.536245	0.00426613	rivanicline	acetylcholine receptor agonist	LINCS
Chrnb2	0.536245	0.00426613	NSC-9965	acetylcholine receptor antagonist	LINCS
Chrnb2	0.536245	0.00426613	cytisine	acetylcholine receptor agonist	LINCS
Chrnb2	0.536245	0.00426613	dextromethorphan	glutamate receptor antagonist, sigma receptor agonist	LINCS
Chrnb2	0.536245	0.00426613	CC4	nicotinic receptor agonist	LINCS
Chrnb2	0.536245	0.00426613	galantamine	acetylcholinesterase inhibitor	LINCS
Ngfr	0.536059	0.000248561	LM11A-31	neurotrophic agent	LINCS
Ngfr	0.536059	0.000248561	Ro-08-2750	NGF binding inhibitor	LINCS
Insrr	0.534184	0.00828555	linsitinib	IGF-1 inhibitor	LINCS
Pak3	0.532591	0.0403352	FRAX486	serine/threonine kinase inhibitor	LINCS
Kcnk3	0.532304	0.00707605	enflurane	membrane permeability inhibitor	LINCS
Kcnk3	0.532304	0.00707605	halothane	glutamate receptor antagonist	LINCS
Kcnk3	0.532304	0.00707605	sevoflurane	membrane integrity inhibitor	LINCS
Kcnk3	0.532304	0.00707605	isoflurane	inhaled anaesthetic	LINCS
Kcnk3	0.532304	0.00707605	anandamide	cannabinoid receptor agonist	LINCS
Kcnk3	0.532304	0.00707605	ML365	potassium channel blocker	LINCS
Hapln4	0.532043	0.0268601	hyaluronic-acid		LINCS
Ntrk1	0.529518	0.0110389	GW-5074	leucine rich repeat kinase inhibitor, RAF inhibitor	LINCS
Ntrk1	0.529518	0.0110389	entrectinib	ALK tyrosine kinase receptor inhibitor, proto-oncogene tyrosine protein kinase inhibitor	LINCS
Ntrk1	0.529518	0.0110389	PHA-848125	CDK inhibitor, growth factor receptor inhibitor	LINCS
Ntrk1	0.529518	0.0110389	danusertib	Aurora kinase inhibitor, growth factor receptor inhibitor	LINCS
Ntrk1	0.529518	0.0110389	imatinib	Bcr-Abl kinase inhibitor, KIT inhibitor, PDGFR tyrosine kinase receptor inhibitor	LINCS
Ntrk1	0.529518	0.0110389	GW-441756	growth factor receptor inhibitor	LINCS
Ntrk1	0.529518	0.0110389	tyrphostin-AG-879	tyrosine kinase inhibitor	LINCS
Ntrk1	0.529518	0.0110389	amitriptyline	norepinephrine inhibitor, norepinephrine reuptake inhibitor, serotonin receptor antagonist, serotonin‚Äìnorepinephrine reuptake inhibitor (SNRI)	LINCS
Ntrk1	0.529518	0.0110389	MK-2461	FGFR inhibitor, VEGFR inhibitor	LINCS
Ntrk1	0.529518	0.0110389	regorafenib	FGFR inhibitor, KIT inhibitor, PDGFR tyrosine kinase receptor inhibitor, RAF inhibitor, RET tyrosine kinase inhibitor, VEGFR inhibitor	LINCS
Ntrk1	0.529518	0.0110389	larotrectinib	tropomyosin receptor kinase inhibitor	LINCS
Ntrk1	0.529518	0.0110389	lestaurtinib	FLT3 inhibitor, growth factor receptor inhibitor, JAK inhibitor	LINCS
Ntrk1	0.529518	0.0110389	GNF-5837	growth factor receptor inhibitor	LINCS
Akt1	0.529125	0.0151364	perifosine	AKT inhibitor	LINCS
Akt1	0.529125	0.0151364	MK-2206	AKT inhibitor	LINCS
Akt1	0.529125	0.0151364	triciribine	AKT inhibitor	LINCS
Akt1	0.529125	0.0151364	arsenic-trioxide	apoptosis stimulant	LINCS
Akt1	0.529125	0.0151364	LY294002	DNA dependent protein kinase inhibitor, mTOR inhibitor, phosphodiesterase inhibitor, PI3K inhibitor, PLK inhibitor	LINCS
Akt1	0.529125	0.0151364	SB-203580	p38 MAPK inhibitor	LINCS
Akt1	0.529125	0.0151364	API-1	AKT inhibitor	LINCS
Akt1	0.529125	0.0151364	SB-747651A	kinase inhibitor	LINCS
Akt1	0.529125	0.0151364	GSK2110183	AKT inhibitor	LINCS
Akt1	0.529125	0.0151364	BMS-536924	IGF-1 inhibitor	LINCS
Akt1	0.529125	0.0151364	canertinib	EGFR inhibitor	LINCS
Akt1	0.529125	0.0151364	AZD5363	AKT inhibitor	LINCS
Akt1	0.529125	0.0151364	PD-98059	MEK inhibitor	LINCS
Akt1	0.529125	0.0151364	GDC-0068	AKT inhibitor	LINCS
Akt1	0.529125	0.0151364	CaMKII-IN-1	calcium/calmodulin dependent protein kinase inhibitor	LINCS
Akt1	0.529125	0.0151364	SB-202190	p38 MAPK inhibitor	LINCS
Akt1	0.529125	0.0151364	uprosertib	AKT inhibitor	LINCS
Akt1	0.529125	0.0151364	TIC10	AKT inhibitor, TRAIL modulator	LINCS
Akt1	0.529125	0.0151364	GSK690693	AKT inhibitor	LINCS
Akt1	0.529125	0.0151364	BMS-754807	IGF-1 inhibitor	LINCS
Akt1	0.529125	0.0151364	bisindolylmaleimide-IX	PKC inhibitor	LINCS
Akt1	0.529125	0.0151364	A-674563	AKT inhibitor	LINCS
Akt1	0.529125	0.0151364	KN-62	calcium/calmodulin dependent protein kinase inhibitor, purinergic receptor antagonist	LINCS
Akt1	0.529125	0.0151364	4,5,6,7-tetrabromobenzotriazole	casein kinase inhibitor	LINCS
Akt1	0.529125	0.0151364	U-0126	MEK inhibitor	LINCS
Akt1	0.529125	0.0151364	AT13148	protein kinase inhibitor	LINCS
Akt1	0.529125	0.0151364	hexamethylenebisacetamide	AKT inhibitor, differentiation inducer, NFKB pathway inhibitor	LINCS
Akt1	0.529125	0.0151364	adenosine-triphosphate	adenosine receptor agonist	LINCS
Akt1	0.529125	0.0151364	enzastaurin	PKC inhibitor	LINCS
Timp3	0.528549	0.0247123	aminoguanidine	nitric oxide synthase inhibitor	LINCS
Mertk	0.528213	0.0143716	MK-2461	FGFR inhibitor, VEGFR inhibitor	LINCS
Mertk	0.528213	0.0143716	UNC2025	FLT3 inhibitor, MER tyrosine kinase inhibitor	LINCS
Mertk	0.528213	0.0143716	BMS-777607	AXL kinase inhibitor, c-Met inhibitor, FLT3 inhibitor, hepatocyte growth factor receptor inhibitor, macrophage migration inhibiting factor inhibitor, tyrosine kinase inhibitor	LINCS
Mertk	0.528213	0.0143716	LDC1267	protein tyrosine kinase inhibitor	LINCS
Mertk	0.528213	0.0143716	UNC2250	MER tyrosine kinase inhibitor	LINCS
Mchr1	0.527938	0.01954	GW-803430	melanin inhibitor	LINCS
Fbp1	0.527812	0.000618926	CS-917	fructose biphosphate inhibitor	LINCS
Fbp1	0.527812	0.000618926	MDL-29951	glutamate receptor antagonist	LINCS
Fbp1	0.527812	0.000618926	adenosine-phosphate	adenosine receptor agonist	LINCS
Grik4	0.524831	0.000414423	L-glutamic-acid	glutamate receptor agonist	LINCS
Grik4	0.524831	0.000414423	topiramate	carbonic anhydrase inhibitor, glutamate receptor antagonist, kainate receptor antagonist	LINCS
Grik4	0.524831	0.000414423	SYM-2081	kainate receptor antagonist	LINCS
Grik4	0.524831	0.000414423	kainic-acid	kainate receptor agonist	LINCS
Rxrb	0.524649	0.000994214	bexarotene	retinoid receptor agonist	LINCS
Rxrb	0.524649	0.000994214	AGN-194310	retinoid receptor antagonist	LINCS
Rxrb	0.524649	0.000994214	retinol	retinoid receptor ligand	LINCS
Rxrb	0.524649	0.000994214	acitretin	retinoid receptor agonist	LINCS
Rxrb	0.524649	0.000994214	adapalene	retinoid receptor agonist	LINCS
Rxrb	0.524649	0.000994214	tazarotene	retinoid receptor agonist	LINCS
Rxrb	0.524649	0.000994214	tretinoin	retinoid receptor agonist, retinoid receptor ligand	LINCS
Rxrb	0.524649	0.000994214	T-0901317	LXR agonist	LINCS
Kdm5a	0.52461	0.00249916	TC-E-5002	histone demethylase inhibitor	LINCS
Dagla	0.523961	0.0488927	RHC-80267	triacylglycerol lipase inhibitor	LINCS
Dagla	0.523961	0.0488927	orlistat	lipase inhibitor	LINCS
Hhat	0.52355	0.0390513	RU-SKI-43	hedgehog pathway inhibitor	LINCS
Ryr3	0.523268	0.025165	dantrolene	calcium channel blocker	LINCS
Ryr3	0.523268	0.025165	adenosine-triphosphate	adenosine receptor agonist	LINCS
Ryr3	0.523268	0.025165	caffeine	adenosine receptor antagonist, phosphodiesterase inhibitor	LINCS
Kcnn4	0.522411	0.00892095	nitrendipine	calcium channel blocker	LINCS
Kcnn4	0.522411	0.00892095	1-EBIO	potassium channel activator	LINCS
Kcnn4	0.522411	0.00892095	NS-309	calcium-activated potassium channel activator	LINCS
Kcnn4	0.522411	0.00892095	clotrimazole	cytochrome P450 inhibitor, imidazoline receptor ligand	LINCS
Kcnn4	0.522411	0.00892095	TRAM-39	calcium-activated potassium channel activator	LINCS
Kcnn4	0.522411	0.00892095	SKA-31	potassium channel activator	LINCS
Kcnn4	0.522411	0.00892095	senicapoc	intermediate conductance potassium channel blocker	LINCS
Kcnn4	0.522411	0.00892095	DCEBIO	potassium channel activator	LINCS
Kcnn4	0.522411	0.00892095	riluzole	glutamate inhibitor	LINCS
Kcnn4	0.522411	0.00892095	procaine	HMGCR inhibitor	LINCS
Kcnn4	0.522411	0.00892095	flindokalner	potassium channel agonist	LINCS
Kcnn4	0.522411	0.00892095	chlorzoxazone	bacterial 30S ribosomal subunit inhibitor	LINCS
Kcnn4	0.522411	0.00892095	halofantrine	antimalarial agent	LINCS
Kcnn4	0.522411	0.00892095	quinine	hemozoin biocrystallization inhibitor	LINCS
Kcnn4	0.522411	0.00892095	AS-77	potassium channel blocker	LINCS
Kcnn4	0.522411	0.00892095	TRAM-34	potassium channel antagonist	LINCS
Tnk2	0.522217	0.000350556	adenosine-triphosphate	adenosine receptor agonist	LINCS
Tnk2	0.522217	0.000350556	bosutinib	Abl kinase inhibitor, Bcr-Abl kinase inhibitor, SRC inhibitor	LINCS
Tnk2	0.522217	0.000350556	AIM-100	tyrosine kinase inhibitor	LINCS
Tnk2	0.522217	0.000350556	GNF-7	glucokinase inhibitor, protein kinase inhibitor	LINCS
Ndufa11	0.52209	0.00697583	coenzyme-I		LINCS
Gck	0.522005	0.000447807	PF-04937319	glucokinase activator	LINCS
Gck	0.522005	0.000447807	GNF-7	glucokinase inhibitor, protein kinase inhibitor	LINCS
Gck	0.522005	0.000447807	LY2608204	glucokinase activator	LINCS
Gck	0.522005	0.000447807	Ro-28-1675	glucokinase activator	LINCS
Gck	0.522005	0.000447807	lonidamine	glucokinase inhibitor	LINCS
Gck	0.522005	0.000447807	GKA-50	glucokinase activator	LINCS
Gck	0.522005	0.000447807	tofogliflozin	sodium/glucose cotransporter inhibitor	LINCS
Brpf1	0.521235	0.00022568	PFI-4	bromodomain inhibitor	LINCS
Brpf1	0.521235	0.00022568	NI-57	bromodomain inhibitor	LINCS
Mgst2	0.518906	0.000816946	glutathione	antioxidant	LINCS
Top2a	0.518885	0.010703	epirubicin	topoisomerase inhibitor	LINCS
Top2a	0.518885	0.010703	fleroxacin	topoisomerase inhibitor	LINCS
Top2a	0.518885	0.010703	pyrazoloacridine	topoisomerase inhibitor	LINCS
Top2a	0.518885	0.010703	doxorubicin	topoisomerase inhibitor	LINCS
Top2a	0.518885	0.010703	pefloxacin	bacterial DNA gyrase inhibitor	LINCS
Top2a	0.518885	0.010703	genistein	tyrosine kinase inhibitor	LINCS
Top2a	0.518885	0.010703	teniposide	topoisomerase inhibitor	LINCS
Top2a	0.518885	0.010703	enoxacin	topoisomerase inhibitor	LINCS
Top2a	0.518885	0.010703	moxifloxacin	bacterial DNA gyrase inhibitor	LINCS
Top2a	0.518885	0.010703	aldoxorubicin	topoisomerase inhibitor	LINCS
Top2a	0.518885	0.010703	valrubicin	DNA inhibitor, topoisomerase inhibitor	LINCS
Top2a	0.518885	0.010703	dexrazoxane	chelating agent, topoisomerase inhibitor	LINCS
Top2a	0.518885	0.010703	levofloxacin	bacterial DNA gyrase inhibitor	LINCS
Top2a	0.518885	0.010703	pirarubicin	topoisomerase inhibitor	LINCS
Top2a	0.518885	0.010703	daunorubicin	RNA synthesis inhibitor, topoisomerase inhibitor	LINCS
Top2a	0.518885	0.010703	mitoxantrone	topoisomerase inhibitor	LINCS
Top2a	0.518885	0.010703	merbarone	topoisomerase inhibitor	LINCS
Top2a	0.518885	0.010703	lucanthone	endonuclease inhibitor	LINCS
Top2a	0.518885	0.010703	voreloxin	topoisomerase inhibitor	LINCS
Top2a	0.518885	0.010703	sparfloxacin	bacterial DNA gyrase inhibitor	LINCS
Top2a	0.518885	0.010703	banoxantrone	topoisomerase inhibitor	LINCS
Top2a	0.518885	0.010703	ciprofloxacin	bacterial DNA gyrase inhibitor	LINCS
Top2a	0.518885	0.010703	trovafloxacin	bacterial DNA gyrase inhibitor	LINCS
Top2a	0.518885	0.010703	nemorubicin	topoisomerase inhibitor	LINCS
Top2a	0.518885	0.010703	aclarubicin	topoisomerase inhibitor	LINCS
Top2a	0.518885	0.010703	amonafide	topoisomerase inhibitor	LINCS
Top2a	0.518885	0.010703	pixantrone	topoisomerase inhibitor	LINCS
Top2a	0.518885	0.010703	etoposide-phosphate	topoisomerase inhibitor	LINCS
Top2a	0.518885	0.010703	amrubicin	topoisomerase inhibitor	LINCS
Top2a	0.518885	0.010703	etoposide	topoisomerase inhibitor	LINCS
Top2a	0.518885	0.010703	idarubicin	topoisomerase inhibitor	LINCS
Top2a	0.518885	0.010703	garenoxacin	topoisomerase inhibitor	LINCS
Top2a	0.518885	0.010703	podophyllotoxin	microtubule inhibitor, tubulin polymerization inhibitor	LINCS
Top2a	0.518885	0.010703	amsacrine	topoisomerase inhibitor	LINCS
Top2a	0.518885	0.010703	norfloxacin	bacterial DNA gyrase inhibitor	LINCS
Oplah	0.516809	0.0187651	L-glutamic-acid	glutamate receptor agonist	LINCS
F7	0.514412	0.0108928	menadione	mitochondrial DNA polymerase inhibitor, phosphatase inhibitor	LINCS
Aldh1b1	0.514106	0.00968479	coenzyme-I		LINCS
Srms	0.513459	0.00252629	dasatinib	Bcr-Abl kinase inhibitor, ephrin inhibitor, KIT inhibitor, PDGFR tyrosine kinase receptor inhibitor, SRC inhibitor, tyrosine kinase inhibitor	LINCS
Gjb3	0.512588	0.00303697	flufenamic-acid	chloride channel blocker	LINCS
Gjb3	0.512588	0.00303697	carbenoxolone	11-beta hydroxysteroid dehydrogenase inhibitor	LINCS
Gjb3	0.512588	0.00303697	1-octanol		LINCS
Pipox	0.509321	0.032425	AZD4282	glutamate receptor antagonist	LINCS
Sst	0.509257	0.00533433	cysteamine	tissue transglutaminase inhibitor	LINCS
Egln3	0.505156	0.0104202	FG-4592	hypoxia inducible factor prolyl hydroxylase inhibitor	LINCS
Gstm4	0.504216	0.0367232	glutathione	antioxidant	LINCS
Mgll	0.504076	0.026912	KML29	monoacylglucerol lipase inhibitor	LINCS
Mgll	0.504076	0.026912	JZL-184	monoacylglucerol lipase inhibitor	LINCS
Mgll	0.504076	0.026912	JW-642	monoacylglycerol lipase inhibitor	LINCS
Mgll	0.504076	0.026912	JZL-195	FAAH inhibitor, monoacylglycerol lipase inhibitor	LINCS
Rdh5	0.503333	0.00567872	retinol	retinoid receptor ligand	LINCS
Rdh5	0.503333	0.00567872	coenzyme-I		LINCS
Myh2	0.502926	0.0204547	blebbistatin-(+/-)	ATPase inhibitor	LINCS
Gabra5	0.501583	0.00397259	dehydroepiandrosterone	protein synthesis stimulant	LINCS
Gabra5	0.501583	0.00397259	L-655,708	GABA receptor inverse agonist	LINCS
Gabra5	0.501583	0.00397259	CGS-20625	benzodiazepine receptor agonist, GABA benzodiazepine site receptor partial agonist	LINCS
Gabra5	0.501583	0.00397259	ZK-93423	benzodiazepine receptor agonist	LINCS
Gabra5	0.501583	0.00397259	methoxyflurane	membrane permeability inhibitor	LINCS
Gabra5	0.501583	0.00397259	CL-218872	benzodiazepine receptor agonist	LINCS
Gabra5	0.501583	0.00397259	acamprosate	glutamate receptor antagonist	LINCS
Gabra5	0.501583	0.00397259	metharbital	GABA receptor modulator	LINCS
Gabra5	0.501583	0.00397259	Ro-19-4605	GABA benzodiazepine site receptor inverse agonist	LINCS
Gabra5	0.501583	0.00397259	gamma-aminobutyric-acid	benzodiazepine receptor agonist	LINCS
Gabra5	0.501583	0.00397259	isoflurane	inhaled anaesthetic	LINCS
Gabra5	0.501583	0.00397259	sevoflurane	membrane integrity inhibitor	LINCS
Gabra5	0.501583	0.00397259	MRK-016	GABA receptor inverse agonist	LINCS
Gabra5	0.501583	0.00397259	gaboxadol	benzodiazepine receptor agonist	LINCS
Gabra5	0.501583	0.00397259	ocinaplon	GABA receptor modulator	LINCS
Gabra5	0.501583	0.00397259	primidone	GABA receptor antagonist	LINCS
Gabra5	0.501583	0.00397259	L-838417	GABA receptor partial agonist	LINCS
Gabra5	0.501583	0.00397259	topiramate	carbonic anhydrase inhibitor, glutamate receptor antagonist, kainate receptor antagonist	LINCS
Gabra5	0.501583	0.00397259	halothane	glutamate receptor antagonist	LINCS
Gabra5	0.501583	0.00397259	etifoxine	GABA receptor modulator	LINCS
Gabra5	0.501583	0.00397259	bretazenil	GABA benzodiazepine site receptor partial agonist	LINCS
Gabra5	0.501583	0.00397259	gabazine	GABA receptor antagonist	LINCS
Gabra5	0.501583	0.00397259	Ro-15-4513	GABA benzodiazepine site receptor inverse agonist	LINCS
Gabra5	0.501583	0.00397259	flumazenil	benzodiazepine receptor antagonist	LINCS
Gabra5	0.501583	0.00397259	isoguvacine	benzodiazepine receptor agonist	LINCS
Gabra5	0.501583	0.00397259	SB-205384	GABA receptor modulator	LINCS
Gabra5	0.501583	0.00397259	propofol	benzodiazepine receptor agonist	LINCS
Gabra5	0.501583	0.00397259	TP-003	GABA receptor inverse agonist	LINCS
Gabra5	0.501583	0.00397259	ganaxolone	GABA receptor modulator	LINCS
Gabra5	0.501583	0.00397259	muscimol	benzodiazepine receptor agonist	LINCS
Gabra5	0.501583	0.00397259	eltanolone	GABA receptor positive allosteric modulator	LINCS
Gabra5	0.501583	0.00397259	ZK-93426	benzodiazepine receptor antagonist	LINCS
Gabra5	0.501583	0.00397259	enflurane	membrane permeability inhibitor	LINCS
Gabra5	0.501583	0.00397259	bicuculline-(+)	GABA receptor antagonist	LINCS
Gabra5	0.501583	0.00397259	olanzapine	dopamine receptor antagonist, serotonin receptor antagonist	LINCS
Gabra5	0.501583	0.00397259	amoxapine	norepinephrine reputake inhibitor	LINCS
Gabra5	0.501583	0.00397259	etomidate	GABA receptor modulator	LINCS
Gabra5	0.501583	0.00397259	butalbital	GABA receptor antagonist	LINCS
Srf	0.501259	0.00136685	CCG-1423	apoptosis stimulant	LINCS
Gsta2	0.501113	0.0330611	glutathione	antioxidant	LINCS
Cacna1s	0.501064	0.0432713	spironolactone	mineralocorticoid receptor antagonist	LINCS
Cacna1s	0.501064	0.0432713	nifedipine	calcium channel blocker	LINCS
Cacna1s	0.501064	0.0432713	FPL-64176	calcium channel activator	LINCS
Cacna1s	0.501064	0.0432713	amlodipine	calcium channel blocker	LINCS
Cacna1s	0.501064	0.0432713	mibefradil	T-type calcium channel blocker	LINCS
Cacna1s	0.501064	0.0432713	verapamil	calcium channel blocker	LINCS
Cacna1s	0.501064	0.0432713	dronedarone	adrenergic receptor antagonist	LINCS
Cacna1s	0.501064	0.0432713	diltiazem	calcium channel blocker	LINCS
Cacna1s	0.501064	0.0432713	nisoldipine	calcium channel blocker	LINCS
Cacna1s	0.501064	0.0432713	cleviprex	calcium channel blocker	LINCS
Cacna1s	0.501064	0.0432713	gabapentin	calcium channel blocker	LINCS
Incenp	0.500156	0.0113465	reversine	Aurora kinase inhibitor	LINCS
Slc19a1	0.499504	0.0370882	folic-acid	folate receptor ligand	LINCS
Gpt2	0.499323	0.021316	MC-1		LINCS
Gpt2	0.499323	0.021316	L-alanine		LINCS
Gpt2	0.499323	0.021316	phenelzine	monoamine oxidase inhibitor	LINCS
Gpt2	0.499323	0.021316	L-glutamic-acid	glutamate receptor agonist	LINCS
Slc6a7	0.499086	0.0054896	L-proline	glutamate receptor agonist	LINCS
Gba	0.497545	0.00459147	castanospermine	glucosidase inhibitor	LINCS
Gba	0.497545	0.00459147	NN-DNJ	glucosidase inhibitor	LINCS
Orm1	0.497355	0.0287324	chlorpromazine	dopamine receptor antagonist	LINCS
Prmt6	0.49629	0.0491931	EPZ020411	protein arginine N-methyltransferase inhibitor	LINCS
Arg2	0.495369	0.00175955	eflornithine	ornithine decarboxylase inhibitor	LINCS
Arg2	0.495369	0.00175955	L-arginine	nitric oxide precursor	LINCS
Srd5a3	0.494805	0.00571125	dutasteride	5 alpha reductase inhibitor	LINCS
Myd88	0.494408	0.0174811	ST-2825	myeloid differentiation primary response inhibitor	LINCS
Fes	0.493623	0.0239124	PF-06463922	ALK tyrosine kinase receptor inhibitor	LINCS
Gja10	0.493557	0.00713409	flufenamic-acid	chloride channel blocker	LINCS
Gja10	0.493557	0.00713409	carbenoxolone	11-beta hydroxysteroid dehydrogenase inhibitor	LINCS
Gja10	0.493557	0.00713409	1-octanol		LINCS
Psmb1	0.493539	0.00540619	MG-132	proteasome inhibitor	LINCS
Psmb1	0.493539	0.00540619	bortezomib	NFkB pathway inhibitor, proteasome inhibitor	LINCS
Psmb1	0.493539	0.00540619	carfilzomib	proteasome inhibitor	LINCS
Pde3b	0.493351	0.0267867	dipyridamole	phosphodiesterase inhibitor	LINCS
Pde3b	0.493351	0.0267867	cilostazol	phosphodiesterase inhibitor	LINCS
Pde3b	0.493351	0.0267867	amrinone	phosphodiesterase inhibitor	LINCS
Pde3b	0.493351	0.0267867	aminophylline	adenosine receptor antagonist	LINCS
Pde3b	0.493351	0.0267867	caffeine	adenosine receptor antagonist, phosphodiesterase inhibitor	LINCS
Pde3b	0.493351	0.0267867	cilostamide	phosphodiesterase inhibitor	LINCS
Pde3b	0.493351	0.0267867	pentoxifylline	phosphodiesterase inhibitor	LINCS
Pde3b	0.493351	0.0267867	quazinone	phosphodiesterase inhibitor	LINCS
Pde3b	0.493351	0.0267867	IBMX	phosphodiesterase inhibitor	LINCS
Pde3b	0.493351	0.0267867	milrinone	phosphodiesterase inhibitor	LINCS
Cry1	0.49273	0.00397699	KL-001	proteasome inhibitor	LINCS
Cdk9	0.492619	0.000820675	roscovitine	CDK inhibitor	LINCS
Cdk9	0.492619	0.000820675	alvocidib	CDK inhibitor	LINCS
Cdk9	0.492619	0.000820675	dinaciclib	CDK inhibitor	LINCS
Cdk9	0.492619	0.000820675	PHA-793887	CDK inhibitor	LINCS
Cdk9	0.492619	0.000820675	P276-00	CDK inhibitor	LINCS
Cdk9	0.492619	0.000820675	CDK9-IN-6	CDK inhibitor	LINCS
Cdk9	0.492619	0.000820675	AT-7519	CDK inhibitor	LINCS
Cdk9	0.492619	0.000820675	BMS-387032	CDK inhibitor, cell cycle inhibitor, MCL1 inhibitor	LINCS
Cdk9	0.492619	0.000820675	TG-02	CDK inhibitor, FLT3 inhibitor, JAK inhibitor	LINCS
Cdk9	0.492619	0.000820675	LY2857785	CDK inhibitor	LINCS
Cdk9	0.492619	0.000820675	RGB-286638	CDK inhibitor	LINCS
Sod2	0.491286	6.07757e-05	EUK-134	catalase stimulant	LINCS
Sod2	0.491286	6.07757e-05	tetraethylenepentamine	superoxide dismutase inhibitor	LINCS
Atf4	0.491222	0.00314695	ephedrine-(racemic)	adrenergic receptor agonist	LINCS
Birc7	0.490924	0.00267188	GDC-0152	XIAP inhibitor	LINCS
Pim2	0.490643	0.0113657	AZD1208	Pim kinase inhibitor	LINCS
Pim2	0.490643	0.0113657	SGI-1776	Pim kinase inhibitor	LINCS
Usp13	0.48896	0.00288926	spautin-1	deubiquitinase inhibitor	LINCS
Limk2	0.488794	0.000482731	LX7101	LIM kinase inhibitor, rho associated kinase inhibitor	LINCS
Limk2	0.488794	0.000482731	T-5601640	LIM kinase inhibitor	LINCS
Fdxr	0.488578	0.00627552	flavin-adenine-dinucleotide		LINCS
Cox7c	0.488468	0.0238735	cholic-acid	bile acid	LINCS
Gria3	0.488436	0.0183736	piracetam	acetylcholine receptor agonist	LINCS
Gria3	0.488436	0.0183736	SYM-2206	glutamate receptor antagonist	LINCS
Gria3	0.488436	0.0183736	cyclothiazide	glutamate receptor modulator	LINCS
Gria3	0.488436	0.0183736	topiramate	carbonic anhydrase inhibitor, glutamate receptor antagonist, kainate receptor antagonist	LINCS
Gria3	0.488436	0.0183736	LY404187	glutamate receptor positive allosteric modulator	LINCS
Gria3	0.488436	0.0183736	GYKI-52466	glutamate receptor antagonist	LINCS
Gria3	0.488436	0.0183736	talampanel	glutamate receptor antagonist	LINCS
Gria3	0.488436	0.0183736	NBQX	glutamate receptor antagonist	LINCS
Gria3	0.488436	0.0183736	aniracetam	glutamate receptor agonist	LINCS
Gria3	0.488436	0.0183736	S18986	glutamate receptor modulator	LINCS
Gria3	0.488436	0.0183736	CNQX	glutamate receptor antagonist	LINCS
Gria3	0.488436	0.0183736	LY215490	glutamate receptor antagonist	LINCS
Gria3	0.488436	0.0183736	ampalex	glutamate receptor agonist	LINCS
Gria3	0.488436	0.0183736	L-glutamic-acid	glutamate receptor agonist	LINCS
Gria3	0.488436	0.0183736	IDRA-21	glutamate receptor positive allosteric modulator	LINCS
Npr1	0.48814	0.00262449	isosorbide-dinitrate	nitric oxide stimulant	LINCS
Chrna9	0.487653	0.00911408	nicotine	acetylcholine receptor agonist	LINCS
Chrna9	0.487653	0.00911408	strychnine	acetylcholine receptor antagonist	LINCS
Chrna9	0.487653	0.00911408	galantamine	acetylcholinesterase inhibitor	LINCS
Chrna9	0.487653	0.00911408	lobeline	acetylcholine receptor antagonist	LINCS
Atp4a	0.487648	0.0094484	dexlansoprazole	ATPase inhibitor	LINCS
Atp4a	0.487648	0.0094484	pantoprazole	ATPase inhibitor	LINCS
Atp4a	0.487648	0.0094484	vonoprazan	potassium-competitive acid antagonist	LINCS
Atp4a	0.487648	0.0094484	rabeprazole	ATPase inhibitor, gastrin inhibitor	LINCS
Atp4a	0.487648	0.0094484	revaprazan	potassium-competitive acid antagonist	LINCS
Atp4a	0.487648	0.0094484	omeprazole-magnesium	proton pump inhibitor	LINCS
Atp4a	0.487648	0.0094484	SCH-28080	ATPase inhibitor	LINCS
Atp4a	0.487648	0.0094484	omeprazole	ATPase inhibitor	LINCS
Atp4a	0.487648	0.0094484	picartamide	H+/K+-ATPase inhibitor	LINCS
Atp4a	0.487648	0.0094484	esomeprazole	ATPase inhibitor	LINCS
Atp4a	0.487648	0.0094484	lansoprazole	ATPase inhibitor	LINCS
Gabrd	0.486807	0.0160598	isoflurane	inhaled anaesthetic	LINCS
Gabrd	0.486807	0.0160598	sevoflurane	membrane integrity inhibitor	LINCS
Gabrd	0.486807	0.0160598	flumazenil	benzodiazepine receptor antagonist	LINCS
Gabrd	0.486807	0.0160598	olanzapine	dopamine receptor antagonist, serotonin receptor antagonist	LINCS
Gabrd	0.486807	0.0160598	acamprosate	glutamate receptor antagonist	LINCS
Gabrd	0.486807	0.0160598	gaboxadol	benzodiazepine receptor agonist	LINCS
Gabrd	0.486807	0.0160598	halothane	glutamate receptor antagonist	LINCS
Gabrd	0.486807	0.0160598	dehydroepiandrosterone	protein synthesis stimulant	LINCS
Gabrd	0.486807	0.0160598	propofol	benzodiazepine receptor agonist	LINCS
Gabrd	0.486807	0.0160598	metharbital	GABA receptor modulator	LINCS
Gabrd	0.486807	0.0160598	butalbital	GABA receptor antagonist	LINCS
Gabrd	0.486807	0.0160598	methoxyflurane	membrane permeability inhibitor	LINCS
Gabrd	0.486807	0.0160598	topiramate	carbonic anhydrase inhibitor, glutamate receptor antagonist, kainate receptor antagonist	LINCS
Gabrd	0.486807	0.0160598	enflurane	membrane permeability inhibitor	LINCS
Gabrd	0.486807	0.0160598	amoxapine	norepinephrine reputake inhibitor	LINCS
Gabrd	0.486807	0.0160598	etomidate	GABA receptor modulator	LINCS
Gabrd	0.486807	0.0160598	primidone	GABA receptor antagonist	LINCS
Xiap	0.486661	3.25008e-05	embelin	HCV inhibitor, XIAP inhibitor	LINCS
Xiap	0.486661	3.25008e-05	SM-164	XIAP inhibitor	LINCS
Xiap	0.486661	3.25008e-05	GDC-0152	XIAP inhibitor	LINCS
Xiap	0.486661	3.25008e-05	UC-112	XIAP inhibitor	LINCS
Xiap	0.486661	3.25008e-05	CUDC-427	apoptosis inhibitor	LINCS
Xiap	0.486661	3.25008e-05	birinapant	XIAP inhibitor	LINCS
Xiap	0.486661	3.25008e-05	LCL-161	XIAP inhibitor	LINCS
Xiap	0.486661	3.25008e-05	AZD5582	XIAP inhibitor	LINCS
Xiap	0.486661	3.25008e-05	cisplatin	DNA alkylating agent, DNA synthesis inhibitor	LINCS
Epha5	0.485909	0.0101431	vandetanib	EGFR inhibitor, RET tyrosine kinase inhibitor, VEGFR inhibitor	LINCS
Dclk2	0.485755	0.0145039	XMD8-92	MAP kinase inhibitor	LINCS
Gjb5	0.484427	0.048606	flufenamic-acid	chloride channel blocker	LINCS
Gjb5	0.484427	0.048606	carbenoxolone	11-beta hydroxysteroid dehydrogenase inhibitor	LINCS
Gjb5	0.484427	0.048606	1-octanol		LINCS
Flt3	0.483127	0.0337077	sorafenib	FLT3 inhibitor, KIT inhibitor, PDGFR tyrosine kinase receptor inhibitor, RAF inhibitor, RET tyrosine kinase inhibitor, VEGFR inhibitor	LINCS
Flt3	0.483127	0.0337077	sunitinib	FLT3 inhibitor, KIT inhibitor, PDGFR tyrosine kinase receptor inhibitor, RET tyrosine kinase inhibitor, VEGFR inhibitor	LINCS
Flt3	0.483127	0.0337077	SGI-1776	Pim kinase inhibitor	LINCS
Flt3	0.483127	0.0337077	toceranib	protein tyrosine kinase inhibitor	LINCS
Flt3	0.483127	0.0337077	GTP-14564	FLT3 inhibitor, tyrosine kinase inhibitor	LINCS
Flt3	0.483127	0.0337077	midostaurin	FLT3 inhibitor, KIT inhibitor, PKC inhibitor	LINCS
Flt3	0.483127	0.0337077	pacritinib	FLT3 inhibitor, JAK inhibitor	LINCS
Flt3	0.483127	0.0337077	lestaurtinib	FLT3 inhibitor, growth factor receptor inhibitor, JAK inhibitor	LINCS
Flt3	0.483127	0.0337077	MK-2461	FGFR inhibitor, VEGFR inhibitor	LINCS
Flt3	0.483127	0.0337077	tyrphostin-AG-1296	FLT3 inhibitor	LINCS
Flt3	0.483127	0.0337077	UNC2025	FLT3 inhibitor, MER tyrosine kinase inhibitor	LINCS
Flt3	0.483127	0.0337077	tandutinib	FLT3 inhibitor, KIT inhibitor, PDGFR tyrosine kinase receptor inhibitor	LINCS
Flt3	0.483127	0.0337077	RGB-286638	CDK inhibitor	LINCS
Flt3	0.483127	0.0337077	linifanib	PDGFR tyrosine kinase receptor inhibitor, VEGFR inhibitor	LINCS
Flt3	0.483127	0.0337077	dovitinib	EGFR inhibitor, FGFR inhibitor, FLT3 inhibitor, PDGFR tyrosine kinase receptor inhibitor, VEGFR inhibitor	LINCS
Flt3	0.483127	0.0337077	gilteritinib	FLT3 inhibitor	LINCS
Flt3	0.483127	0.0337077	cediranib	KIT inhibitor, VEGFR inhibitor	LINCS
Flt3	0.483127	0.0337077	rebastinib	Bcr-Abl kinase inhibitor, TIE tyrosine kinase inhibitor, VEGFR inhibitor	LINCS
Flt3	0.483127	0.0337077	ENMD-2076	Aurora kinase inhibitor, FLT3 inhibitor, VEGFR inhibitor	LINCS
Flt3	0.483127	0.0337077	ponatinib	Bcr-Abl kinase inhibitor, FLT3 inhibitor, PDGFR tyrosine kinase receptor inhibitor	LINCS
Flt3	0.483127	0.0337077	dorsomorphin	AMPK inhibitor	LINCS
Flt3	0.483127	0.0337077	BMS-690514	EGFR inhibitor, VEGFR inhibitor	LINCS
Flt3	0.483127	0.0337077	KG-5	RAF inhibitor	LINCS
Flt3	0.483127	0.0337077	crenolanib	PDGFR tyrosine kinase receptor inhibitor	LINCS
Flt3	0.483127	0.0337077	AC-710	PDGFR tyrosine kinase receptor inhibitor	LINCS
Flt3	0.483127	0.0337077	quizartinib	FLT3 inhibitor	LINCS
Flt3	0.483127	0.0337077	AMG-925	CDK inhibitor, FLT3 inhibitor	LINCS
Flt3	0.483127	0.0337077	pexidartinib	tyrosine kinase inhibitor	LINCS
Flt3	0.483127	0.0337077	ceritinib	ALK tyrosine kinase receptor inhibitor	LINCS
Flt3	0.483127	0.0337077	TG-02	CDK inhibitor, FLT3 inhibitor, JAK inhibitor	LINCS
Flt3	0.483127	0.0337077	KW-2449	Abl kinase inhibitor, Aurora kinase inhibitor, FLT3 inhibitor	LINCS
Flt3	0.483127	0.0337077	URMC-099	mixed lineage kinase inhibitor	LINCS
Flt3	0.483127	0.0337077	NMS-1286937	PLK inhibitor	LINCS
Flt3	0.483127	0.0337077	TCS-359	FLT3 inhibitor	LINCS
Azin2	0.482967	0.000404524	L-arginine	nitric oxide precursor	LINCS
Azin2	0.482967	0.000404524	MC-1		LINCS
Smox	0.481911	0.000907729	spermine		LINCS
Hk1	0.479514	0.00134347	adaprev	TGF beta receptor inhibitor	LINCS
Pak4	0.478971	0.00489001	PF-03758309	p21 activated kinase inhibitor	LINCS
Pak4	0.478971	0.00489001	FRAX486	serine/threonine kinase inhibitor	LINCS
Pak4	0.478971	0.00489001	GSK690693	AKT inhibitor	LINCS
Kcnn1	0.476707	0.0110454	procaine	HMGCR inhibitor	LINCS
Kcnn1	0.476707	0.0110454	tubocurarine	acetylcholine receptor antagonist	LINCS
Kcnn1	0.476707	0.0110454	bicuculline-(+)	GABA receptor antagonist	LINCS
Kcnn1	0.476707	0.0110454	NS-8593	calcium-activated potassium channel modulator	LINCS
Kcnn1	0.476707	0.0110454	dequalinium	PKC inhibitor	LINCS
Kcnn1	0.476707	0.0110454	NS-309	calcium-activated potassium channel activator	LINCS
Kcnn1	0.476707	0.0110454	1-EBIO	potassium channel activator	LINCS
Kcnn1	0.476707	0.0110454	GW-542573X	calcium channel activator	LINCS
Pdxdc1	0.475475	0.0119729	MC-1		LINCS
Drd4	0.473273	0.0161102	NADPH		LINCS
Drd4	0.473273	0.0161102	haloperidol	dopamine receptor antagonist	LINCS
Drd4	0.473273	0.0161102	levomepromazine	dopamine receptor antagonist	LINCS
Drd4	0.473273	0.0161102	BP-897	dopamine receptor agonist	LINCS
Drd4	0.473273	0.0161102	dihydrexidine	dopamine receptor agonist	LINCS
Drd4	0.473273	0.0161102	flibanserin	serotonin receptor agonist	LINCS
Drd4	0.473273	0.0161102	pardoprunox	dopamine receptor agonist, serotonin receptor agonist	LINCS
Drd4	0.473273	0.0161102	bromocriptine	dopamine receptor agonist	LINCS
Drd4	0.473273	0.0161102	spiperone	dopamine receptor antagonist	LINCS
Drd4	0.473273	0.0161102	aripiprazole	serotonin receptor agonist, serotonin receptor antagonist	LINCS
Drd4	0.473273	0.0161102	perospirone	dopamine receptor antagonist, serotonin receptor antagonist	LINCS
Drd4	0.473273	0.0161102	sertindole	dopamine receptor antagonist, serotonin receptor antagonist	LINCS
Drd4	0.473273	0.0161102	dihydroergocristine	adrenergic receptor antagonist, prolactin inhibitor	LINCS
Drd4	0.473273	0.0161102	risperidone	dopamine receptor antagonist, serotonin receptor antagonist	LINCS
Drd4	0.473273	0.0161102	amoxapine	norepinephrine reputake inhibitor	LINCS
Drd4	0.473273	0.0161102	ziprasidone	dopamine receptor antagonist, serotonin receptor antagonist	LINCS
Drd4	0.473273	0.0161102	UH-232-(+)	dopamine receptor antagonist	LINCS
Drd4	0.473273	0.0161102	ropinirole	dopamine receptor agonist	LINCS
Drd4	0.473273	0.0161102	nemonapride	dopamine receptor antagonist	LINCS
Drd4	0.473273	0.0161102	NGD-94-1	dopamine receptor antagonist	LINCS
Drd4	0.473273	0.0161102	droperidol	dopamine receptor antagonist	LINCS
Drd4	0.473273	0.0161102	rotigotine	dopamine receptor agonist	LINCS
Drd4	0.473273	0.0161102	2-CMDO	dopamine receptor antagonist	LINCS
Drd4	0.473273	0.0161102	haloperidol-decanoate	psychoactive drug	LINCS
Drd4	0.473273	0.0161102	dopamine	dopamine receptor agonist	LINCS
Drd4	0.473273	0.0161102	chlorpromazine	dopamine receptor antagonist	LINCS
Drd4	0.473273	0.0161102	Ro-10-5824	dopamine receptor agonist	LINCS
Drd4	0.473273	0.0161102	A-412997	dopamine receptor agonist	LINCS
Drd4	0.473273	0.0161102	promazine	dopamine receptor antagonist	LINCS
Drd4	0.473273	0.0161102	prochlorperazine	dopamine receptor antagonist	LINCS
Drd4	0.473273	0.0161102	olanzapine	dopamine receptor antagonist, serotonin receptor antagonist	LINCS
Drd4	0.473273	0.0161102	remoxipride	dopamine receptor antagonist	LINCS
Drd4	0.473273	0.0161102	iloperidone	dopamine receptor antagonist, serotonin receptor antagonist	LINCS
Drd4	0.473273	0.0161102	thiethylperazine	dopamine receptor antagonist	LINCS
Drd4	0.473273	0.0161102	pergolide	dopamine receptor agonist	LINCS
Drd4	0.473273	0.0161102	loxapine	dopamine receptor antagonist, serotonin receptor antagonist	LINCS
Drd4	0.473273	0.0161102	cabergoline	dopamine receptor agonist	LINCS
Drd4	0.473273	0.0161102	L-741742	dopamine receptor antagonist	LINCS
Drd4	0.473273	0.0161102	thioridazine	dopamine receptor antagonist	LINCS
Drd4	0.473273	0.0161102	lisuride	dopamine receptor agonist	LINCS
Drd4	0.473273	0.0161102	butaclamol	dopamine receptor antagonist	LINCS
Drd4	0.473273	0.0161102	L-745870	dopamine receptor antagonist	LINCS
Drd4	0.473273	0.0161102	quetiapine	dopamine receptor antagonist, serotonin receptor antagonist	LINCS
Drd4	0.473273	0.0161102	PD-168568	dopamine receptor antagonist	LINCS
Drd4	0.473273	0.0161102	trifluoperazine	dopamine receptor antagonist	LINCS
Drd4	0.473273	0.0161102	(R)-(-)-apomorphine	dopamine receptor agonist	LINCS
Drd4	0.473273	0.0161102	quinpirol-(-)	dopamine receptor agonist	LINCS
Drd4	0.473273	0.0161102	clozapine	dopamine receptor antagonist, serotonin receptor antagonist	LINCS
Drd4	0.473273	0.0161102	AJ76-(+)	dopamine receptor antagonist	LINCS
Drd4	0.473273	0.0161102	ABT-724	dopamine receptor agonist	LINCS
Drd4	0.473273	0.0161102	eticlopride	dopamine receptor antagonist	LINCS
Drd4	0.473273	0.0161102	piribedil	dopamine receptor agonist	LINCS
Drd4	0.473273	0.0161102	pramipexole	dopamine receptor agonist	LINCS
Drd4	0.473273	0.0161102	pimozide	dopamine receptor antagonist	LINCS
Drd4	0.473273	0.0161102	levodopa	dopamine precursor	LINCS
Drd4	0.473273	0.0161102	terguride	dopamine receptor agonist, serotonin receptor antagonist	LINCS
Drd4	0.473273	0.0161102	zotepine	dopamine receptor antagonist, serotonin receptor antagonist	LINCS
Drd4	0.473273	0.0161102	fenoldopam	dopamine receptor agonist	LINCS
Hdc	0.472412	0.00283331	MC-1		LINCS
Igf1r	0.472373	0.00109997	AZD3463	ALK tyrosine kinase receptor inhibitor, insulin growth factor receptor inhibitor	LINCS
Igf1r	0.472373	0.00109997	GSK1838705A	insulin growth factor receptor inhibitor	LINCS
Igf1r	0.472373	0.00109997	linsitinib	IGF-1 inhibitor	LINCS
Igf1r	0.472373	0.00109997	GSK1904529A	IGF-1 inhibitor, insulin growth factor receptor inhibitor, insulin receptor ligand	LINCS
Igf1r	0.472373	0.00109997	BMS-754807	IGF-1 inhibitor	LINCS
Igf1r	0.472373	0.00109997	XL228	Abl kinase inhibitor, insulin growth factor receptor inhibitor, SRC inhibitor	LINCS
Igf1r	0.472373	0.00109997	PQ-401	IGF-1 inhibitor	LINCS
Igf1r	0.472373	0.00109997	podophyllotoxin	microtubule inhibitor, tubulin polymerization inhibitor	LINCS
Igf1r	0.472373	0.00109997	AG-1024	insulin growth factor receptor inhibitor	LINCS
Igf1r	0.472373	0.00109997	BMS-536924	IGF-1 inhibitor	LINCS
Igf1r	0.472373	0.00109997	NT157	IGF-1 inhibitor	LINCS
Igf1r	0.472373	0.00109997	NVP-ADW742	insulin growth factor receptor inhibitor	LINCS
Igf1r	0.472373	0.00109997	NVP-AEW541	IGF-1 inhibitor	LINCS
Igf1r	0.472373	0.00109997	ceritinib	ALK tyrosine kinase receptor inhibitor	LINCS
Igf1r	0.472373	0.00109997	AZD4547	FGFR inhibitor	LINCS
Pkmyt1	0.471654	0.00105945	PD-166285	SRC inhibitor	LINCS
Mapk10	0.471541	0.00190754	SB-203580	p38 MAPK inhibitor	LINCS
Mapk10	0.471541	0.00190754	PGL5001	JNK inhibitor	LINCS
Mapk10	0.471541	0.00190754	SR-3576	JNK inhibitor	LINCS
Mapk10	0.471541	0.00190754	SR-3306	JNK inhibitor	LINCS
Mapk10	0.471541	0.00190754	pyrazolanthrone	JNK inhibitor	LINCS
Sec14l4	0.471221	0.00397259	vitamin-E	LDL oxidation inhibitor, PKC inhibitor	LINCS
Mgea5	0.471124	0.0137065	thiamet-g	GLCNAC phosphotransferase inhibitor	LINCS
Brd3	0.469623	0.00679266	apabetalone	apolipoprotein expression enhancer	LINCS
Brd3	0.469623	0.00679266	I-BET-762	bromodomain inhibitor	LINCS
Brd3	0.469623	0.00679266	I-BET151	bromodomain inhibitor	LINCS
Brd3	0.469623	0.00679266	LY303511	casein kinase inhibitor, mTOR inhibitor, PI3K inhibitor	LINCS
Brd3	0.469623	0.00679266	OTX015	bromodomain inhibitor	LINCS
Brd3	0.469623	0.00679266	XD-14	bromodomain inhibitor	LINCS
Slc13a1	0.468698	0.00576731	succinic-acid		LINCS
Hcrt	0.468633	0.0175529	pidolic-acid		LINCS
Panx1	0.468218	0.00885074	carbenoxolone	11-beta hydroxysteroid dehydrogenase inhibitor	LINCS
Panx1	0.468218	0.00885074	flufenamic-acid	chloride channel blocker	LINCS
Panx1	0.468218	0.00885074	probenecid	uricosuric blocker	LINCS
Kcnj12	0.467544	0.0215544	dofetilide	potassium channel blocker	LINCS
Kcnj12	0.467544	0.0215544	yohimbine	adrenergic receptor antagonist	LINCS
Gucy1a3	0.46669	0.00135035	BAY-41-2272	guanylyl cyclase activator	LINCS
Gucy1a3	0.46669	0.00135035	isosorbide-mononitrate	nitric oxide stimulant	LINCS
Gucy1a3	0.46669	0.00135035	molsidomine	guanylate cyclase stimulant	LINCS
Gucy1a3	0.46669	0.00135035	riociguat	guanylate cyclase stimulant	LINCS
Gucy1a3	0.46669	0.00135035	YC-1	guanylyl cyclase activator	LINCS
Gucy1a3	0.46669	0.00135035	cinaciguat	guanylate cyclase activator	LINCS
Gucy1a3	0.46669	0.00135035	ODQ	guanylyl cyclase inhibitor	LINCS
Gucy1a3	0.46669	0.00135035	isosorbide-dinitrate	nitric oxide stimulant	LINCS
Slc18a1	0.466456	0.0192053	norepinephrine	adrenergic receptor agonist	LINCS
Slc18a1	0.466456	0.0192053	ketanserin	serotonin receptor antagonist	LINCS
Slc18a1	0.466456	0.0192053	reserpine	vesicular monoamine transporter inhibitor	LINCS
Slc18a1	0.466456	0.0192053	tetrabenazine	vesicular monoamine transporter inhibitor	LINCS
Dmpk	0.465988	0.0036769	RKI-1447	rho associated kinase inhibitor	LINCS
Gale	0.465441	0.0115328	nadide	free radical scavenger	LINCS
Ass1	0.464147	0.01011	L-aspartic-acid	metallic radical formation stimulant	LINCS
Ass1	0.464147	0.01011	L-citrulline	nitric oxide stimulant	LINCS
Ass1	0.464147	0.01011	adenosine-triphosphate	adenosine receptor agonist	LINCS
Ass1	0.464147	0.01011	L-arginine	nitric oxide precursor	LINCS
Csnk2a2	0.463746	0.00141341	CX-4945	casein kinase inhibitor	LINCS
Il4i1	0.463197	0.0125474	citric-acid	coagulation factor inhibitor	LINCS
Il4i1	0.463197	0.0125474	flavin-adenine-dinucleotide		LINCS
Scn9a	0.462655	0.00170184	phenytoin	hydantoin antiepileptic	LINCS
Scn9a	0.462655	0.00170184	ranolazine	sodium channel blocker	LINCS
Scn9a	0.462655	0.00170184	CO-102862	sodium channel blocker	LINCS
Scn9a	0.462655	0.00170184	alfuzosin	adrenergic receptor antagonist	LINCS
Scn9a	0.462655	0.00170184	lidocaine	histamine receptor agonist	LINCS
Scn9a	0.462655	0.00170184	sipatrigine	voltage-gated sodium channel blocker	LINCS
Scn9a	0.462655	0.00170184	carbamazepine	carboxamide antiepileptic	LINCS
Scn9a	0.462655	0.00170184	riluzole	glutamate inhibitor	LINCS
Scn9a	0.462655	0.00170184	tetracaine	membrane integrity inhibitor	LINCS
Scn9a	0.462655	0.00170184	topiramate	carbonic anhydrase inhibitor, glutamate receptor antagonist, kainate receptor antagonist	LINCS
Scn9a	0.462655	0.00170184	NAV-26	voltage-gated sodium channel blocker	LINCS
Scn9a	0.462655	0.00170184	primidone	GABA receptor antagonist	LINCS
Scn9a	0.462655	0.00170184	oxcarbazepine	sodium channel blocker	LINCS
Scn9a	0.462655	0.00170184	eslicarbazepine-acetate	sodium channel blocker	LINCS
Scn9a	0.462655	0.00170184	rufinamide	voltage-gated sodium channel blocker	LINCS
Scn9a	0.462655	0.00170184	phenacemide	sodium channel blocker	LINCS
Scn9a	0.462655	0.00170184	lamotrigine	serotonin receptor antagonist, sodium channel blocker	LINCS
Scn9a	0.462655	0.00170184	valproic-acid	benzodiazepine receptor agonist, HDAC inhibitor	LINCS
Scn9a	0.462655	0.00170184	TC-N-1752	sodium channel blocker	LINCS
Scn9a	0.462655	0.00170184	zonisamide	sodium channel blocker, T-type calcium channel blocker	LINCS
Ephb6	0.462404	0.0193205	vandetanib	EGFR inhibitor, RET tyrosine kinase inhibitor, VEGFR inhibitor	LINCS
Ftcd	0.461851	0.00527302	L-glutamic-acid	glutamate receptor agonist	LINCS
Ftcd	0.461851	0.00527302	MC-1		LINCS
Muc2	0.461602	0.00619762	pranlukast	leukotriene receptor antagonist	LINCS
Eif2ak4	0.460413	0.00665911	AMG-PERK-44	PERK inhibitor	LINCS
Cry2	0.459734	0.0236685	KL-001	proteasome inhibitor	LINCS
Ppif	0.457909	0.00195246	L-proline	glutamate receptor agonist	LINCS
Ppif	0.457909	0.00195246	cyclosporin-A	calcineurin inhibitor	LINCS
Wars	0.457817	0.00213579	tryptophan	serotonin receptor partial agonist	LINCS
Ihh	0.45777	0.031274	taladegib	smoothened receptor antagonist	LINCS
Ihh	0.45777	0.031274	M-25	smoothened receptor antagonist	LINCS
Ihh	0.45777	0.031274	CUR-61414	smoothened receptor antagonist	LINCS
Adipor2	0.456814	0.00082698	taxifolin	opioid receptor antagonist	LINCS
Adipor2	0.456814	0.00082698	adiporon	adiponectin receptor agonist	LINCS
Sstr2	0.45584	0.0255601	octreotide	somatostatin receptor agonist	LINCS
Sstr2	0.45584	0.0255601	pasireotide	somatostatin receptor agonist	LINCS
Sstr2	0.45584	0.0255601	somatostatin	somatostatin receptor agonist	LINCS
Pygm	0.455556	0.0314119	MC-1		LINCS
Pygm	0.455556	0.0314119	sodium-monofluorophosphate		LINCS
Pygm	0.455556	0.0314119	ursolic-acid	ATPase inhibitor, NFkB pathway inhibitor, STAT inhibitor	LINCS
Pygm	0.455556	0.0314119	asiatic-acid	apoptosis stimulant	LINCS
Pygm	0.455556	0.0314119	dexfosfoserine	membrane integrity inhibitor	LINCS
Pygm	0.455556	0.0314119	alvocidib	CDK inhibitor	LINCS
Pygm	0.455556	0.0314119	polyinosine	immunostimulant	LINCS
Pygm	0.455556	0.0314119	adaprev	TGF beta receptor inhibitor	LINCS
Pygm	0.455556	0.0314119	maribavir	cytomegalovirus inhibitor, protein kinase inhibitor	LINCS
Pygm	0.455556	0.0314119	NSC-4644	ACAT inhibitor, sterol regulatory element binding protein (SREBP) inhibitor	LINCS
[truncated: 12,184 more rows]

## Sheet: SGN_sys_stero > ctrl
gene	logfc	pval	name	moa	Source
Dpep1	1.90866	1.0061e-09	cilastatin	dehydropeptidase inhibitor	LINCS
Dpep1	1.90866	1.0061e-09	doripenem	bacterial cell wall synthesis inhibitor	LINCS
Map3k6	1.82028	1.94032e-06	TC-ASK-10	MAP kinase inhibitor	LINCS
Prodh	1.77614	2.42185e-08	L-proline	glutamate receptor agonist	LINCS
Nox4	1.57931	0.000238721	GKT137831	NADPH oxidase inhibitor	LINCS
Nox4	1.57931	0.000238721	apocynin	NADPH oxidase inhibitor	LINCS
Calcr	1.47978	3.24088e-06	SUN-B-8155	calcitonin agonist	LINCS
Scnn1a	1.44314	3.77272e-07	amiloride	sodium channel blocker	LINCS
Scnn1a	1.44314	3.77272e-07	benzamil	sodium channel blocker	LINCS
Scnn1a	1.44314	3.77272e-07	triamterene	sodium channel blocker	LINCS
Kcnh2	1.41013	0.000575154	ginsenoside-RE3	angiogenesis inhibitor, apoptosis stimulant	LINCS
Kcnh2	1.41013	0.000575154	sotalol	adrenergic receptor antagonist	LINCS
Kcnh2	1.41013	0.000575154	propafenone	antiarrhythmic	LINCS
Kcnh2	1.41013	0.000575154	dofetilide	potassium channel blocker	LINCS
Kcnh2	1.41013	0.000575154	amiodarone	potassium channel blocker	LINCS
Kcnh2	1.41013	0.000575154	disopyramide	sodium channel blocker	LINCS
Kcnh2	1.41013	0.000575154	NS-1643	voltage-gated potassium channel activator	LINCS
Kcnh2	1.41013	0.000575154	verapamil	calcium channel blocker	LINCS
Kcnh2	1.41013	0.000575154	prazosin	adrenergic receptor antagonist	LINCS
Kcnh2	1.41013	0.000575154	dronedarone	adrenergic receptor antagonist	LINCS
Kcnh2	1.41013	0.000575154	brivanib	FGFR inhibitor, VEGFR inhibitor	LINCS
Kcnh2	1.41013	0.000575154	sertindole	dopamine receptor antagonist, serotonin receptor antagonist	LINCS
Kcnh2	1.41013	0.000575154	betrixaban	coagulation factor inhibitor	LINCS
Kcnh2	1.41013	0.000575154	cisapride	serotonin receptor agonist	LINCS
Kcnh2	1.41013	0.000575154	terfenadine	histamine receptor antagonist	LINCS
Kcnh2	1.41013	0.000575154	imipramine	norepinephrine reputake inhibitor, serotonin reuptake inhibitor	LINCS
Kcnh2	1.41013	0.000575154	astemizole	histamine receptor antagonist	LINCS
Kcnh2	1.41013	0.000575154	tecastemizole	histamine receptor antagonist	LINCS
Kcnh2	1.41013	0.000575154	dalfampridine	potassium channel blocker	LINCS
Kcnh2	1.41013	0.000575154	volinanserin	serotonin receptor antagonist	LINCS
Kcnh2	1.41013	0.000575154	pimozide	dopamine receptor antagonist	LINCS
Kcnh2	1.41013	0.000575154	quinidine	sodium channel blocker	LINCS
Kcnh2	1.41013	0.000575154	chlorpromazine	dopamine receptor antagonist	LINCS
Kcnh2	1.41013	0.000575154	NS-3623	voltage-gated potassium channel activator	LINCS
Kcnh2	1.41013	0.000575154	vesnarinone	phosphodiesterase inhibitor	LINCS
Kcnh2	1.41013	0.000575154	PD-118057	potassium channel activator	LINCS
Kcnh2	1.41013	0.000575154	GW-803430	melanin inhibitor	LINCS
Kcnh2	1.41013	0.000575154	amsacrine	topoisomerase inhibitor	LINCS
Kcnh2	1.41013	0.000575154	E-4031	potassium channel blocker	LINCS
Kcnh2	1.41013	0.000575154	AZD5438	CDK inhibitor	LINCS
Kcnh2	1.41013	0.000575154	erythromycin-estolate	bacterial 50S ribosomal subunit inhibitor	LINCS
Kcnh2	1.41013	0.000575154	erythromycin-ethylsuccinate	cytochrome P450 inhibitor, protein synthesis inhibitor	LINCS
Kcnh2	1.41013	0.000575154	ibutilide	potassium channel blocker	LINCS
Ucp3	1.38503	1.36478e-05	CL316243	adrenergic receptor agonist	LINCS
Hspa1a	1.36981	0.000127707	VER-155008	HSP inhibitor	LINCS
Hspa1a	1.36981	0.000127707	pifithrin-mu	HSP inhibitor	LINCS
Hspa1a	1.36981	0.000127707	bicyclol	NFkB pathway inhibitor	LINCS
Hspa1a	1.36981	0.000127707	elesclomol	oxidative stress inducer	LINCS
Cbs	1.36274	1.22209e-06	MC-1		LINCS
Cbs	1.36274	1.22209e-06	L-cysteine		LINCS
Clca1	1.35293	1.77361e-05	CaCCinh-A01	calcium-activated chloride channel inhibitor	LINCS
Clca1	1.35293	1.77361e-05	talniflumate	cyclooxygenase inhibitor	LINCS
Tlr7	1.24762	3.55475e-05	hydroxychloroquine	antimalarial agent	LINCS
Tlr7	1.24762	3.55475e-05	GS-9620	toll-like receptor agonist	LINCS
Tlr7	1.24762	3.55475e-05	resiquimod	toll-like receptor agonist	LINCS
Tlr7	1.24762	3.55475e-05	imiquimod	interferon inducer, toll-like receptor agonist	LINCS
Tlr7	1.24762	3.55475e-05	5-amino-3-D-ribofuranosylthiazolo[4,5-d]pyrimidin-2,7(3H,6H)-dione		LINCS
Tlr7	1.24762	3.55475e-05	RWJ-21757	toll-like receptor agonist	LINCS
Tlr7	1.24762	3.55475e-05	DSR-6434	toll-like receptor agonist	LINCS
Tlr7	1.24762	3.55475e-05	docosanol	lipase clearing factor inhibitor	LINCS
Aph1a	1.21935	2.01433e-06	E-2012	gamma secretase modulator	LINCS
Cyp2e1	1.19191	0.000727229	isoniazid	FABI inhibitor	LINCS
Cyp2e1	1.19191	0.000727229	phenethyl-isothiocyanate	anticancer agent	LINCS
Cyp2e1	1.19191	0.000727229	sulfanilamide	carbonic anhydrase inhibitor	LINCS
Cyp2e1	1.19191	0.000727229	ritonavir	HIV protease inhibitor	LINCS
Gnmt	1.17469	0.000553231	AZD4282	glutamate receptor antagonist	LINCS
Gnmt	1.17469	0.000553231	citric-acid	coagulation factor inhibitor	LINCS
Nisch	1.15509	0.0110417	agmatine	nitric oxide synthase inhibitor	LINCS
Nisch	1.15509	0.0110417	AGN-192403	imidazoline receptor ligand	LINCS
Nisch	1.15509	0.0110417	tizanidine	adrenergic receptor agonist	LINCS
Gss	1.14981	0.00123086	L-cysteine		LINCS
Gss	1.14981	0.00123086	glutathione	antioxidant	LINCS
Gss	1.14981	0.00123086	acetylcysteine	mucolytic agent	LINCS
Gss	1.14981	0.00123086	AZD4282	glutamate receptor antagonist	LINCS
Saa1	1.12736	0.000109684	eprodisate	amyloid protein inhibitor, antiamyloidogenic agent	LINCS
Hspb1	1.11152	8.32586e-06	bicyclol	NFkB pathway inhibitor	LINCS
Hspb1	1.11152	8.32586e-06	SB-242235	p38 MAPK inhibitor	LINCS
Kcnq2	1.06654	0.00045004	diclofenac	cyclooxygenase inhibitor	LINCS
Kcnq2	1.06654	0.00045004	flupirtine	glutamate receptor antagonist	LINCS
Kcnq2	1.06654	0.00045004	linopirdine	potassium channel blocker	LINCS
Kcnq2	1.06654	0.00045004	meclofenamic-acid	cyclooxygenase inhibitor, prostanoid receptor antagonist	LINCS
Kcnq2	1.06654	0.00045004	ICA-110381	voltage-gated potassium channel activator	LINCS
Kcnq2	1.06654	0.00045004	dalfampridine	potassium channel blocker	LINCS
Kcnq2	1.06654	0.00045004	flindokalner	potassium channel agonist	LINCS
Kcnq2	1.06654	0.00045004	amitriptyline	norepinephrine inhibitor, norepinephrine reuptake inhibitor, serotonin receptor antagonist, serotonin‚Äìnorepinephrine reuptake inhibitor (SNRI)	LINCS
Kcnq2	1.06654	0.00045004	XE-991	potassium channel blocker	LINCS
Kcnq2	1.06654	0.00045004	ICA-069673	voltage-gated potassium channel activator	LINCS
Kcnq2	1.06654	0.00045004	pyrithione-zinc	ATP synthase inhibitor	LINCS
Grin1	1.05261	0.000481221	acamprosate	glutamate receptor antagonist	LINCS
Grin1	1.05261	0.000481221	L-701324	glutamate receptor antagonist	LINCS
Grin1	1.05261	0.000481221	felbamate	glutamate receptor antagonist	LINCS
Grin1	1.05261	0.000481221	SDZ-220-040	glutamate receptor antagonist	LINCS
Grin1	1.05261	0.000481221	AMPA-(S)	glutamate receptor agonist	LINCS
Grin1	1.05261	0.000481221	SDZ-220-581	glutamate receptor antagonist	LINCS
Grin1	1.05261	0.000481221	AMPA-(RS)	glutamate receptor agonist	LINCS
Grin1	1.05261	0.000481221	kynurenic-acid	glutamate receptor antagonist	LINCS
Grin1	1.05261	0.000481221	L-689560	glutamate receptor antagonist	LINCS
Grin1	1.05261	0.000481221	eliprodil	glutamate receptor antagonist	LINCS
Grin1	1.05261	0.000481221	remacemide	glutamate receptor antagonist	LINCS
Grin1	1.05261	0.000481221	budipine	glutamate receptor antagonist	LINCS
Grin1	1.05261	0.000481221	3-carboxy-4-hydroxyphenylglycine-(R)	glutamate receptor antagonist	LINCS
Grin1	1.05261	0.000481221	dehydroepiandrosterone	protein synthesis stimulant	LINCS
Grin1	1.05261	0.000481221	DNQX	glutamate receptor antagonist	LINCS
Grin1	1.05261	0.000481221	acetylcysteine	mucolytic agent	LINCS
Grin1	1.05261	0.000481221	perzinfotel	glutamate receptor antagonist	LINCS
Grin1	1.05261	0.000481221	NBQX	glutamate receptor antagonist	LINCS
Grin1	1.05261	0.000481221	tetrazol-5-yl-glycine-(RS)	glutamate receptor agonist	LINCS
Grin1	1.05261	0.000481221	spermine		LINCS
Grin1	1.05261	0.000481221	cycloserine-(D)	bacterial cell wall synthesis inhibitor	LINCS
Grin1	1.05261	0.000481221	7-chlorokynurenic-acid	glutamate receptor antagonist	LINCS
Grin1	1.05261	0.000481221	AZD4282	glutamate receptor antagonist	LINCS
Grin1	1.05261	0.000481221	AM-92016	potassium channel blocker	LINCS
Grin1	1.05261	0.000481221	aptiganel	glutamate receptor antagonist	LINCS
Grin1	1.05261	0.000481221	homoquinolinic-acid	glutamate receptor agonist	LINCS
Grin1	1.05261	0.000481221	AZD6765	glutamate receptor antagonist	LINCS
Grin1	1.05261	0.000481221	L-glutamic-acid	glutamate receptor agonist	LINCS
Grin1	1.05261	0.000481221	CPP	glutamate receptor antagonist	LINCS
Grin1	1.05261	0.000481221	agmatine	nitric oxide synthase inhibitor	LINCS
Grin1	1.05261	0.000481221	ditolylguanidine	sigma receptor agonist	LINCS
Grin1	1.05261	0.000481221	gabapentin	calcium channel blocker	LINCS
Grin1	1.05261	0.000481221	NMDA	glutamate receptor agonist	LINCS
Grin1	1.05261	0.000481221	5,7-dichlorokynurenic-acid	glutamate receptor antagonist	LINCS
Grin1	1.05261	0.000481221	dizocilpine-(+)	glutamate receptor antagonist	LINCS
Grin1	1.05261	0.000481221	L-701252	glutamate receptor antagonist	LINCS
Grin1	1.05261	0.000481221	atomoxetine	norepinephrine transporter inhibitor	LINCS
Grin1	1.05261	0.000481221	ibotenic-acid	glutamate receptor agonist	LINCS
Grin1	1.05261	0.000481221	gavestinel	glutamate receptor antagonist	LINCS
Grin1	1.05261	0.000481221	D-serine	glutamate receptor agonist	LINCS
Grin1	1.05261	0.000481221	L-aspartic-acid	metallic radical formation stimulant	LINCS
Cyp1b1	1.04761	1.18173e-05	chrysin	breast cancer resistance protein inhibitor	LINCS
Cyp1b1	1.04761	1.18173e-05	kaempferol	bone resorption inhibitor, estrogen-related receptor inverse agonist	LINCS
Cyp1b1	1.04761	1.18173e-05	pinocembrin	cytochrome P450 inhibitor	LINCS
Cyp1b1	1.04761	1.18173e-05	naringenin	aromatase inhibitor, TRPV antagonist	LINCS
Cyp1b1	1.04761	1.18173e-05	diosmetin	aryl hydrocarbon receptor agonist	LINCS
Cyp1b1	1.04761	1.18173e-05	2-methoxyestradiol	hypoxia inducible factor inhibitor	LINCS
Cyp1b1	1.04761	1.18173e-05	apigenin	casein kinase inhibitor, cell proliferation inhibitor	LINCS
F10	1.03334	0.000807072	fondaparinux	coagulation factor inhibitor	LINCS
F10	1.03334	0.000807072	otamixaban	coagulation factor inhibitor	LINCS
F10	1.03334	0.000807072	octopamine	trace amine associated receptor agonist	LINCS
F10	1.03334	0.000807072	menadione	mitochondrial DNA polymerase inhibitor, phosphatase inhibitor	LINCS
F10	1.03334	0.000807072	apixaban	coagulation factor inhibitor	LINCS
F10	1.03334	0.000807072	edoxaban	coagulation factor inhibitor	LINCS
F10	1.03334	0.000807072	rivaroxaban	coagulation factor inhibitor	LINCS
Gli2	1.02845	1.60369e-05	GANT-61	GLI antagonist	LINCS
Xdh	0.994197	0.000287069	allopurinol	xanthine oxidase inhibitor	LINCS
Xdh	0.994197	0.000287069	oxypurinol	xanthine oxidase inhibitor	LINCS
Xdh	0.994197	0.000287069	baicalein	lipoxygenase inhibitor	LINCS
Xdh	0.994197	0.000287069	topiroxostat	xanthine oxidase inhibitor	LINCS
Xdh	0.994197	0.000287069	curcumin	cyclooxygenase inhibitor, histone acetyltransferase inhibitor, lipoxygenase inhibitor, NFkB pathway inhibitor	LINCS
Xdh	0.994197	0.000287069	eniluracil	dihydropyrimidine dehydrogenase inhibitor	LINCS
Xdh	0.994197	0.000287069	MF-101	estrogen receptor agonist	LINCS
Xdh	0.994197	0.000287069	febuxostat	xanthine oxidase inhibitor	LINCS
Xdh	0.994197	0.000287069	amflutizole	xanthine oxidase inhibitor	LINCS
Xdh	0.994197	0.000287069	flavin-adenine-dinucleotide		LINCS
Abcc8	0.990279	0.00238031	chlorpropamide	ATP channel blocker	LINCS
Abcc8	0.990279	0.00238031	acetohexamide	ATP channel blocker	LINCS
Abcc8	0.990279	0.00238031	tolazamide	ATP channel blocker	LINCS
Abcc8	0.990279	0.00238031	adenosine-triphosphate	adenosine receptor agonist	LINCS
Abcc8	0.990279	0.00238031	repaglinide	insulin secretagogue	LINCS
Abcc8	0.990279	0.00238031	clenbuterol	adrenergic receptor agonist	LINCS
Abcc8	0.990279	0.00238031	tolbutamide	ATP channel blocker	LINCS
Abcc8	0.990279	0.00238031	glipizide	sulfonylurea	LINCS
Abcc8	0.990279	0.00238031	glyburide	ATP channel blocker, insulin secretagogue, sulfonylurea	LINCS
Abcc8	0.990279	0.00238031	tifenazoxide	ATP-sensitive potassium channel agonist	LINCS
Abcc8	0.990279	0.00238031	gliquidone	sulfonylurea	LINCS
Abcc8	0.990279	0.00238031	mitiglinide	insulin secretagogue	LINCS
Abcc8	0.990279	0.00238031	nateglinide	insulin secretagogue	LINCS
Abcc8	0.990279	0.00238031	glimepiride	insulin secretagogue	LINCS
Abcc8	0.990279	0.00238031	pinacidil	ATP channel activator, potassium channel activator	LINCS
Rapgef3	0.980575	5.97528e-05	ESI-09	EPAC inhibitor	LINCS
Rapgef3	0.980575	5.97528e-05	CE3F4	rap guanine nucleotide exchange factor inhibitor	LINCS
Hmgcs2	0.970574	7.83414e-07	L-cysteinesulfinic-acid	glutamate receptor agonist	LINCS
Bhmt	0.965276	0.00149389	citric-acid	coagulation factor inhibitor	LINCS
Bhmt	0.965276	0.00149389	L-methionine	voltage-gated calcium channel ligand	LINCS
Sphk2	0.959539	3.27262e-06	ABC-294640	sphingosine kinase inhibitor	LINCS
Sphk2	0.959539	3.27262e-06	K145	sphingosine kinase inhibitor	LINCS
Tubb3	0.955611	0.00127426	cabazitaxel	microtubule inhibitor	LINCS
Tubb3	0.955611	0.00127426	vinorelbine	tubulin polymerization inhibitor	LINCS
Tubb3	0.955611	0.00127426	docetaxel	tubulin polymerization inhibitor	LINCS
Tubb3	0.955611	0.00127426	paclitaxel	tubulin polymerization inhibitor	LINCS
Tubb3	0.955611	0.00127426	colchicine	microtubule inhibitor	LINCS
Tert	0.945563	0.0411433	zidovudine	nucleoside reverse transcriptase inhibitor	LINCS
Tert	0.945563	0.0411433	BIBR-1532	telomerase inhibitor	LINCS
Crat	0.945104	0.0035199	coenzyme-A		LINCS
Crat	0.945104	0.0035199	levocarnitine-propionate	carnitine palmitoyltransferase inhibitor	LINCS
Crat	0.945104	0.0035199	levocarnitine		LINCS
Shmt2	0.934649	0.000819306	AZD4282	glutamate receptor antagonist	LINCS
Shmt2	0.934649	0.000819306	mimosine	DNA replication inhibitor	LINCS
Shmt2	0.934649	0.000819306	MC-1		LINCS
Rbp4	0.924752	2.40522e-05	A-1120	retinoid receptor ligand	LINCS
Scnn1b	0.917668	0.000294835	benzamil	sodium channel blocker	LINCS
Scnn1b	0.917668	0.000294835	triamterene	sodium channel blocker	LINCS
Scnn1b	0.917668	0.000294835	amiloride	sodium channel blocker	LINCS
Map2k2	0.909665	5.45181e-05	BI-847325	Aurora kinase inhibitor, MEK inhibitor	LINCS
Map2k2	0.909665	5.45181e-05	trametinib	MEK inhibitor	LINCS
Map2k2	0.909665	5.45181e-05	bosutinib	Abl kinase inhibitor, Bcr-Abl kinase inhibitor, SRC inhibitor	LINCS
Map2k2	0.909665	5.45181e-05	MEK1-2-inhibitor	MEK inhibitor	LINCS
Map2k2	0.909665	5.45181e-05	PD-198306	MAP kinase inhibitor, MEK inhibitor	LINCS
Map2k2	0.909665	5.45181e-05	AS-703026	MEK inhibitor	LINCS
Map2k2	0.909665	5.45181e-05	Ro-5126766	MEK inhibitor, RAF inhibitor	LINCS
Map2k2	0.909665	5.45181e-05	refametinib	MEK inhibitor	LINCS
Map2k2	0.909665	5.45181e-05	binimetinib	MEK inhibitor	LINCS
Map2k2	0.909665	5.45181e-05	U-0126	MEK inhibitor	LINCS
Asic1	0.90514	0.000363114	amiloride	sodium channel blocker	LINCS
Asic1	0.90514	0.000363114	EIPA	sodium/hydrogen exchanger inhibitor, transient receptor potential polycystic inhibitor	LINCS
Asic1	0.90514	0.000363114	nafamostat	serine protease inhibitor	LINCS
Asic1	0.90514	0.000363114	diclofenac	cyclooxygenase inhibitor	LINCS
Asic1	0.90514	0.000363114	benzamil	sodium channel blocker	LINCS
Asic1	0.90514	0.000363114	ibuprofen-(S)	cyclooxygenase inhibitor	LINCS
Myh14	0.897729	0.000244178	blebbistatin-(+/-)	ATPase inhibitor	LINCS
Ace	0.893263	0.000110215	lisinopril	angiotensin converting enzyme inhibitor	LINCS
Ace	0.893263	0.000110215	C11-Acetate		LINCS
Ace	0.893263	0.000110215	hyperin	aldose reductase inhibitor	LINCS
Ace	0.893263	0.000110215	trandolapril	angiotensin converting enzyme inhibitor	LINCS
Ace	0.893263	0.000110215	butein	EGFR inhibitor, SRC inhibitor	LINCS
Ace	0.893263	0.000110215	quinaprilat	angiotensin converting enzyme inhibitor	LINCS
Ace	0.893263	0.000110215	perindopril	angiotensin converting enzyme inhibitor	LINCS
Ace	0.893263	0.000110215	deserpidine	angiotensin converting enzyme inhibitor	LINCS
Ace	0.893263	0.000110215	cilazapril	angiotensin converting enzyme inhibitor	LINCS
Ace	0.893263	0.000110215	delapril	angiotensin converting enzyme inhibitor	LINCS
Ace	0.893263	0.000110215	ramipril	angiotensin converting enzyme inhibitor	LINCS
Ace	0.893263	0.000110215	zofenopril-calcium	angiotensin converting enzyme inhibitor	LINCS
Ace	0.893263	0.000110215	omapatrilat	metalloproteinase inhibitor	LINCS
Ace	0.893263	0.000110215	enalaprilat	angiotensin converting enzyme inhibitor	LINCS
Ace	0.893263	0.000110215	perindoprilat	angiotensin converting enzyme inhibitor	LINCS
Ace	0.893263	0.000110215	benazepril	angiotensin converting enzyme inhibitor	LINCS
Ace	0.893263	0.000110215	moexipril	angiotensin converting enzyme inhibitor	LINCS
Ace	0.893263	0.000110215	imidapril	angiotensin converting enzyme inhibitor	LINCS
Ace	0.893263	0.000110215	enalapril	angiotensin converting enzyme inhibitor	LINCS
Ace	0.893263	0.000110215	methiopril	angiotensin converting enzyme inhibitor	LINCS
Ace	0.893263	0.000110215	captopril	angiotensin converting enzyme inhibitor	LINCS
Ace	0.893263	0.000110215	quinapril	angiotensin converting enzyme inhibitor	LINCS
Ace	0.893263	0.000110215	fosinoprilat	angiotensin converting enzyme inhibitor	LINCS
Ace	0.893263	0.000110215	alacepril	angiotensin converting enzyme inhibitor	LINCS
Ace	0.893263	0.000110215	temocapril	angiotensin converting enzyme inhibitor	LINCS
Ace	0.893263	0.000110215	fosinopril	angiotensin converting enzyme inhibitor	LINCS
Map2k5	0.890593	0.00208342	BIX-02188	MEK inhibitor	LINCS
Map2k5	0.890593	0.00208342	BIX-02189	MEK inhibitor	LINCS
Txnrd1	0.889769	0.0287242	spermidine	glutamate receptor modulator	LINCS
Txnrd1	0.889769	0.0287242	flavin-adenine-dinucleotide		LINCS
Txnrd1	0.889769	0.0287242	arsenic-trioxide	apoptosis stimulant	LINCS
Ptpn11	0.88579	0.00762503	SHP099	protein tyrosine kinase inhibitor	LINCS
Ptpn11	0.88579	0.00762503	BVT-948	tyrosine phosphatase inhibitor	LINCS
Gaa	0.881155	8.07506e-05	castanospermine	glucosidase inhibitor	LINCS
Gaa	0.881155	8.07506e-05	miglitol	glucosidase inhibitor	LINCS
Hdac11	0.878939	0.00117867	vorinostat	HDAC inhibitor	LINCS
Hdac11	0.878939	0.00117867	JNJ-26481585	HDAC inhibitor	LINCS
Hdac11	0.878939	0.00117867	mocetinostat	HDAC inhibitor	LINCS
Hdac11	0.878939	0.00117867	belinostat	HDAC inhibitor	LINCS
Pdxk	0.875947	9.41516e-05	pyridoxine	vitamin B	LINCS
Pdxk	0.875947	9.41516e-05	pyridoxal		LINCS
Aldh3a1	0.858378	0.000283445	coenzyme-I		LINCS
Itga2b	0.851294	3.40648e-05	GR-144053	integrin antagonist	LINCS
Itga2b	0.851294	3.40648e-05	eptifibatide	platelet aggregation inhibitor	LINCS
Itga2b	0.851294	3.40648e-05	DU-728	structural glycoprotein antagonist	LINCS
Itga2b	0.851294	3.40648e-05	tirofiban	platelet aggregation inhibitor, structural glycoprotein antagonist	LINCS
Mark1	0.841478	6.81231e-06	7-hydroxystaurosporine	CDK inhibitor, CHK inhibitor, PKC inhibitor	LINCS
Mbtps1	0.840244	0.00468647	PF-429242	SREBP inhibitor	LINCS
Gcat	0.840093	0.000782797	AZD4282	glutamate receptor antagonist	LINCS
Gcat	0.840093	0.000782797	MC-1		LINCS
Slc7a4	0.835376	0.0119796	L-arginine	nitric oxide precursor	LINCS
Slc7a4	0.835376	0.0119796	L-lysine	serotonin receptor agonist	LINCS
Slc7a2	0.830928	0.00326937	L-lysine	serotonin receptor agonist	LINCS
Orm1	0.829702	0.000344267	chlorpromazine	dopamine receptor antagonist	LINCS
Esd	0.822097	0.00106939	glutathione	antioxidant	LINCS
Ndufa10	0.820151	0.00403953	coenzyme-I		LINCS
Ang	0.812567	0.0111915	citric-acid	coagulation factor inhibitor	LINCS
Ang	0.812567	0.0111915	oltipraz	nuclear factor erythroid derived, like (NRF2) activator	LINCS
Ang	0.812567	0.0111915	pidolic-acid		LINCS
Phgdh	0.810792	0.000499714	coenzyme-I		LINCS
Dnpep	0.807478	0.00127595	L-glutamic-acid	glutamate receptor agonist	LINCS
Ndufb8	0.7996	0.00137816	coenzyme-I		LINCS
Dapk3	0.797598	0.00735101	URMC-099	mixed lineage kinase inhibitor	LINCS
Dapk3	0.797598	0.00735101	CX-4945	casein kinase inhibitor	LINCS
Pde1b	0.792005	4.64427e-05	pentoxifylline	phosphodiesterase inhibitor	LINCS
Pde1b	0.792005	4.64427e-05	caffeine	adenosine receptor antagonist, phosphodiesterase inhibitor	LINCS
Pde1b	0.792005	4.64427e-05	dipyridamole	phosphodiesterase inhibitor	LINCS
Ugt1a1	0.787779	3.02195e-05	benfluralin		LINCS
Ugt1a1	0.787779	3.02195e-05	dolutegravir	HIV integrase inhibitor	LINCS
Ugt1a9	0.787779	3.02195e-05	phenolphthalein	indicator dye	LINCS
Ugt1a9	0.787779	3.02195e-05	niflumic-acid	cyclooxygenase inhibitor	LINCS
Slc5a3	0.787142	0.0361814	phlorizin	sodium/glucose cotransporter inhibitor	LINCS
Adra2a	0.779159	0.00551746	chlorpromazine	dopamine receptor antagonist	LINCS
Adra2a	0.779159	0.00551746	ciproxifan	histamine receptor antagonist	LINCS
Adra2a	0.779159	0.00551746	phentolamine	adrenergic receptor antagonist	LINCS
Adra2a	0.779159	0.00551746	prazosin	adrenergic receptor antagonist	LINCS
Adra2a	0.779159	0.00551746	dihydroergotamine	serotonin receptor agonist	LINCS
Adra2a	0.779159	0.00551746	TC-G-1000	adrenergic receptor agonist	LINCS
Adra2a	0.779159	0.00551746	pramipexole	dopamine receptor agonist	LINCS
Adra2a	0.779159	0.00551746	moxonidine	imidazoline receptor agonist	LINCS
Adra2a	0.779159	0.00551746	talipexole	adrenergic receptor agonist, dopamine receptor agonist	LINCS
Adra2a	0.779159	0.00551746	dexmedetomidine	adrenergic receptor agonist	LINCS
Adra2a	0.779159	0.00551746	zuclopenthixol	dopamine receptor antagonist	LINCS
Adra2a	0.779159	0.00551746	phenoxybenzamine	adrenergic receptor antagonist	LINCS
Adra2a	0.779159	0.00551746	mirtazapine	adrenergic receptor antagonist, serotonin receptor antagonist	LINCS
Adra2a	0.779159	0.00551746	pergolide	dopamine receptor agonist	LINCS
Adra2a	0.779159	0.00551746	olanzapine	dopamine receptor antagonist, serotonin receptor antagonist	LINCS
Adra2a	0.779159	0.00551746	lisuride	dopamine receptor agonist	LINCS
Adra2a	0.779159	0.00551746	quetiapine	dopamine receptor antagonist, serotonin receptor antagonist	LINCS
Adra2a	0.779159	0.00551746	risperidone	dopamine receptor antagonist, serotonin receptor antagonist	LINCS
Adra2a	0.779159	0.00551746	ropinirole	dopamine receptor agonist	LINCS
Adra2a	0.779159	0.00551746	SNAP-5089	adrenergic receptor antagonist	LINCS
Adra2a	0.779159	0.00551746	RS-79948	adrenergic receptor antagonist	LINCS
Adra2a	0.779159	0.00551746	ORG-9768	adrenergic receptor antagonist	LINCS
Adra2a	0.779159	0.00551746	cabergoline	dopamine receptor agonist	LINCS
Adra2a	0.779159	0.00551746	rilmenidine	adrenergic receptor agonist, imidazoline receptor agonist	LINCS
Adra2a	0.779159	0.00551746	BP-897	dopamine receptor agonist	LINCS
Adra2a	0.779159	0.00551746	levomepromazine	dopamine receptor antagonist	LINCS
Adra2a	0.779159	0.00551746	nortriptyline	tricyclic antidepressant	LINCS
Adra2a	0.779159	0.00551746	EIPA	sodium/hydrogen exchanger inhibitor, transient receptor potential polycystic inhibitor	LINCS
Adra2a	0.779159	0.00551746	levonordefrin	vasodilator	LINCS
Adra2a	0.779159	0.00551746	ergotamine	adrenergic receptor antagonist	LINCS
Adra2a	0.779159	0.00551746	oxymetazoline	adrenergic receptor agonist	LINCS
Adra2a	0.779159	0.00551746	epinephrine	adrenergic receptor agonist, carbonic anhydrase activator, neurotransmitter	LINCS
Adra2a	0.779159	0.00551746	RX-821002	adrenergic receptor antagonist	LINCS
Adra2a	0.779159	0.00551746	detomidine	adrenergic receptor agonist	LINCS
Adra2a	0.779159	0.00551746	tolonidine	adrenergic receptor antagonist	LINCS
Adra2a	0.779159	0.00551746	xylometazoline	adrenergic receptor agonist	LINCS
Adra2a	0.779159	0.00551746	yohimbine	adrenergic receptor antagonist	LINCS
Adra2a	0.779159	0.00551746	clonidine	adrenergic receptor agonist	LINCS
Adra2a	0.779159	0.00551746	terguride	dopamine receptor agonist, serotonin receptor antagonist	LINCS
Adra2a	0.779159	0.00551746	dronedarone	adrenergic receptor antagonist	LINCS
Adra2a	0.779159	0.00551746	amitraz	adrenergic receptor agonist	LINCS
Adra2a	0.779159	0.00551746	trazodone	adrenergic receptor antagonist, serotonin receptor antagonist, serotonin reuptake inhibitor	LINCS
Adra2a	0.779159	0.00551746	(R)-(-)-apomorphine	dopamine receptor agonist	LINCS
Adra2a	0.779159	0.00551746	methyldopa	adrenergic receptor agonist	LINCS
Adra2a	0.779159	0.00551746	apraclonidine	adrenergic receptor agonist	LINCS
Adra2a	0.779159	0.00551746	rauwolscine	adrenergic receptor antagonist	LINCS
Adra2a	0.779159	0.00551746	loxapine	dopamine receptor antagonist, serotonin receptor antagonist	LINCS
Adra2a	0.779159	0.00551746	droxidopa	norepinephrine precursor	LINCS
Adra2a	0.779159	0.00551746	norepinephrine	adrenergic receptor agonist	LINCS
Adra2a	0.779159	0.00551746	piribedil	dopamine receptor agonist	LINCS
Adra2a	0.779159	0.00551746	ARC-239	adrenergic receptor antagonist	LINCS
Adra2a	0.779159	0.00551746	lurasidone	dopamine receptor antagonist, serotonin receptor antagonist	LINCS
Adra2a	0.779159	0.00551746	bromocriptine	dopamine receptor agonist	LINCS
Adra2a	0.779159	0.00551746	nefazodone	adrenergic inhibitor, norepinephrine reuptake inhibitor, serotonin receptor antagonist, serotonin reuptake inhibitor	LINCS
Adra2a	0.779159	0.00551746	naphazoline	adrenergic receptor agonist	LINCS
Adra2a	0.779159	0.00551746	aripiprazole	serotonin receptor agonist, serotonin receptor antagonist	LINCS
Adra2a	0.779159	0.00551746	BRL-44408	adrenergic receptor antagonist	LINCS
Adra2a	0.779159	0.00551746	brimonidine	adrenergic receptor agonist	LINCS
Adra2a	0.779159	0.00551746	medetomidine	adrenergic receptor agonist	LINCS
Adra2a	0.779159	0.00551746	mephentermine	adrenergic receptor agonist	LINCS
Adra2a	0.779159	0.00551746	amoxapine	norepinephrine reputake inhibitor	LINCS
Adra2a	0.779159	0.00551746	xylazine	adrenergic receptor agonist	LINCS
Adra2a	0.779159	0.00551746	ephedrine-(racemic)	adrenergic receptor agonist	LINCS
Adra2a	0.779159	0.00551746	2-BFI	imidazoline receptor ligand	LINCS
Adra2a	0.779159	0.00551746	WB-4101	adrenergic receptor antagonist	LINCS
Adra2a	0.779159	0.00551746	spiroxatrine	serotonin receptor antagonist	LINCS
Adra2a	0.779159	0.00551746	idazoxan	adrenergic receptor antagonist	LINCS
Adra2a	0.779159	0.00551746	amitriptyline	norepinephrine inhibitor, norepinephrine reuptake inhibitor, serotonin receptor antagonist, serotonin‚Äìnorepinephrine reuptake inhibitor (SNRI)	LINCS
Adra2a	0.779159	0.00551746	ziprasidone	dopamine receptor antagonist, serotonin receptor antagonist	LINCS
Adra2a	0.779159	0.00551746	guanfacine	adrenergic receptor agonist	LINCS
Adra2a	0.779159	0.00551746	celiprolol	adrenergic receptor antagonist	LINCS
Adra2a	0.779159	0.00551746	guanaben-acetate	adrenergic receptor agonist	LINCS
Adra2a	0.779159	0.00551746	tolazoline	adrenergic receptor antagonist	LINCS
Adra2a	0.779159	0.00551746	imiloxan	adrenergic receptor antagonist	LINCS
Adra2a	0.779159	0.00551746	clozapine	dopamine receptor antagonist, serotonin receptor antagonist	LINCS
Adra2a	0.779159	0.00551746	tizanidine	adrenergic receptor agonist	LINCS
Adra2a	0.779159	0.00551746	flupirtine	glutamate receptor antagonist	LINCS
Adra2a	0.779159	0.00551746	desipramine	tricyclic antidepressant	LINCS
Gpr143	0.774707	0.000704736	levodopa	dopamine precursor	LINCS
Smpd1	0.773755	0.000297224	chlorpromazine	dopamine receptor antagonist	LINCS
Smpd1	0.773755	0.000297224	desipramine	tricyclic antidepressant	LINCS
Tars2	0.772691	0.00137419	L-threonine		LINCS
Cth	0.770769	0.0299721	L-cysteine		LINCS
Cth	0.770769	0.0299721	MC-1		LINCS
Kcnt2	0.768291	0.00446045	12-O-tetradecanoylphorbol-13-acetate	PKC activator	LINCS
Selp	0.768279	6.60457e-05	gallic-acid	beta amyloid protein neurotoxicity inhibitor, PPAR receptor agonist	LINCS
Selp	0.768279	6.60457e-05	hexylene-glycol		LINCS
Selp	0.768279	6.60457e-05	KF-38789	P selectin inhibitor	LINCS
Selp	0.768279	6.60457e-05	baicalein	lipoxygenase inhibitor	LINCS
Selp	0.768279	6.60457e-05	aceneuramic-acid		LINCS
Sphk1	0.765304	0.000155797	SKI-II	sphingosine kinase inhibitor	LINCS
Sphk1	0.765304	0.000155797	idronoxil	XIAP inhibitor	LINCS
Ccbl1	0.765209	0.000862215	D-phenylalanine	enkephalinase inhibitor	LINCS
Ccbl1	0.765209	0.000862215	MC-1		LINCS
Nos1	0.7644	6.04615e-05	7-nitroindazole	nitric oxide synthase inhibitor	LINCS
Nos1	0.7644	6.04615e-05	flavin-adenine-dinucleotide		LINCS
Nos1	0.7644	6.04615e-05	L-citrulline	nitric oxide stimulant	LINCS
Nos1	0.7644	6.04615e-05	C11-Acetate		LINCS
Nos1	0.7644	6.04615e-05	myricitrin	PKC inhibitor	LINCS
Nos1	0.7644	6.04615e-05	3-bromo-7-nitroindazole	nitric oxide synthase inhibitor	LINCS
Nos1	0.7644	6.04615e-05	1400W	nitric oxide synthase inhibitor	LINCS
Nos1	0.7644	6.04615e-05	riboflavin-5-phosphate-sodium		LINCS
Nos1	0.7644	6.04615e-05	2-iminobiotin	nitric oxide synthase inhibitor	LINCS
Nos1	0.7644	6.04615e-05	bismuth-subgallate	nitric oxide synthase inhibitor	LINCS
Nos1	0.7644	6.04615e-05	NG-nitro-arginine	nitric oxide synthase inhibitor	LINCS
Nos1	0.7644	6.04615e-05	L-monomethylarginine	nitric oxide synthase inhibitor	LINCS
Nos1	0.7644	6.04615e-05	L-NIL	nitric oxide synthase inhibitor	LINCS
Nos1	0.7644	6.04615e-05	proadifen	nitric oxide synthase inhibitor	LINCS
Csnk2a1	0.763821	0.0215093	emodin	11-beta hydroxysteroid dehydrogenase inhibitor	LINCS
Csnk2a1	0.763821	0.0215093	4,5,6,7-tetrabromobenzotriazole	casein kinase inhibitor	LINCS
Csnk2a1	0.763821	0.0215093	resveratrol	cytochrome P450 inhibitor, SIRT activator	LINCS
Csnk2a1	0.763821	0.0215093	ellagic-acid	glutathione transferase inhibitor, non-nucleoside reverse transcriptase inhibitor	LINCS
Csnk2a1	0.763821	0.0215093	TTP-22	casein kinase inhibitor	LINCS
Csnk2a1	0.763821	0.0215093	CX-4945	casein kinase inhibitor	LINCS
Pkd1	0.758312	0.000376785	CID-2011756	protein kinase inhibitor	LINCS
Kcna5	0.755022	0.00394032	bupivacaine	sodium channel blocker	LINCS
Kcna5	0.755022	0.00394032	diltiazem	calcium channel blocker	LINCS
Kcna5	0.755022	0.00394032	nifedipine	calcium channel blocker	LINCS
Kcna5	0.755022	0.00394032	dronedarone	adrenergic receptor antagonist	LINCS
Kcna5	0.755022	0.00394032	DPO-1	potassium channel blocker	LINCS
Kcna5	0.755022	0.00394032	vernakalant	potassium channel blocker	LINCS
Kcna5	0.755022	0.00394032	propafenone	antiarrhythmic	LINCS
Kcna5	0.755022	0.00394032	azimilide	potassium channel blocker	LINCS
Kcna5	0.755022	0.00394032	dalfampridine	potassium channel blocker	LINCS
Kcna5	0.755022	0.00394032	quinidine	sodium channel blocker	LINCS
Kcna5	0.755022	0.00394032	clofilium	potassium channel blocker	LINCS
Kcna5	0.755022	0.00394032	AS-77	potassium channel blocker	LINCS
Kcna5	0.755022	0.00394032	flecainide	sodium channel blocker	LINCS
Clcnka	0.75203	9.98876e-05	niflumic-acid	cyclooxygenase inhibitor	LINCS
Ada	0.751673	0.000294436	fludarabine	ribonucleotide reductase inhibitor	LINCS
Ada	0.751673	0.000294436	vidarabine	antiviral	LINCS
Ada	0.751673	0.000294436	cladribine	adenosine deaminase inhibitor, ribonucleotide reductase inhibitor	LINCS
Ada	0.751673	0.000294436	pentostatin	adenosine deaminase inhibitor, ribonucleotide reductase inhibitor	LINCS
Ada	0.751673	0.000294436	dipyridamole	phosphodiesterase inhibitor	LINCS
Mmp15	0.749983	0.00102532	marimastat	matrix metalloprotease inhibitor	LINCS
Hsd11b2	0.744471	0.00112496	ammonium-glycyrrhizinate	thrombin inhibitor	LINCS
Hsd11b2	0.744471	0.00112496	adrenosterone	11-beta hydroxysteroid dehydrogenase inhibitor	LINCS
Hsd11b2	0.744471	0.00112496	acetyl-11-keto-beta-boswellic-acid	lipoxygenase inhibitor	LINCS
Hsd11b2	0.744471	0.00112496	coenzyme-I		LINCS
Csad	0.738733	0.000309217	MC-1		LINCS
Csad	0.738733	0.000309217	L-cysteine		LINCS
Impdh1	0.738422	0.000152328	coenzyme-I		LINCS
Impdh1	0.738422	0.000152328	ribavirin	antiviral	LINCS
Impdh1	0.738422	0.000152328	mizoribine	immunosuppressant, inosine monophosphate dehydrogenase inhibitor	LINCS
Impdh1	0.738422	0.000152328	thioguanine	purine antagonist	LINCS
Impdh1	0.738422	0.000152328	BMS-566419	inosine monophosphate dehydrogenase inhibitor	LINCS
Impdh1	0.738422	0.000152328	AVN-944	inosine monophosphate dehydrogenase inhibitor	LINCS
Impdh1	0.738422	0.000152328	mercaptopurine	immunosuppressant, protein synthesis inhibitor, purine antagonist	LINCS
Impdh1	0.738422	0.000152328	aminothiadiazole	inosine monophosphate dehydrogenase inhibitor	LINCS
Impdh1	0.738422	0.000152328	mycophenolic-acid	dehydrogenase inhibitor, inositol monophosphatase inhibitor	LINCS
Impdh1	0.738422	0.000152328	mycophenolate-mofetil	dehydrogenase inhibitor, inositol monophosphatase inhibitor	LINCS
Impdh1	0.738422	0.000152328	merimepodib	inosine monophosphate dehydrogenase inhibitor	LINCS
Impdh1	0.738422	0.000152328	azathioprine	dehydrogenase inhibitor	LINCS
Asic3	0.736105	0.000114938	nafamostat	serine protease inhibitor	LINCS
Asic3	0.736105	0.000114938	amiloride	sodium channel blocker	LINCS
Asic3	0.736105	0.000114938	salicylic-acid	cyclooxygenase inhibitor, prostanoid receptor antagonist	LINCS
Asic3	0.736105	0.000114938	agmatine	nitric oxide synthase inhibitor	LINCS
Asic3	0.736105	0.000114938	aspirin	cyclooxygenase inhibitor	LINCS
Asic3	0.736105	0.000114938	diclofenac	cyclooxygenase inhibitor	LINCS
Fntb	0.73515	6.44157e-05	tipifarnib	farnesyltransferase inhibitor	LINCS
Fntb	0.73515	6.44157e-05	L-778123	farnesyltransferase inhibitor	LINCS
Crhr1	0.732112	0.000167568	pivagabine	corticotropin releasing factor receptor antagonist	LINCS
Crhr1	0.732112	0.000167568	NGD-98-2	corticotropin releasing factor receptor antagonist	LINCS
Crhr1	0.732112	0.000167568	NBI-27914	corticotropin releasing factor receptor antagonist	LINCS
Crhr1	0.732112	0.000167568	CP-376395	corticotropin releasing factor receptor antagonist	LINCS
Crhr1	0.732112	0.000167568	antalarmin	corticotropin releasing factor receptor antagonist	LINCS
Acaca	0.729447	0.00030232	CP-640186	acetyl-CoA carboxylase inhibitor	LINCS
Acaca	0.729447	0.00030232	biotin	vitamin B	LINCS
Acaca	0.729447	0.00030232	KD-023	ACAT inhibitor	LINCS
Aars	0.729074	0.000406764	L-alanine		LINCS
Gper1	0.728696	0.000741474	estradiol	estrogen receptor agonist	LINCS
Gper1	0.728696	0.000741474	oleuropein	estrogen receptor agonist	LINCS
Gper1	0.728696	0.000741474	tamoxifen	estrogen receptor antagonist, selective estrogen receptor modulator (SERM)	LINCS
Gper1	0.728696	0.000741474	G-15	estrogen receptor antagonist	LINCS
Gper1	0.728696	0.000741474	G-1	G protein-coupled receptor agonist	LINCS
Gper1	0.728696	0.000741474	fulvestrant	estrogen receptor antagonist	LINCS
Hgs	0.726885	0.000137427	citric-acid	coagulation factor inhibitor	LINCS
Man1b1	0.725013	0.00065528	1,4-butanediol	benzodiazepine receptor agonist, gamma hydroxybutyric acid agonist	LINCS
Man1b1	0.725013	0.00065528	kifunensine	mannosidase inhibitor	LINCS
Hapln1	0.71811	0.00082224	hyaluronic-acid		LINCS
Adcy1	0.714581	0.00542785	adenosine-triphosphate	adenosine receptor agonist	LINCS
Adcy1	0.714581	0.00542785	adenosine-phosphate	adenosine receptor agonist	LINCS
Adcy1	0.714581	0.00542785	SQ-22536	adenylyl cyclase inhibitor	LINCS
Mybpc3	0.713246	0.0460068	omecamtiv-mecarbil	cardiac myosin activator	LINCS
Aars2	0.709828	0.00016211	L-alanine		LINCS
Kat2a	0.709804	0.000731513	coenzyme-A		LINCS
Pde2a	0.706972	3.02195e-05	milrinone	phosphodiesterase inhibitor	LINCS
Pde2a	0.706972	3.02195e-05	IBMX	phosphodiesterase inhibitor	LINCS
Pde2a	0.706972	3.02195e-05	BAY-60-7550	phosphodiesterase inhibitor	LINCS
Pde2a	0.706972	3.02195e-05	pentoxifylline	phosphodiesterase inhibitor	LINCS
Pde2a	0.706972	3.02195e-05	dipyridamole	phosphodiesterase inhibitor	LINCS
Pde2a	0.706972	3.02195e-05	caffeine	adenosine receptor antagonist, phosphodiesterase inhibitor	LINCS
Grik5	0.704853	0.00497969	SYM-2081	kainate receptor antagonist	LINCS
Grik5	0.704853	0.00497969	topiramate	carbonic anhydrase inhibitor, glutamate receptor antagonist, kainate receptor antagonist	LINCS
Grik5	0.704853	0.00497969	L-glutamic-acid	glutamate receptor agonist	LINCS
Grik5	0.704853	0.00497969	UBP-310	glutamate receptor antagonist	LINCS
Grik5	0.704853	0.00497969	kainic-acid	kainate receptor agonist	LINCS
Maob	0.702044	8.04114e-06	iproniazid	monoamine oxidase inhibitor	LINCS
Maob	0.702044	8.04114e-06	moclobemide	monoamine oxidase inhibitor	LINCS
Maob	0.702044	8.04114e-06	harmane	monoamine oxidase inhibitor	LINCS
Maob	0.702044	8.04114e-06	hymecromone	monoamine oxidase inhibitor	LINCS
Maob	0.702044	8.04114e-06	phenelzine	monoamine oxidase inhibitor	LINCS
Maob	0.702044	8.04114e-06	selegiline	monoamine oxidase inhibitor	LINCS
Maob	0.702044	8.04114e-06	zonisamide	sodium channel blocker, T-type calcium channel blocker	LINCS
Maob	0.702044	8.04114e-06	linezolid	bacterial 50S ribosomal subunit inhibitor	LINCS
Maob	0.702044	8.04114e-06	safinamide	dopamine reuptake inhibitor, glutamate inhibitor, monoamine oxidase inhibitor	LINCS
Maob	0.702044	8.04114e-06	PNU-22394	serotonin receptor agonist	LINCS
Maob	0.702044	8.04114e-06	rasagiline	monoamine oxidase inhibitor	LINCS
Maob	0.702044	8.04114e-06	BU-224	imidazoline receptor ligand	LINCS
Maob	0.702044	8.04114e-06	flavin-adenine-dinucleotide		LINCS
Maob	0.702044	8.04114e-06	isocarboxazid	monoamine oxidase inhibitor	LINCS
Maob	0.702044	8.04114e-06	indatraline	norepinephrine transporter inhibitor	LINCS
Maob	0.702044	8.04114e-06	psoralen		LINCS
Maob	0.702044	8.04114e-06	caroxazone	monoamine oxidase inhibitor	LINCS
Maob	0.702044	8.04114e-06	mofegiline	monoamine oxidase inhibitor	LINCS
Maob	0.702044	8.04114e-06	milacemide	monoamine oxidase inhibitor	LINCS
Maob	0.702044	8.04114e-06	piperine	monoamine oxidase inhibitor	LINCS
Maob	0.702044	8.04114e-06	zimelidine	selective serotonin reuptake inhibitor (SSRI)	LINCS
Maob	0.702044	8.04114e-06	2-BFI	imidazoline receptor ligand	LINCS
Maob	0.702044	8.04114e-06	pargyline	monoamine oxidase inhibitor	LINCS
Maob	0.702044	8.04114e-06	procaine	HMGCR inhibitor	LINCS
Maob	0.702044	8.04114e-06	diclofensine	dopamine reuptake inhibitor	LINCS
Maob	0.702044	8.04114e-06	toloxatone	monoamine oxidase inhibitor	LINCS
Maob	0.702044	8.04114e-06	lazabemide	monoamine oxidase inhibitor	LINCS
Maob	0.702044	8.04114e-06	bifemelane	acetylcholine release enhancer	LINCS
Maob	0.702044	8.04114e-06	tranylcypromine	monoamine oxidase inhibitor	LINCS
Maob	0.702044	8.04114e-06	nialamide	monoamine oxidase inhibitor	LINCS
Dnm2	0.701886	0.00240036	dynasore	dynamin inhibitor	LINCS
Cacna1g	0.699826	0.00435052	paramethadione	anticonvulsant	LINCS
Cacna1g	0.699826	0.00435052	methsuximide	T-type calcium channel blocker	LINCS
Cacna1g	0.699826	0.00435052	verapamil	calcium channel blocker	LINCS
Cacna1g	0.699826	0.00435052	trimethadione	oxazolidine antiepileptic	LINCS
Cacna1g	0.699826	0.00435052	penfluridol	T-type calcium channel blocker	LINCS
Cacna1g	0.699826	0.00435052	ethosuximide	succinimide antiepileptic	LINCS
Cacna1g	0.699826	0.00435052	mibefradil	T-type calcium channel blocker	LINCS
Cacna1g	0.699826	0.00435052	spironolactone	mineralocorticoid receptor antagonist	LINCS
Cacna1g	0.699826	0.00435052	flunarizine	calcium channel blocker	LINCS
Cacna1g	0.699826	0.00435052	gabapentin	calcium channel blocker	LINCS
Cacna1g	0.699826	0.00435052	gabapentin-enacarbil	adrenergic receptor agonist	LINCS
Cacna1g	0.699826	0.00435052	benidipine	calcium channel blocker	LINCS
Cacna1g	0.699826	0.00435052	ML218	T-type calcium channel blocker	LINCS
Cacna1g	0.699826	0.00435052	zonisamide	sodium channel blocker, T-type calcium channel blocker	LINCS
Cacna1g	0.699826	0.00435052	ABT-639	calcium channel blocker	LINCS
Cacna1g	0.699826	0.00435052	anandamide	cannabinoid receptor agonist	LINCS
Trac	0.696245	3.24562e-05	3-indolebutyric-acid		LINCS
Usp1	0.688205	0.0291148	NSC-632839	ubiquitin specific protease inhibitor	LINCS
Usp1	0.688205	0.0291148	ML323	ubiquitin specific protease inhibitor	LINCS
Ndufa13	0.681708	0.00151819	coenzyme-I		LINCS
Mapk12	0.679224	0.00524416	VX-702	p38 MAPK inhibitor	LINCS
Mapk12	0.679224	0.00524416	AMG-548	MAP kinase inhibitor	LINCS
Mapk12	0.679224	0.00524416	U-0126	MEK inhibitor	LINCS
Mapk12	0.679224	0.00524416	ML3403	MAP kinase inhibitor	LINCS
Mapk12	0.679224	0.00524416	bisindolylmaleimide-IX	PKC inhibitor	LINCS
Mapk12	0.679224	0.00524416	SB-202190	p38 MAPK inhibitor	LINCS
Mapk12	0.679224	0.00524416	4,5,6,7-tetrabromobenzotriazole	casein kinase inhibitor	LINCS
Mapk12	0.679224	0.00524416	VX-745	p38 MAPK inhibitor	LINCS
Mapk12	0.679224	0.00524416	KN-62	calcium/calmodulin dependent protein kinase inhibitor, purinergic receptor antagonist	LINCS
Mapk12	0.679224	0.00524416	PD-98059	MEK inhibitor	LINCS
Mapk12	0.679224	0.00524416	SB-203580	p38 MAPK inhibitor	LINCS
Mapk12	0.679224	0.00524416	LY294002	DNA dependent protein kinase inhibitor, mTOR inhibitor, phosphodiesterase inhibitor, PI3K inhibitor, PLK inhibitor	LINCS
Mapk12	0.679224	0.00524416	doramapimod	p38 MAPK inhibitor	LINCS
Cant1	0.669829	0.00521898	trometamol		LINCS
Gabrr2	0.667127	0.00194269	gaboxadol	benzodiazepine receptor agonist	LINCS
Gabrr2	0.667127	0.00194269	isoguvacine	benzodiazepine receptor agonist	LINCS
Gabrr2	0.667127	0.00194269	muscimol	benzodiazepine receptor agonist	LINCS
Ccbl2	0.66595	0.0022613	L-glutamic-acid	glutamate receptor agonist	LINCS
Ccbl2	0.66595	0.0022613	MC-1		LINCS
Pdgfra	0.665948	0.0108734	tivozanib	VEGFR inhibitor	LINCS
Pdgfra	0.665948	0.0108734	sunitinib	FLT3 inhibitor, KIT inhibitor, PDGFR tyrosine kinase receptor inhibitor, RET tyrosine kinase inhibitor, VEGFR inhibitor	LINCS
Pdgfra	0.665948	0.0108734	regorafenib	FGFR inhibitor, KIT inhibitor, PDGFR tyrosine kinase receptor inhibitor, RAF inhibitor, RET tyrosine kinase inhibitor, VEGFR inhibitor	LINCS
Pdgfra	0.665948	0.0108734	TAK-593	VEGFR inhibitor	LINCS
Pdgfra	0.665948	0.0108734	dovitinib	EGFR inhibitor, FGFR inhibitor, FLT3 inhibitor, PDGFR tyrosine kinase receptor inhibitor, VEGFR inhibitor	LINCS
Pdgfra	0.665948	0.0108734	lucitanib	FGFR inhibitor, VEGFR inhibitor	LINCS
Pdgfra	0.665948	0.0108734	ENMD-2076	Aurora kinase inhibitor, FLT3 inhibitor, VEGFR inhibitor	LINCS
Pdgfra	0.665948	0.0108734	masitinib	KIT inhibitor, PDGFR tyrosine kinase receptor inhibitor, SRC inhibitor	LINCS
Pdgfra	0.665948	0.0108734	nintedanib	FGFR inhibitor, PDGFR tyrosine kinase receptor inhibitor, VEGFR inhibitor	LINCS
Pdgfra	0.665948	0.0108734	PP-121	protein tyrosine kinase inhibitor	LINCS
Pdgfra	0.665948	0.0108734	trapidil	PDGFR tyrosine kinase receptor inhibitor	LINCS
Pdgfra	0.665948	0.0108734	toceranib	protein tyrosine kinase inhibitor	LINCS
Pdgfra	0.665948	0.0108734	BMS-536924	IGF-1 inhibitor	LINCS
Pdgfra	0.665948	0.0108734	orantinib	FGFR inhibitor, PDGFR tyrosine kinase receptor inhibitor, VEGFR inhibitor	LINCS
Pdgfra	0.665948	0.0108734	pazopanib	KIT inhibitor, PDGFR tyrosine kinase receptor inhibitor, VEGFR inhibitor	LINCS
Pdgfra	0.665948	0.0108734	cediranib	KIT inhibitor, VEGFR inhibitor	LINCS
Pdgfra	0.665948	0.0108734	crenolanib	PDGFR tyrosine kinase receptor inhibitor	LINCS
Pdgfra	0.665948	0.0108734	quizartinib	FLT3 inhibitor	LINCS
Pdgfra	0.665948	0.0108734	imatinib	Bcr-Abl kinase inhibitor, KIT inhibitor, PDGFR tyrosine kinase receptor inhibitor	LINCS
Pdgfra	0.665948	0.0108734	AC-710	PDGFR tyrosine kinase receptor inhibitor	LINCS
Pdgfra	0.665948	0.0108734	DCC-2618	KIT inhibitor, PDGFR tyrosine kinase receptor inhibitor	LINCS
Pdgfra	0.665948	0.0108734	CP-673451	PDGFR tyrosine kinase receptor inhibitor	LINCS
Pdgfra	0.665948	0.0108734	ponatinib	Bcr-Abl kinase inhibitor, FLT3 inhibitor, PDGFR tyrosine kinase receptor inhibitor	LINCS
Pdgfra	0.665948	0.0108734	semaxanib	VEGFR inhibitor	LINCS
Pdgfra	0.665948	0.0108734	PD-173074	FGFR inhibitor, VEGFR inhibitor	LINCS
Trpm2	0.661147	0.000154015	2-APB	1,4,5-trisphosphate inhibitor	LINCS
Trpm2	0.661147	0.000154015	miconazole	bacterial cell wall synthesis inhibitor	LINCS
Trpm2	0.661147	0.000154015	arachidonic-acid	cytochrome P450 inhibitor	LINCS
Trpm2	0.661147	0.000154015	clotrimazole	cytochrome P450 inhibitor, imidazoline receptor ligand	LINCS
Trpm2	0.661147	0.000154015	flufenamic-acid	chloride channel blocker	LINCS
Trpm2	0.661147	0.000154015	econazole	lanosterol demethylase inhibitor, sterol demethylase inhibitor	LINCS
Trpm2	0.661147	0.000154015	nadide	free radical scavenger	LINCS
Th	0.656295	0.00191791	plovamer-acetate		LINCS
Th	0.656295	0.00191791	sapropterin	phenylalanine 4-hydroxylase stimulant	LINCS
Th	0.656295	0.00191791	metirosine	tyrosine hydroxylase inhibitor	LINCS
Mylk2	0.65583	0.00813542	GSK2606414	protein kinase inhibitor	LINCS
Map3k9	0.653581	0.000901551	PRT062607	SYK inhibitor	LINCS
Map3k9	0.653581	0.000901551	GDC-0980	mTOR inhibitor, PI3K inhibitor	LINCS
Map3k9	0.653581	0.000901551	URMC-099	mixed lineage kinase inhibitor	LINCS
Cacnb3	0.653541	1.46782e-05	dronedarone	adrenergic receptor antagonist	LINCS
Cacnb3	0.653541	1.46782e-05	gabapentin	calcium channel blocker	LINCS
Cacnb3	0.653541	1.46782e-05	spironolactone	mineralocorticoid receptor antagonist	LINCS
Cacnb3	0.653541	1.46782e-05	mibefradil	T-type calcium channel blocker	LINCS
Cacnb3	0.653541	1.46782e-05	verapamil	calcium channel blocker	LINCS
Usp7	0.651179	0.00780907	P5091	ubiquitin specific protease inhibitor	LINCS
Usp7	0.651179	0.00780907	NSC-632839	ubiquitin specific protease inhibitor	LINCS
Usp7	0.651179	0.00780907	P22077	ubiquitin specific protease inhibitor	LINCS
Sec14l3	0.649524	0.00613859	vitamin-E	LDL oxidation inhibitor, PKC inhibitor	LINCS
Dhodh	0.648242	0.00274602	teriflunomide	dihydroorotate dehydrogenase inhibitor	LINCS
Dhodh	0.648242	0.00274602	leflunomide	dihydroorotate dehydrogenase inhibitor, PDGFR tyrosine kinase receptor inhibitor	LINCS
Dhodh	0.648242	0.00274602	brequinar	dihydroorotate dehydrogenase inhibitor	LINCS
Dhodh	0.648242	0.00274602	orotic-acid		LINCS
Dhodh	0.648242	0.00274602	riboflavin-5-phosphate-sodium		LINCS
Glul	0.64773	0.0032697	L-glutamine		LINCS
Glul	0.64773	0.0032697	L-glutamic-acid	glutamate receptor agonist	LINCS
Top1mt	0.64644	0.00364637	topotecan	topoisomerase inhibitor	LINCS
Top1mt	0.64644	0.00364637	irinotecan	topoisomerase inhibitor	LINCS
Gprc5a	0.646153	0.000457667	tretinoin	retinoid receptor agonist, retinoid receptor ligand	LINCS
Adora2b	0.644335	0.0179724	MRS-3777	adenosine receptor antagonist	LINCS
Adora2b	0.644335	0.0179724	HEMADO	adenosine receptor agonist	LINCS
Adora2b	0.644335	0.0179724	2-chloroadenosine	adenosine receptor agonist	LINCS
Adora2b	0.644335	0.0179724	2-chloro-N6-cyclopentyladenosine	adenosine receptor agonist	LINCS
Adora2b	0.644335	0.0179724	pentoxifylline	phosphodiesterase inhibitor	LINCS
Adora2b	0.644335	0.0179724	preladenant	adenosine receptor antagonist	LINCS
Adora2b	0.644335	0.0179724	PSB-36	adenosine receptor antagonist	LINCS
Adora2b	0.644335	0.0179724	aminophylline	adenosine receptor antagonist	LINCS
Adora2b	0.644335	0.0179724	PSB-1115	adenosine receptor antagonist	LINCS
Adora2b	0.644335	0.0179724	PSB-603	adenosine receptor antagonist	LINCS
Adora2b	0.644335	0.0179724	LUF-5834	adenosine receptor agonist	LINCS
Adora2b	0.644335	0.0179724	DPCPX	adenosine receptor antagonist	LINCS
Adora2b	0.644335	0.0179724	CGS-21680	adenosine receptor agonist	LINCS
Adora2b	0.644335	0.0179724	caffeine	adenosine receptor antagonist, phosphodiesterase inhibitor	LINCS
Adora2b	0.644335	0.0179724	adenosine	adenosine receptor agonist	LINCS
Adora2b	0.644335	0.0179724	CGH2466	adenosine receptor antagonist	LINCS
Adora2b	0.644335	0.0179724	enprofylline	phosphodiesterase inhibitor	LINCS
Adora2b	0.644335	0.0179724	istradefylline	adenosine receptor antagonist	LINCS
Adora2b	0.644335	0.0179724	GS-6201	adenosine receptor antagonist	LINCS
Adora2b	0.644335	0.0179724	vipadenant	adenosine receptor antagonist	LINCS
Adora2b	0.644335	0.0179724	MRS-1220	adenosine receptor antagonist	LINCS
Adora2b	0.644335	0.0179724	IB-MECA	adenosine receptor agonist	LINCS
Adora2b	0.644335	0.0179724	SCH-58261	adenosine receptor antagonist	LINCS
Adora2b	0.644335	0.0179724	SLV-320	adenosine receptor antagonist	LINCS
Adora2b	0.644335	0.0179724	BAY-60-6583	adenosine receptor agonist	LINCS
Adora2b	0.644335	0.0179724	CF102	adenosine receptor agonist	LINCS
Adora2b	0.644335	0.0179724	regadenoson	adenosine receptor agonist	LINCS
Adora2b	0.644335	0.0179724	NECA	adenosine receptor agonist	LINCS
Adora2b	0.644335	0.0179724	CGS-15943	adenosine receptor antagonist	LINCS
Adora2b	0.644335	0.0179724	N6-cyclopentyladenosine	adenosine receptor agonist	LINCS
Adora2b	0.644335	0.0179724	KW-3902	adenosine receptor antagonist	LINCS
Adora2b	0.644335	0.0179724	ZM-241385	adenosine receptor antagonist	LINCS
Slc25a18	0.644333	0.00026482	L-glutamic-acid	glutamate receptor agonist	LINCS
Ager	0.642806	0.000124624	FPS-ZM1	RAGE receptor antagonist	LINCS
Ager	0.642806	0.000124624	azeliragon	RAGE receptor antagonist	LINCS
Ager	0.642806	0.000124624	benfotiamine	antioxidant	LINCS
Slc19a1	0.640446	0.0011781	folic-acid	folate receptor ligand	LINCS
Bcr	0.639389	0.000990766	GZD824	Bcr-Abl kinase inhibitor	LINCS
Bcr	0.639389	0.000990766	PPY-A	Abl kinase inhibitor	LINCS
Bcr	0.639389	0.000990766	metatinib	Bcr-Abl kinase inhibitor	LINCS
Bcr	0.639389	0.000990766	ponatinib	Bcr-Abl kinase inhibitor, FLT3 inhibitor, PDGFR tyrosine kinase receptor inhibitor	LINCS
Bcr	0.639389	0.000990766	rebastinib	Bcr-Abl kinase inhibitor, TIE tyrosine kinase inhibitor, VEGFR inhibitor	LINCS
Bcr	0.639389	0.000990766	bafetinib	Bcr-Abl kinase inhibitor, LYN tyrosine kinase inhibitor	LINCS
Bcr	0.639389	0.000990766	GNF-5	Bcr-Abl kinase inhibitor	LINCS
Bcr	0.639389	0.000990766	GNF-2	Bcr-Abl kinase inhibitor	LINCS
Bcr	0.639389	0.000990766	bosutinib	Abl kinase inhibitor, Bcr-Abl kinase inhibitor, SRC inhibitor	LINCS
Abcg1	0.638783	0.000652926	adenosine-triphosphate	adenosine receptor agonist	LINCS
Bcl2l1	0.638771	7.76225e-05	navitoclax	BCL inhibitor	LINCS
Bcl2l1	0.638771	7.76225e-05	2,3-DCPE	BCL-XL downregulator	LINCS
Bcl2l1	0.638771	7.76225e-05	ABT-737	BCL inhibitor	LINCS
Bcl2l1	0.638771	7.76225e-05	TW-37	BCL inhibitor	LINCS
Uck2	0.636078	0.00132534	cytidine		LINCS
Uck2	0.636078	0.00132534	uridine-5'-triphosphate	purinergic receptor activator	LINCS
Uck2	0.636078	0.00132534	citric-acid	coagulation factor inhibitor	LINCS
Itpr3	0.633737	0.000513187	caffeine	adenosine receptor antagonist, phosphodiesterase inhibitor	LINCS
Dpp7	0.627473	0.00027689	UAMC-00039	dipeptidyl peptidase inhibitor	LINCS
Kdm4b	0.62695	0.00139072	NSC-636819	histone demethylase inhibitor	LINCS
Pi4k2a	0.62401	0.000103535	adenosine	adenosine receptor agonist	LINCS
Kcnn4	0.616564	0.00102249	chlorzoxazone	bacterial 30S ribosomal subunit inhibitor	LINCS
Kcnn4	0.616564	0.00102249	procaine	HMGCR inhibitor	LINCS
Kcnn4	0.616564	0.00102249	flindokalner	potassium channel agonist	LINCS
Kcnn4	0.616564	0.00102249	AS-77	potassium channel blocker	LINCS
Kcnn4	0.616564	0.00102249	senicapoc	intermediate conductance potassium channel blocker	LINCS
Kcnn4	0.616564	0.00102249	halofantrine	antimalarial agent	LINCS
Kcnn4	0.616564	0.00102249	TRAM-34	potassium channel antagonist	LINCS
Kcnn4	0.616564	0.00102249	SKA-31	potassium channel activator	LINCS
Kcnn4	0.616564	0.00102249	nitrendipine	calcium channel blocker	LINCS
Kcnn4	0.616564	0.00102249	TRAM-39	calcium-activated potassium channel activator	LINCS
Kcnn4	0.616564	0.00102249	quinine	hemozoin biocrystallization inhibitor	LINCS
Kcnn4	0.616564	0.00102249	1-EBIO	potassium channel activator	LINCS
Kcnn4	0.616564	0.00102249	riluzole	glutamate inhibitor	LINCS
Kcnn4	0.616564	0.00102249	DCEBIO	potassium channel activator	LINCS
Kcnn4	0.616564	0.00102249	clotrimazole	cytochrome P450 inhibitor, imidazoline receptor ligand	LINCS
Kcnn4	0.616564	0.00102249	NS-309	calcium-activated potassium channel activator	LINCS
Hras	0.616535	0.00527954	farnesyl-thiosalicylic-acid-amide	Ras GTPase inhibitor	LINCS
Hras	0.616535	0.00527954	lonafarnib	farnesyltransferase inhibitor	LINCS
Adcy5	0.612296	0.000579095	NKY-80	adenylyl cyclase inhibitor	LINCS
Adcy5	0.612296	0.000579095	forskolin	adenylyl cyclase activator	LINCS
Adcy5	0.612296	0.000579095	colforsin	adenylyl cyclase activator	LINCS
Ryr3	0.611742	0.0282518	dantrolene	calcium channel blocker	LINCS
Ryr3	0.611742	0.0282518	adenosine-triphosphate	adenosine receptor agonist	LINCS
Ryr3	0.611742	0.0282518	caffeine	adenosine receptor antagonist, phosphodiesterase inhibitor	LINCS
Pold1	0.61153	0.00281765	clofarabine	ribonucleotide reductase inhibitor	LINCS
Pold1	0.61153	0.00281765	cytarabine	ribonucleotide reductase inhibitor	LINCS
Pold1	0.61153	0.00281765	fludarabine-phosphate	ribonucleotide reductase inhibitor	LINCS
Pycr2	0.611393	0.000697516	coenzyme-I		LINCS
Pycr2	0.611393	0.000697516	L-proline	glutamate receptor agonist	LINCS
Ace2	0.609915	0.0112412	lisinopril	angiotensin converting enzyme inhibitor	LINCS
Ace2	0.609915	0.0112412	ORE1001	angiotensin converting enzyme inhibitor	LINCS
Ace2	0.609915	0.0112412	moexipril	angiotensin converting enzyme inhibitor	LINCS
Csnk1d	0.605959	0.000841437	IC261	casein kinase inhibitor	LINCS
Csnk1d	0.605959	0.000841437	PF-670462	casein kinase inhibitor	LINCS
Csnk1d	0.605959	0.000841437	D-4476	TGF beta receptor inhibitor	LINCS
Csnk1d	0.605959	0.000841437	TA-01	casein kinase inhibitor, MAP kinase inhibitor	LINCS
Csnk1d	0.605959	0.000841437	PF-4800567	casein kinase inhibitor	LINCS
Csnk1d	0.605959	0.000841437	LH846	casein kinase inhibitor	LINCS
Pld2	0.605618	0.000671583	VU0364739	phospholipase inhibitor	LINCS
Pld2	0.605618	0.000671583	ML298	phospholipase inhibitor	LINCS
Pld2	0.605618	0.000671583	ethanolamine-oleate	immunostimulant	LINCS
Pld2	0.605618	0.000671583	FIPI	phospholipase inhibitor	LINCS
Pld2	0.605618	0.000671583	choline	acetylcholine precursor	LINCS
Pld2	0.605618	0.000671583	halopemide	phospholipase inhibitor	LINCS
Itgb1	0.604636	0.0178974	ATN-161	integrin antagonist	LINCS
Itgb1	0.604636	0.0178974	TC-I-15	integrin inhibitor	LINCS
Itgb1	0.604636	0.0178974	BTT-3033	integrin inhibitor	LINCS
Itgb1	0.604636	0.0178974	SB-683698	integrin antagonist	LINCS
Itgb1	0.604636	0.0178974	TCS-2314	integrin inhibitor	LINCS
Itgb1	0.604636	0.0178974	BIO-5192	integrin inhibitor	LINCS
Itgb1	0.604636	0.0178974	BIO-1211	integrin antagonist	LINCS
Hapln4	0.603031	0.000138292	hyaluronic-acid		LINCS
Nfkb2	0.602977	0.00210652	aspirin	cyclooxygenase inhibitor	LINCS
Nfkb2	0.602977	0.00210652	andrographolide	tumor necrosis factor production inhibitor	LINCS
Fes	0.602883	0.00816583	PF-06463922	ALK tyrosine kinase receptor inhibitor	LINCS
Rdh5	0.602561	0.00229075	retinol	retinoid receptor ligand	LINCS
Rdh5	0.602561	0.00229075	coenzyme-I		LINCS
Itk	0.600703	0.0032944	pazopanib	KIT inhibitor, PDGFR tyrosine kinase receptor inhibitor, VEGFR inhibitor	LINCS
Plcg2	0.60048	0.000482095	m-3M3FBS	phospholipase activator	LINCS
Epas1	0.597942	0.00115862	PT-2385	hypoxia inducible factor inhibitor	LINCS
Epas1	0.597942	0.00115862	TC-S-7009	hypoxia inducible factor inhibitor	LINCS
Mthfd2	0.597441	8.95219e-05	coenzyme-I		LINCS
Ppard	0.596928	3.02195e-05	GSK0660	PPAR receptor antagonist	LINCS
Ppard	0.596928	3.02195e-05	GW-0742	PPAR receptor agonist	LINCS
Ppard	0.596928	3.02195e-05	GSK3787	PPAR receptor antagonist	LINCS
Ppard	0.596928	3.02195e-05	icosapent	platelet aggregation inhibitor	LINCS
Ppard	0.596928	3.02195e-05	indeglitazar	PPAR receptor agonist	LINCS
Ppard	0.596928	3.02195e-05	treprostinil	prostanoid receptor agonist	LINCS
Ppard	0.596928	3.02195e-05	L-165041	PPAR receptor agonist	LINCS
Ppard	0.596928	3.02195e-05	DG-172	PPAR receptor inverse agonist	LINCS
Ppard	0.596928	3.02195e-05	elafibranor	PPAR receptor agonist	LINCS
Ppard	0.596928	3.02195e-05	tretinoin	retinoid receptor agonist, retinoid receptor ligand	LINCS
Ppard	0.596928	3.02195e-05	GW-501516	PPAR receptor agonist	LINCS
Ppard	0.596928	3.02195e-05	bezafibrate	PPAR receptor agonist	LINCS
Ppard	0.596928	3.02195e-05	FH-535	PPAR receptor antagonist, WNT signaling inhibitor	LINCS
Slc38a3	0.595504	0.00907028	L-asparagine		LINCS
Sigmar1	0.595124	0.00186233	amitriptyline	norepinephrine inhibitor, norepinephrine reuptake inhibitor, serotonin receptor antagonist, serotonin‚Äìnorepinephrine reuptake inhibitor (SNRI)	LINCS
Sigmar1	0.595124	0.00186233	dehydroepiandrosterone	protein synthesis stimulant	LINCS
Sigmar1	0.595124	0.00186233	igmesine	sigma receptor agonist	LINCS
Sigmar1	0.595124	0.00186233	SK&F-10047-(+)	sigma receptor agonist	LINCS
Sigmar1	0.595124	0.00186233	API-001	sigma receptor antagonist	LINCS
Sigmar1	0.595124	0.00186233	naltrexone	opioid receptor antagonist	LINCS
Sigmar1	0.595124	0.00186233	ditolylguanidine	sigma receptor agonist	LINCS
Sigmar1	0.595124	0.00186233	4-IBP	sigma receptor agonist	LINCS
Sigmar1	0.595124	0.00186233	4-PPBP	sigma receptor ligand	LINCS
Sigmar1	0.595124	0.00186233	cutamesine	sigma receptor agonist	LINCS
Sigmar1	0.595124	0.00186233	dextromethorphan	glutamate receptor antagonist, sigma receptor agonist	LINCS
Sigmar1	0.595124	0.00186233	BD-1047	adrenergic receptor antagonist	LINCS
Sigmar1	0.595124	0.00186233	remoxipride	dopamine receptor antagonist	LINCS
Sigmar1	0.595124	0.00186233	NNC-711	GABA uptake inhibitor	LINCS
Sigmar1	0.595124	0.00186233	L-693403	sigma receptor agonist, sigma receptor antagonist	LINCS
Sigmar1	0.595124	0.00186233	dimemorfan	sigma receptor agonist	LINCS
Sigmar1	0.595124	0.00186233	noscapine	bradykinin receptor antagonist, tubulin polymerization inhibitor	LINCS
Sigmar1	0.595124	0.00186233	BD-1063	sigma receptor antagonist	LINCS
Sigmar1	0.595124	0.00186233	nortriptyline	tricyclic antidepressant	LINCS
Sigmar1	0.595124	0.00186233	NE-100	sigma receptor antagonist	LINCS
Sigmar1	0.595124	0.00186233	PRE-084	sigma receptor agonist	LINCS
Sigmar1	0.595124	0.00186233	rimcazole	sigma receptor antagonist	LINCS
Ndufv1	0.592858	0.000991772	coenzyme-I		LINCS
Hhat	0.591855	0.00904592	RU-SKI-43	hedgehog pathway inhibitor	LINCS
Dnm1	0.591502	0.00049711	dynole-34-2	dynamin inhibitor	LINCS
Dnm1	0.591502	0.00049711	dynasore	dynamin inhibitor	LINCS
Dnm1	0.591502	0.00049711	mdivi-1	dynamin inhibitor	LINCS
Ndufv2	0.591346	0.000562277	coenzyme-I		LINCS
Ngfr	0.590735	0.00022966	LM11A-31	neurotrophic agent	LINCS
Ngfr	0.590735	0.00022966	Ro-08-2750	NGF binding inhibitor	LINCS
Pgf	0.590427	0.00188114	hexylene-glycol		LINCS
Pah	0.58911	0.00456405	fenclonine-(+/-)	tryptophan hydroxylase inhibitor	LINCS
Pah	0.58911	0.00456405	epinephrine	adrenergic receptor agonist, carbonic anhydrase activator, neurotransmitter	LINCS
Pah	0.58911	0.00456405	droxidopa	norepinephrine precursor	LINCS
Pah	0.58911	0.00456405	sapropterin	phenylalanine 4-hydroxylase stimulant	LINCS
Pah	0.58911	0.00456405	norepinephrine	adrenergic receptor agonist	LINCS
Prkag1	0.588958	0.000683184	aspirin	cyclooxygenase inhibitor	LINCS
Prkag1	0.588958	0.000683184	ZLN024	AMPK activator	LINCS
Dhps	0.588442	0.000377825	sulfaphenazole	dihydropteroate synthetase inhibitor	LINCS
Dhps	0.588442	0.000377825	nadide	free radical scavenger	LINCS
Cdc25c	0.584526	0.0129837	NSC-663284	CDC inhibitor	LINCS
Pak4	0.58428	0.00081305	FRAX486	serine/threonine kinase inhibitor	LINCS
Pak4	0.58428	0.00081305	PF-03758309	p21 activated kinase inhibitor	LINCS
Pak4	0.58428	0.00081305	GSK690693	AKT inhibitor	LINCS
Yars2	0.584173	0.000323117	plovamer-acetate		LINCS
Cyb5r3	0.584055	0.00134569	coenzyme-I		LINCS
Cyb5r3	0.584055	0.00134569	flavin-adenine-dinucleotide		LINCS
Ide	0.582705	0.0466739	bacitracin	bacterial cell wall synthesis inhibitor	LINCS
Cckar	0.581809	0.00812972	proglumide	CCK receptor antagonist	LINCS
Cckar	0.581809	0.00812972	benzotript	CCK receptor antagonist	LINCS
Cckar	0.581809	0.00812972	ceruletide	CCK receptor agonist	LINCS
Cckar	0.581809	0.00812972	dexloxiglumide	CCK receptor antagonist	LINCS
Cckar	0.581809	0.00812972	L-365260	CCK receptor antagonist	LINCS
Cckar	0.581809	0.00812972	lorglumide	CCK receptor antagonist	LINCS
Cckar	0.581809	0.00812972	SR-27897	CCK receptor antagonist	LINCS
Vdr	0.581041	0.000271673	secalciferol	vitamin D receptor agonist	LINCS
Vdr	0.581041	0.000271673	doxercalciferol	vitamin D receptor agonist	LINCS
Vdr	0.581041	0.000271673	falecalcitriol	vitamin D receptor agonist	LINCS
Vdr	0.581041	0.000271673	calcitriol	vitamin D receptor agonist	LINCS
Vdr	0.581041	0.000271673	calcipotriol	vitamin D receptor agonist	LINCS
Vdr	0.581041	0.000271673	tacalcitol	vitamin D receptor agonist	LINCS
Vdr	0.581041	0.000271673	paricalcitol	vitamin D receptor agonist	LINCS
Vdr	0.581041	0.000271673	alfacalcidol	vitamin D receptor agonist	LINCS
Vdr	0.581041	0.000271673	ergocalciferol	vitamin analog	LINCS
Vdr	0.581041	0.000271673	eldecalcitol	bone formation stimulant	LINCS
Vdr	0.581041	0.000271673	dihydrotachysterol	vitamin analog	LINCS
Vdr	0.581041	0.000271673	seocalcitol	vitamin D receptor agonist	LINCS
Vdr	0.581041	0.000271673	lithocholic-acid	FXR antagonist, vitamin D receptor agonist	LINCS
Vdr	0.581041	0.000271673	ercalcitriol	vitamin D receptor agonist	LINCS
Vdr	0.581041	0.000271673	calcifediol	vitamin D receptor agonist	LINCS
Vdr	0.581041	0.000271673	maxacalcitol	vitamin D receptor agonist	LINCS
Vdr	0.581041	0.000271673	cholecalciferol		LINCS
Hspa8	0.580438	0.0124921	gentamycin	bacterial 50S ribosomal subunit inhibitor	LINCS
Pde5a	0.578639	0.0243628	T-0156	phosphodiesterase inhibitor	LINCS
Pde5a	0.578639	0.0243628	mirodenafil	phosphodiesterase inhibitor	LINCS
Pde5a	0.578639	0.0243628	papaverine	phosphodiesterase inhibitor	LINCS
Pde5a	0.578639	0.0243628	caffeine	adenosine receptor antagonist, phosphodiesterase inhibitor	LINCS
Pde5a	0.578639	0.0243628	pentoxifylline	phosphodiesterase inhibitor	LINCS
Pde5a	0.578639	0.0243628	icaritin	PPAR receptor antagonist	LINCS
Pde5a	0.578639	0.0243628	icariin	phosphodiesterase inhibitor	LINCS
Pde5a	0.578639	0.0243628	PF-03049423	phosphodiesterase inhibitor	LINCS
Pde5a	0.578639	0.0243628	avanafil	phosphodiesterase inhibitor	LINCS
Pde5a	0.578639	0.0243628	milrinone	phosphodiesterase inhibitor	LINCS
Pde5a	0.578639	0.0243628	IBMX	phosphodiesterase inhibitor	LINCS
Pde5a	0.578639	0.0243628	citric-acid	coagulation factor inhibitor	LINCS
Pde5a	0.578639	0.0243628	dipyridamole	phosphodiesterase inhibitor	LINCS
Pde5a	0.578639	0.0243628	vardenafil	phosphodiesterase inhibitor	LINCS
Pde5a	0.578639	0.0243628	trequinsin	phosphodiesterase inhibitor	LINCS
Pde5a	0.578639	0.0243628	(R)-(-)-rolipram	phosphodiesterase inhibitor	LINCS
Pde5a	0.578639	0.0243628	ibudilast	leukotriene receptor antagonist, phosphodiesterase inhibitor	LINCS
Pde5a	0.578639	0.0243628	exisulind	phosphodiesterase inhibitor	LINCS
Pde5a	0.578639	0.0243628	tadalafil	phosphodiesterase inhibitor	LINCS
Pde5a	0.578639	0.0243628	zaprinast	phosphodiesterase inhibitor	LINCS
Pde5a	0.578639	0.0243628	aminophylline	adenosine receptor antagonist	LINCS
Pde5a	0.578639	0.0243628	sildenafil	phosphodiesterase inhibitor	LINCS
Pde5a	0.578639	0.0243628	MY-5445	phosphodiesterase inhibitor, platelet aggregation inhibitor	LINCS
Asrgl1	0.571547	0.0132627	L-aspartic-acid	metallic radical formation stimulant	LINCS
Asrgl1	0.571547	0.0132627	L-asparagine		LINCS
Ghr	0.571538	2.24977e-05	ibutamoren	growth hormone secretagogue receptor agonist	LINCS
Proz	0.569531	0.0212006	menadione	mitochondrial DNA polymerase inhibitor, phosphatase inhibitor	LINCS
Vcam1	0.568504	0.0248013	succinobucol	antioxidant	LINCS
Insrr	0.568305	0.0049482	linsitinib	IGF-1 inhibitor	LINCS
Acads	0.567784	0.00311711	coenzyme-I		LINCS
Acads	0.567784	0.00311711	flavin-adenine-dinucleotide		LINCS
Gli1	0.567337	0.00132523	GANT-61	GLI antagonist	LINCS
Gli1	0.567337	0.00132523	GANT-58	GLI antagonist	LINCS
Pycrl	0.564537	0.000588391	L-proline	glutamate receptor agonist	LINCS
Gsto1	0.563603	0.00139528	glutathione	antioxidant	LINCS
Lck	0.561586	0.00261654	dasatinib	Bcr-Abl kinase inhibitor, ephrin inhibitor, KIT inhibitor, PDGFR tyrosine kinase receptor inhibitor, SRC inhibitor, tyrosine kinase inhibitor	LINCS
Lck	0.561586	0.00261654	tozasertib	Aurora kinase inhibitor, Bcr-Abl kinase inhibitor, FLT3 inhibitor, JAK inhibitor	LINCS
Lck	0.561586	0.00261654	LY294002	DNA dependent protein kinase inhibitor, mTOR inhibitor, phosphodiesterase inhibitor, PI3K inhibitor, PLK inhibitor	LINCS
Lck	0.561586	0.00261654	SRC-kinase-inhibitor-I	SRC inhibitor	LINCS
Lck	0.561586	0.00261654	CGP-57380	MAP kinase inhibitor	LINCS
Lck	0.561586	0.00261654	ponatinib	Bcr-Abl kinase inhibitor, FLT3 inhibitor, PDGFR tyrosine kinase receptor inhibitor	LINCS
Lck	0.561586	0.00261654	dorsomorphin	AMPK inhibitor	LINCS
Lck	0.561586	0.00261654	saracatinib	SRC inhibitor	LINCS
Lck	0.561586	0.00261654	4,5,6,7-tetrabromobenzotriazole	casein kinase inhibitor	LINCS
Lck	0.561586	0.00261654	SB-203580	p38 MAPK inhibitor	LINCS
Lck	0.561586	0.00261654	7-hydroxystaurosporine	CDK inhibitor, CHK inhibitor, PKC inhibitor	LINCS
Lck	0.561586	0.00261654	bisindolylmaleimide-IX	PKC inhibitor	LINCS
Lck	0.561586	0.00261654	SB-202190	p38 MAPK inhibitor	LINCS
Lck	0.561586	0.00261654	GW-788388	ALK tyrosine kinase receptor inhibitor	LINCS
Lck	0.561586	0.00261654	BMS-536924	IGF-1 inhibitor	LINCS
Lck	0.561586	0.00261654	PP-2	SRC inhibitor	LINCS
Lck	0.561586	0.00261654	ZM-336372	RAF inhibitor	LINCS
Lck	0.561586	0.00261654	PD-98059	MEK inhibitor	LINCS
Lck	0.561586	0.00261654	U-0126	MEK inhibitor	LINCS
Lck	0.561586	0.00261654	WH-4-023	SRC inhibitor	LINCS
Lck	0.561586	0.00261654	TC-S-7003	SRC inhibitor	LINCS
Lck	0.561586	0.00261654	KN-62	calcium/calmodulin dependent protein kinase inhibitor, purinergic receptor antagonist	LINCS
Lars2	0.561269	0.00042178	L-leucine		LINCS
Chrnb2	0.560245	0.0124623	CC4	nicotinic receptor agonist	LINCS
Chrnb2	0.560245	0.0124623	pozanicline	acetylcholine receptor antagonist	LINCS
Chrnb2	0.560245	0.0124623	altinicline	nicotinic receptor agonist	LINCS
Chrnb2	0.560245	0.0124623	nicotine	acetylcholine receptor agonist	LINCS
Chrnb2	0.560245	0.0124623	dextromethorphan	glutamate receptor antagonist, sigma receptor agonist	LINCS
Chrnb2	0.560245	0.0124623	NSC-9965	acetylcholine receptor antagonist	LINCS
Chrnb2	0.560245	0.0124623	AZD1446	acetylcholine receptor agonist	LINCS
Chrnb2	0.560245	0.0124623	galantamine	acetylcholinesterase inhibitor	LINCS
Chrnb2	0.560245	0.0124623	cytisine	acetylcholine receptor agonist	LINCS
Chrnb2	0.560245	0.0124623	rivanicline	acetylcholine receptor agonist	LINCS
Chrnb2	0.560245	0.0124623	UB-165	acetylcholine receptor agonist	LINCS
Gart	0.557648	0.0447873	pemetrexed	dihydrofolate reductase inhibitor, thymidylate synthase inhibitor	LINCS
Gart	0.557648	0.0447873	lometrexol	glycinamide ribonucleotide formyltransferase inhibitor	LINCS
Il5ra	0.557338	0.0208397	YM-90709	IL5 inhibitor	LINCS
Cdk9	0.556318	2.9825e-05	AT-7519	CDK inhibitor	LINCS
Cdk9	0.556318	2.9825e-05	P276-00	CDK inhibitor	LINCS
Cdk9	0.556318	2.9825e-05	CDK9-IN-6	CDK inhibitor	LINCS
Cdk9	0.556318	2.9825e-05	TG-02	CDK inhibitor, FLT3 inhibitor, JAK inhibitor	LINCS
Cdk9	0.556318	2.9825e-05	PHA-793887	CDK inhibitor	LINCS
Cdk9	0.556318	2.9825e-05	dinaciclib	CDK inhibitor	LINCS
Cdk9	0.556318	2.9825e-05	BMS-387032	CDK inhibitor, cell cycle inhibitor, MCL1 inhibitor	LINCS
Cdk9	0.556318	2.9825e-05	roscovitine	CDK inhibitor	LINCS
Cdk9	0.556318	2.9825e-05	LY2857785	CDK inhibitor	LINCS
Cdk9	0.556318	2.9825e-05	alvocidib	CDK inhibitor	LINCS
Cdk9	0.556318	2.9825e-05	RGB-286638	CDK inhibitor	LINCS
Me3	0.55591	0.00578131	coenzyme-I		LINCS
Gbf1	0.55134	0.000794695	golgicide-A	ARF inhibitor	LINCS
Cyth2	0.551047	0.000178688	brefeldin-A	protein synthesis inhibitor	LINCS
Cacna2d4	0.55036	0.00010095	gabapentin	calcium channel blocker	LINCS
Cacna1a	0.548363	0.0327924	loperamide	opioid receptor agonist	LINCS
Cacna1a	0.548363	0.0327924	verapamil	calcium channel blocker	LINCS
Cacna1a	0.548363	0.0327924	spironolactone	mineralocorticoid receptor antagonist	LINCS
Cacna1a	0.548363	0.0327924	gabapentin	calcium channel blocker	LINCS
Sdsl	0.546932	0.00242515	MC-1		LINCS
Hk1	0.545374	2.24977e-05	adaprev	TGF beta receptor inhibitor	LINCS
Alad	0.54321	0.00178811	5-aminolevulinic-acid	oxidizing agent	LINCS
Rorc	0.543072	0.00457343	SR-1078	retinoid receptor agonist	LINCS
Rorc	0.543072	0.00457343	SR-2211	retinoid receptor inverse agonist	LINCS
Rorc	0.543072	0.00457343	tretinoin	retinoid receptor agonist, retinoid receptor ligand	LINCS
Pik3cd	0.542983	0.000474459	GDC-0941	PI3K inhibitor	LINCS
Pik3cd	0.542983	0.000474459	duvelisib	PI3K inhibitor	LINCS
Pik3cd	0.542983	0.000474459	AZD6482	PI3K inhibitor	LINCS
Pik3cd	0.542983	0.000474459	AZD8835	PI3K inhibitor	LINCS
Pik3cd	0.542983	0.000474459	TG100-115	PI3K inhibitor	LINCS
Pik3cd	0.542983	0.000474459	AMG-319	PI3K inhibitor	LINCS
Pik3cd	0.542983	0.000474459	LY294002	DNA dependent protein kinase inhibitor, mTOR inhibitor, phosphodiesterase inhibitor, PI3K inhibitor, PLK inhibitor	LINCS
Pik3cd	0.542983	0.000474459	NVP-BEZ235	mTOR inhibitor, PI3K inhibitor	LINCS
Pik3cd	0.542983	0.000474459	ZSTK-474	PI3K inhibitor	LINCS
Pik3cd	0.542983	0.000474459	PIK-75	DNA protein kinase inhibitor, PI3K inhibitor	LINCS
Pik3cd	0.542983	0.000474459	acalisib	PI3K inhibitor	LINCS
Pik3cd	0.542983	0.000474459	GDC-0980	mTOR inhibitor, PI3K inhibitor	LINCS
Pik3cd	0.542983	0.000474459	TGX-221	PI3K inhibitor	LINCS
Pik3cd	0.542983	0.000474459	CH5132799	PI3K inhibitor	LINCS
Pik3cd	0.542983	0.000474459	caffeine	adenosine receptor antagonist, phosphodiesterase inhibitor	LINCS
Pik3cd	0.542983	0.000474459	PIK-293	PI3K inhibitor	LINCS
Pik3cd	0.542983	0.000474459	GSK2126458	mTOR inhibitor, PI3K inhibitor	LINCS
Pik3cd	0.542983	0.000474459	PIK-294	PI3K inhibitor	LINCS
Pik3cd	0.542983	0.000474459	MLN0128	mTOR inhibitor	LINCS
Pik3cd	0.542983	0.000474459	alpelisib	PI3K inhibitor	LINCS
Pik3cd	0.542983	0.000474459	wortmannin	PI3K inhibitor	LINCS
Pik3cd	0.542983	0.000474459	AMG319	PI3K inhibitor	LINCS
Pik3cd	0.542983	0.000474459	copanlisib	PI3K inhibitor	LINCS
Pik3cd	0.542983	0.000474459	idelalisib	PI3K inhibitor	LINCS
Pik3cd	0.542983	0.000474459	PP-121	protein tyrosine kinase inhibitor	LINCS
Pik3cd	0.542983	0.000474459	SB-2343	mTOR inhibitor, PI3K inhibitor	LINCS
Pik3cd	0.542983	0.000474459	PI-103	mTOR inhibitor, PI3K inhibitor	LINCS
Pik3cd	0.542983	0.000474459	XL147	PI3K inhibitor	LINCS
Pik3cd	0.542983	0.000474459	AZD8186	PI3K inhibitor	LINCS
Pik3cd	0.542983	0.000474459	ETP-45658	PI3K inhibitor	LINCS
Pde7b	0.541029	0.00601697	dipyridamole	phosphodiesterase inhibitor	LINCS
Pde7b	0.541029	0.00601697	BRL-50481	phosphodiesterase inhibitor	LINCS
Pde7b	0.541029	0.00601697	caffeine	adenosine receptor antagonist, phosphodiesterase inhibitor	LINCS
Pde7b	0.541029	0.00601697	pentoxifylline	phosphodiesterase inhibitor	LINCS
Irf3	0.538282	0.00202	piceatannol	SYK inhibitor	LINCS
Kcnd1	0.53809	0.00157565	dalfampridine	potassium channel blocker	LINCS
Mttp	0.535861	0.0204907	hesperetin	ACAT inhibitor	LINCS
Mttp	0.535861	0.0204907	lomitapide	microsomal trigylceride transfer protein inhibitor	LINCS
Sec14l2	0.533861	0.0258951	vitamin-E	LDL oxidation inhibitor, PKC inhibitor	LINCS
Tbxa2r	0.533769	0.00634088	seratrodast	prostanoid receptor antagonist	LINCS
Tbxa2r	0.533769	0.00634088	daltroban	thromboxane receptor antagonist	LINCS
Tbxa2r	0.533769	0.00634088	ICI-192605	thromboxane receptor antagonist	LINCS
Tbxa2r	0.533769	0.00634088	laropiprant	prostanoid receptor antagonist	LINCS
Tbxa2r	0.533769	0.00634088	ramatroban	prostanoid receptor antagonist	LINCS
Tbxa2r	0.533769	0.00634088	dinoprost	prostacyclin analog	LINCS
Tbxa2r	0.533769	0.00634088	iloprost	platelet aggregation inhibitor, prostanoid receptor agonist	LINCS
Tbxa2r	0.533769	0.00634088	picotamide	thromboxane receptor antagonist, thromboxane synthase inhibitor	LINCS
Tbxa2r	0.533769	0.00634088	terutroban	prostanoid receptor antagonist	LINCS
Tbxa2r	0.533769	0.00634088	dinoprostone	prostanoid receptor agonist	LINCS
Tbxa2r	0.533769	0.00634088	cloprostenol-(+/-)	prostaglandin receptor agonist	LINCS
Nr2c2	0.532539	0.00650685	retinol	retinoid receptor ligand	LINCS
Nr2c2	0.532539	0.00650685	tretinoin	retinoid receptor agonist, retinoid receptor ligand	LINCS
Itgb7	0.532255	0.00855386	SB-683698	integrin antagonist	LINCS
Fgfr1	0.531799	0.000133021	ponatinib	Bcr-Abl kinase inhibitor, FLT3 inhibitor, PDGFR tyrosine kinase receptor inhibitor	LINCS
Fgfr1	0.531799	0.000133021	pazopanib	KIT inhibitor, PDGFR tyrosine kinase receptor inhibitor, VEGFR inhibitor	LINCS
Fgfr1	0.531799	0.000133021	RG1530	FGFR inhibitor, PDGFR tyrosine kinase receptor inhibitor, VEGFR inhibitor	LINCS
Fgfr1	0.531799	0.000133021	NVP-BGJ398	FGFR inhibitor	LINCS
Fgfr1	0.531799	0.000133021	TG-100801	SRC inhibitor, VEGFR inhibitor	LINCS
Fgfr1	0.531799	0.000133021	danusertib	Aurora kinase inhibitor, growth factor receptor inhibitor	LINCS
Fgfr1	0.531799	0.000133021	PD-173074	FGFR inhibitor, VEGFR inhibitor	LINCS
Fgfr1	0.531799	0.000133021	LY2874455	FGFR antagonist	LINCS
Fgfr1	0.531799	0.000133021	semaxanib	VEGFR inhibitor	LINCS
Fgfr1	0.531799	0.000133021	sunitinib	FLT3 inhibitor, KIT inhibitor, PDGFR tyrosine kinase receptor inhibitor, RET tyrosine kinase inhibitor, VEGFR inhibitor	LINCS
Fgfr1	0.531799	0.000133021	dovitinib	EGFR inhibitor, FGFR inhibitor, FLT3 inhibitor, PDGFR tyrosine kinase receptor inhibitor, VEGFR inhibitor	LINCS
Fgfr1	0.531799	0.000133021	regorafenib	FGFR inhibitor, KIT inhibitor, PDGFR tyrosine kinase receptor inhibitor, RAF inhibitor, RET tyrosine kinase inhibitor, VEGFR inhibitor	LINCS
Fgfr1	0.531799	0.000133021	brivanib	FGFR inhibitor, VEGFR inhibitor	LINCS
Fgfr1	0.531799	0.000133021	PD-161570	FGFR inhibitor	LINCS
Fgfr1	0.531799	0.000133021	lucitanib	FGFR inhibitor, VEGFR inhibitor	LINCS
Fgfr1	0.531799	0.000133021	MK-2461	FGFR inhibitor, VEGFR inhibitor	LINCS
Fgfr1	0.531799	0.000133021	SUN-11602	fibroblast growth factor mimetic	LINCS
Fgfr1	0.531799	0.000133021	orantinib	FGFR inhibitor, PDGFR tyrosine kinase receptor inhibitor, VEGFR inhibitor	LINCS
Fgfr1	0.531799	0.000133021	nintedanib	FGFR inhibitor, PDGFR tyrosine kinase receptor inhibitor, VEGFR inhibitor	LINCS
Fgfr1	0.531799	0.000133021	AZD4547	FGFR inhibitor	LINCS
Fgfr1	0.531799	0.000133021	PD-166285	SRC inhibitor	LINCS
Fgfr1	0.531799	0.000133021	CH-5183284	fibroblast growth factor inhibitor	LINCS
Fgfr1	0.531799	0.000133021	erdafitinib	FGFR inhibitor	LINCS
Fgfr1	0.531799	0.000133021	sorafenib	FLT3 inhibitor, KIT inhibitor, PDGFR tyrosine kinase receptor inhibitor, RAF inhibitor, RET tyrosine kinase inhibitor, VEGFR inhibitor	LINCS
Camk2g	0.530638	0.000180481	bosutinib	Abl kinase inhibitor, Bcr-Abl kinase inhibitor, SRC inhibitor	LINCS
Hdac6	0.526252	0.000895641	dacinostat	HDAC inhibitor	LINCS
Hdac6	0.526252	0.000895641	TCS-HDAC6-20b	HDAC inhibitor	LINCS
Hdac6	0.526252	0.000895641	PCI-24781	HDAC inhibitor	LINCS
Hdac6	0.526252	0.000895641	JNJ-26481585	HDAC inhibitor	LINCS
Hdac6	0.526252	0.000895641	nexturastat-A	HDAC inhibitor	LINCS
Hdac6	0.526252	0.000895641	resminostat	HDAC inhibitor	LINCS
Hdac6	0.526252	0.000895641	givinostat	HDAC inhibitor	LINCS
Hdac6	0.526252	0.000895641	panobinostat	HDAC inhibitor	LINCS
Hdac6	0.526252	0.000895641	belinostat	HDAC inhibitor	LINCS
Hdac6	0.526252	0.000895641	trichostatin-a	HDAC inhibitor	LINCS
Hdac6	0.526252	0.000895641	ACY-1215	HDAC inhibitor	LINCS
Hdac6	0.526252	0.000895641	bufexamac	cyclooxygenase inhibitor	LINCS
Hdac6	0.526252	0.000895641	SB-939	HDAC inhibitor	LINCS
Hdac6	0.526252	0.000895641	scriptaid	HDAC inhibitor	LINCS
Hdac6	0.526252	0.000895641	vorinostat	HDAC inhibitor	LINCS
Hdac6	0.526252	0.000895641	tubastatin-A	HDAC inhibitor	LINCS
Hdac6	0.526252	0.000895641	romidepsin	HDAC inhibitor	LINCS
Hdac6	0.526252	0.000895641	droxinostat	HDAC inhibitor	LINCS
Hdac6	0.526252	0.000895641	PCI-34051	HDAC inhibitor	LINCS
Stk33	0.526178	0.0313354	ML281	serine/threonine kinase inhibitor	LINCS
Map3k11	0.526165	0.0078914	URMC-099	mixed lineage kinase inhibitor	LINCS
Piezo1	0.526075	0.00575987	yoda-1	piezo channel activator	LINCS
Gstm1	0.52446	0.00061029	glutathione	antioxidant	LINCS
Tspo	0.524234	0.00492853	PK-11195	benzodiazepine receptor antagonist	LINCS
Tspo	0.524234	0.00492853	FGIN-1-43	benzodiazepine receptor agonist	LINCS
Tspo	0.524234	0.00492853	XBD173	benzodiazepine receptor ligand	LINCS
Tspo	0.524234	0.00492853	FGIN-1-27	inositol monophosphatase inhibitor	LINCS
Tspo	0.524234	0.00492853	DAA-1106	benzodiazepine receptor agonist	LINCS
Csf1r	0.523824	3.89298e-05	cediranib	KIT inhibitor, VEGFR inhibitor	LINCS
Csf1r	0.523824	3.89298e-05	GTP-14564	FLT3 inhibitor, tyrosine kinase inhibitor	LINCS
Csf1r	0.523824	3.89298e-05	KI-20227	c-Fms inhibitor	LINCS
Csf1r	0.523824	3.89298e-05	linifanib	PDGFR tyrosine kinase receptor inhibitor, VEGFR inhibitor	LINCS
Csf1r	0.523824	3.89298e-05	quizartinib	FLT3 inhibitor	LINCS
Csf1r	0.523824	3.89298e-05	PLX647	receptor tyrosine protein kinase inhibitor	LINCS
Csf1r	0.523824	3.89298e-05	sunitinib	FLT3 inhibitor, KIT inhibitor, PDGFR tyrosine kinase receptor inhibitor, RET tyrosine kinase inhibitor, VEGFR inhibitor	LINCS
Csf1r	0.523824	3.89298e-05	AC-710	PDGFR tyrosine kinase receptor inhibitor	LINCS
Csf1r	0.523824	3.89298e-05	crenolanib	PDGFR tyrosine kinase receptor inhibitor	LINCS
Csf1r	0.523824	3.89298e-05	pazopanib	KIT inhibitor, PDGFR tyrosine kinase receptor inhibitor, VEGFR inhibitor	LINCS
Csf1r	0.523824	3.89298e-05	imatinib	Bcr-Abl kinase inhibitor, KIT inhibitor, PDGFR tyrosine kinase receptor inhibitor	LINCS
Csf1r	0.523824	3.89298e-05	tandutinib	FLT3 inhibitor, KIT inhibitor, PDGFR tyrosine kinase receptor inhibitor	LINCS
Csf1r	0.523824	3.89298e-05	pexidartinib	tyrosine kinase inhibitor	LINCS
Csf1r	0.523824	3.89298e-05	dovitinib	EGFR inhibitor, FGFR inhibitor, FLT3 inhibitor, PDGFR tyrosine kinase receptor inhibitor, VEGFR inhibitor	LINCS
Csf1r	0.523824	3.89298e-05	GW-2580	cFMS kinase inhibitor	LINCS
P2rx4	0.521733	0.0488716	5-BDBD	purinergic receptor antagonist	LINCS
Grik4	0.521364	0.0013835	topiramate	carbonic anhydrase inhibitor, glutamate receptor antagonist, kainate receptor antagonist	LINCS
Grik4	0.521364	0.0013835	SYM-2081	kainate receptor antagonist	LINCS
Grik4	0.521364	0.0013835	kainic-acid	kainate receptor agonist	LINCS
Grik4	0.521364	0.0013835	L-glutamic-acid	glutamate receptor agonist	LINCS
Lct	0.519493	0.0417525	2-fluoro-2-deoxy-D-galactose		LINCS
Lct	0.519493	0.0417525	gluconolactone		LINCS
Shmt1	0.512601	0.00745431	MC-1		LINCS
Shmt1	0.512601	0.00745431	AZD4282	glutamate receptor antagonist	LINCS
Shmt1	0.512601	0.00745431	mimosine	DNA replication inhibitor	LINCS
Ndufa6	0.512084	0.00116766	coenzyme-I		LINCS
Gba	0.511086	0.00204458	castanospermine	glucosidase inhibitor	LINCS
Gba	0.511086	0.00204458	NN-DNJ	glucosidase inhibitor	LINCS
Alox12	0.51085	0.00443886	2-TEDC	lipoxygenase inhibitor	LINCS
Scn8a	0.510693	0.0260904	topiramate	carbonic anhydrase inhibitor, glutamate receptor antagonist, kainate receptor antagonist	LINCS
Scn8a	0.510693	0.0260904	eslicarbazepine-acetate	sodium channel blocker	LINCS
Scn8a	0.510693	0.0260904	phenacemide	sodium channel blocker	LINCS
Scn8a	0.510693	0.0260904	lamotrigine	serotonin receptor antagonist, sodium channel blocker	LINCS
Scn8a	0.510693	0.0260904	oxcarbazepine	sodium channel blocker	LINCS
Scn8a	0.510693	0.0260904	phenytoin	hydantoin antiepileptic	LINCS
Scn8a	0.510693	0.0260904	primidone	GABA receptor antagonist	LINCS
Scn8a	0.510693	0.0260904	valproic-acid	benzodiazepine receptor agonist, HDAC inhibitor	LINCS
Scn8a	0.510693	0.0260904	carbamazepine	carboxamide antiepileptic	LINCS
Scn8a	0.510693	0.0260904	alfuzosin	adrenergic receptor antagonist	LINCS
Scn8a	0.510693	0.0260904	rufinamide	voltage-gated sodium channel blocker	LINCS
Scn8a	0.510693	0.0260904	riluzole	glutamate inhibitor	LINCS
Scn8a	0.510693	0.0260904	tetracaine	membrane integrity inhibitor	LINCS
Scn8a	0.510693	0.0260904	zonisamide	sodium channel blocker, T-type calcium channel blocker	LINCS
Nat10	0.509755	0.00193086	remodelin	transferase inhibitor	LINCS
Limk2	0.507401	6.88701e-05	LX7101	LIM kinase inhibitor, rho associated kinase inhibitor	LINCS
Limk2	0.507401	6.88701e-05	T-5601640	LIM kinase inhibitor	LINCS
Ntrk3	0.50673	0.00293438	larotrectinib	tropomyosin receptor kinase inhibitor	LINCS
Ntrk3	0.50673	0.00293438	GNF-5837	growth factor receptor inhibitor	LINCS
Ntrk3	0.50673	0.00293438	entrectinib	ALK tyrosine kinase receptor inhibitor, proto-oncogene tyrosine protein kinase inhibitor	LINCS
Ndufa11	0.506719	0.0010435	coenzyme-I		LINCS
Gpx4	0.506652	0.0239927	glutathione	antioxidant	LINCS
Fgr	0.505919	0.00170769	dasatinib	Bcr-Abl kinase inhibitor, ephrin inhibitor, KIT inhibitor, PDGFR tyrosine kinase receptor inhibitor, SRC inhibitor, tyrosine kinase inhibitor	LINCS
Fgr	0.505919	0.00170769	GDC-0980	mTOR inhibitor, PI3K inhibitor	LINCS
Fgr	0.505919	0.00170769	rebastinib	Bcr-Abl kinase inhibitor, TIE tyrosine kinase inhibitor, VEGFR inhibitor	LINCS
Fgr	0.505919	0.00170769	PRT062607	SYK inhibitor	LINCS
Kcnq1	0.505848	0.00118301	flupirtine	glutamate receptor antagonist	LINCS
Kcnq1	0.505848	0.00118301	pyrithione-zinc	ATP synthase inhibitor	LINCS
Kcnq1	0.505848	0.00118301	M-14157	ATP-sensitive potassium channel antagonist	LINCS
Kcnq1	0.505848	0.00118301	XE-991	potassium channel blocker	LINCS
Kcnq1	0.505848	0.00118301	ML277	potassium channel activator	LINCS
Kcnq1	0.505848	0.00118301	niflumic-acid	cyclooxygenase inhibitor	LINCS
Kcnq1	0.505848	0.00118301	L-365260	CCK receptor antagonist	LINCS
Kcnq1	0.505848	0.00118301	mefenamic-acid	cyclooxygenase inhibitor	LINCS
Kcnq1	0.505848	0.00118301	indapamide	thiazide diuretic	LINCS
Kcnq1	0.505848	0.00118301	dalfampridine	potassium channel blocker	LINCS
Kcnf1	0.504307	0.00677049	dalfampridine	potassium channel blocker	LINCS
Timp3	0.503415	0.0107654	aminoguanidine	nitric oxide synthase inhibitor	LINCS
B4galt3	0.502535	0.000297546	N-acetyl-D-glucosamine		LINCS
Rxrb	0.50089	0.00283479	retinol	retinoid receptor ligand	LINCS
Rxrb	0.50089	0.00283479	tretinoin	retinoid receptor agonist, retinoid receptor ligand	LINCS
Rxrb	0.50089	0.00283479	tazarotene	retinoid receptor agonist	LINCS
Rxrb	0.50089	0.00283479	acitretin	retinoid receptor agonist	LINCS
Rxrb	0.50089	0.00283479	adapalene	retinoid receptor agonist	LINCS
Rxrb	0.50089	0.00283479	AGN-194310	retinoid receptor antagonist	LINCS
Rxrb	0.50089	0.00283479	T-0901317	LXR agonist	LINCS
Rxrb	0.50089	0.00283479	bexarotene	retinoid receptor agonist	LINCS
Tubb6	0.499784	0.00211228	colchicine	microtubule inhibitor	LINCS
Tubb6	0.499784	0.00211228	cabazitaxel	microtubule inhibitor	LINCS
Tubb6	0.499784	0.00211228	docetaxel	tubulin polymerization inhibitor	LINCS
Tubb6	0.499784	0.00211228	paclitaxel	tubulin polymerization inhibitor	LINCS
Tubb6	0.499784	0.00211228	vinorelbine	tubulin polymerization inhibitor	LINCS
Slc25a10	0.499497	0.0227249	succinic-acid		LINCS
Mapk10	0.497232	3.40648e-05	SB-203580	p38 MAPK inhibitor	LINCS
Mapk10	0.497232	3.40648e-05	PGL5001	JNK inhibitor	LINCS
Mapk10	0.497232	3.40648e-05	SR-3576	JNK inhibitor	LINCS
Mapk10	0.497232	3.40648e-05	SR-3306	JNK inhibitor	LINCS
Mapk10	0.497232	3.40648e-05	pyrazolanthrone	JNK inhibitor	LINCS
Cdk5	0.496125	0.00797227	RGB-286638	CDK inhibitor	LINCS
Cdk5	0.496125	0.00797227	CDK1-5-inhibitor	CDK inhibitor, glycogen synthase kinase inhibitor	LINCS
Cdk5	0.496125	0.00797227	indirubin	CDK inhibitor, glycogen synthase kinase inhibitor	LINCS
Cdk5	0.496125	0.00797227	dinaciclib	CDK inhibitor	LINCS
Cdk5	0.496125	0.00797227	indirubin-3-monoxime	CDK inhibitor, glycogen synthase kinase inhibitor	LINCS
Cdk5	0.496125	0.00797227	PHA-793887	CDK inhibitor	LINCS
Cdk5	0.496125	0.00797227	alvocidib	CDK inhibitor	LINCS
Cdk5	0.496125	0.00797227	kenpaullone	CDK inhibitor, glycogen synthase kinase inhibitor	LINCS
Cdk5	0.496125	0.00797227	aminopurvalanol-a	CDK inhibitor, tyrosine kinase inhibitor	LINCS
Cdk5	0.496125	0.00797227	olomoucine	CDK inhibitor	LINCS
Cdk5	0.496125	0.00797227	SU9516	CDK inhibitor	LINCS
Cdk5	0.496125	0.00797227	1-azakenpaullone	glycogen synthase kinase inhibitor	LINCS
Cdk5	0.496125	0.00797227	AT-7519	CDK inhibitor	LINCS
Cdk5	0.496125	0.00797227	purvalanol-A	CDK inhibitor	LINCS
Cdk5	0.496125	0.00797227	purvalanol-B	tyrosine kinase inhibitor	LINCS
Mchr1	0.495361	0.00163439	GW-803430	melanin inhibitor	LINCS
Gfer	0.492921	0.00686792	flavin-adenine-dinucleotide		LINCS
Clcn7	0.492004	0.000152449	NPPB	chloride channel blocker	LINCS
Plod1	0.490763	0.00227107	succinic-acid		LINCS
Cry1	0.490401	0.00205499	KL-001	proteasome inhibitor	LINCS
Smox	0.490285	0.000433747	spermine		LINCS
F7	0.489211	0.00327967	menadione	mitochondrial DNA polymerase inhibitor, phosphatase inhibitor	LINCS
Atf4	0.487946	0.00266057	ephedrine-(racemic)	adrenergic receptor agonist	LINCS
Trbc1	0.48783	0.0117988	3-indolebutyric-acid		LINCS
Mthfd1	0.487756	0.00237985	coenzyme-I		LINCS
Srr	0.487469	0.00427492	MC-1		LINCS
Kcnc1	0.486081	0.00733096	dalfampridine	potassium channel blocker	LINCS
Fah	0.485047	0.00206982	lithium-acetoacetate		LINCS
Ndufa5	0.48381	0.000946497	coenzyme-I		LINCS
Pomc	0.482144	0.0415931	loperamide	opioid receptor agonist	LINCS
Eif2a	0.48167	0.0311432	ISRIB	eukaryotic translation initiation factor inhibitor, PERK inhibitor	LINCS
Eif2a	0.48167	0.0311432	sal003	eukaryotic translation initiation factor inhibitor	LINCS
Acy1	0.480662	0.000973485	L-aspartic-acid	metallic radical formation stimulant	LINCS
Acy1	0.480662	0.000973485	acetylcysteine	mucolytic agent	LINCS
Scly	0.480579	0.00188883	MC-1		LINCS
Pole4	0.480225	0.00352616	cladribine	adenosine deaminase inhibitor, ribonucleotide reductase inhibitor	LINCS
Rdh12	0.479819	0.00167594	retinol	retinoid receptor ligand	LINCS
Gja4	0.478415	0.0183206	flufenamic-acid	chloride channel blocker	LINCS
Gja4	0.478415	0.0183206	carbenoxolone	11-beta hydroxysteroid dehydrogenase inhibitor	LINCS
Gja4	0.478415	0.0183206	1-octanol		LINCS
Kcnh3	0.478072	0.0116012	dalfampridine	potassium channel blocker	LINCS
Pld1	0.477506	0.000307194	halopemide	phospholipase inhibitor	LINCS
Pld1	0.477506	0.000307194	afimoxifene	estrogen receptor antagonist	LINCS
Pld1	0.477506	0.000307194	FIPI	phospholipase inhibitor	LINCS
Pld1	0.477506	0.000307194	choline	acetylcholine precursor	LINCS
Pld1	0.477506	0.000307194	VU0155069	phospholipase inhibitor	LINCS
Stat3	0.476497	0.00219185	WP1066	STAT inhibitor	LINCS
Stat3	0.476497	0.00219185	cryptotanshinone	acetylcholinesterase inhibitor, STAT inhibitor	LINCS
Stat3	0.476497	0.00219185	meisoindigo	STAT inhibitor	LINCS
Stat3	0.476497	0.00219185	alantolactone	apoptosis stimulant, STAT inhibitor	LINCS
Stat3	0.476497	0.00219185	acitretin	retinoid receptor agonist	LINCS
Stat3	0.476497	0.00219185	ochromycinone	STAT inhibitor	LINCS
Stat3	0.476497	0.00219185	atiprimod	JAK inhibitor, STAT inhibitor	LINCS
Stat3	0.476497	0.00219185	niclosamide	DNA replication inhibitor, STAT inhibitor	LINCS
Stat3	0.476497	0.00219185	bardoxolone-methyl	nuclear factor erythroid derived, like (NRF2) activator	LINCS
Stat3	0.476497	0.00219185	napabucasin	STAT inhibitor	LINCS
Stat3	0.476497	0.00219185	STAT3-inhibitor-VI	STAT inhibitor	LINCS
Stat3	0.476497	0.00219185	APcK-110	KIT inhibitor	LINCS
Adamts5	0.473644	0.00792559	batimastat	matrix metalloprotease inhibitor	LINCS
Adipor2	0.473401	3.35699e-05	taxifolin	opioid receptor antagonist	LINCS
Adipor2	0.473401	3.35699e-05	adiporon	adiponectin receptor agonist	LINCS
Incenp	0.472675	0.000668529	reversine	Aurora kinase inhibitor	LINCS
Alox5	0.470577	0.000588391	kaempferol	bone resorption inhibitor, estrogen-related receptor inverse agonist	LINCS
Alox5	0.470577	0.000588391	docebenone	lipoxygenase inhibitor	LINCS
Alox5	0.470577	0.000588391	montelukast	leukotriene receptor antagonist	LINCS
Alox5	0.470577	0.000588391	tepoxalin	cyclooxygenase inhibitor, lipoxygenase inhibitor	LINCS
Alox5	0.470577	0.000588391	SKF-86002	p38 MAPK inhibitor	LINCS
Alox5	0.470577	0.000588391	ibuproxam	cyclooxygenase inhibitor, prostaglandin inhibitor	LINCS
Alox5	0.470577	0.000588391	diethylcarbamazine	lipoxygenase inhibitor	LINCS
Alox5	0.470577	0.000588391	diclofenac	cyclooxygenase inhibitor	LINCS
Alox5	0.470577	0.000588391	BW-A4C	lipoxygenase inhibitor	LINCS
Alox5	0.470577	0.000588391	vitamin-E	LDL oxidation inhibitor, PKC inhibitor	LINCS
Alox5	0.470577	0.000588391	REV-5901	leukotriene receptor antagonist, lipoxygenase inhibitor	LINCS
Alox5	0.470577	0.000588391	zileuton	leukotriene synthesis inhibitor, lipoxygenase inhibitor	LINCS
Alox5	0.470577	0.000588391	balsalazide	cyclooxygenase inhibitor	LINCS
Alox5	0.470577	0.000588391	licofelone	cyclooxygenase inhibitor, lipoxygenase inhibitor	LINCS
Alox5	0.470577	0.000588391	baicalein	lipoxygenase inhibitor	LINCS
Alox5	0.470577	0.000588391	silibinin	cytochrome P450 inhibitor	LINCS
Alox5	0.470577	0.000588391	masoprocol	lipoxygenase inhibitor	LINCS
Alox5	0.470577	0.000588391	SB-203580	p38 MAPK inhibitor	LINCS
Alox5	0.470577	0.000588391	CBS-1114	lipoxygenase inhibitor	LINCS
Alox5	0.470577	0.000588391	AKBA	lipoxygenase inhibitor	LINCS
Alox5	0.470577	0.000588391	aminosalicylate	cyclooxygenase inhibitor	LINCS
Alox5	0.470577	0.000588391	meclofenamic-acid	cyclooxygenase inhibitor, prostanoid receptor antagonist	LINCS
Alox5	0.470577	0.000588391	mesalazine	cyclooxygenase inhibitor, lipoxygenase inhibitor, prostanoid receptor antagonist	LINCS
Alox5	0.470577	0.000588391	SB-202190	p38 MAPK inhibitor	LINCS
Alox5	0.470577	0.000588391	caffeic-acid	HIV integrase inhibitor, lipoxygenase inhibitor, nitric oxide production inhibitor, tumor necrosis factor production inhibitor	LINCS
Alox5	0.470577	0.000588391	AM-24	lipoxygenase inhibitor	LINCS
Alox5	0.470577	0.000588391	honokiol	AKT inhibitor	LINCS
Alox5	0.470577	0.000588391	sulfasalazine	cyclooxygenase inhibitor	LINCS
Alox5	0.470577	0.000588391	quiflapon	leukotriene synthesis inhibitor	LINCS
Alox5	0.470577	0.000588391	BW-B70C	lipoxygenase inhibitor	LINCS
Ache	0.470406	0.0132639	propidium-iodide		LINCS
Ache	0.470406	0.0132639	dimpylate	acetylcholinesterase inhibitor	LINCS
Ache	0.470406	0.0132639	dehydrocorydaline	acetylcholinesterase inhibitor	LINCS
Ache	0.470406	0.0132639	hydroxytacrine-maleate-(R,S)	cholinesterase inhibitor	LINCS
Ache	0.470406	0.0132639	chlorpyrifos	acetylcholinesterase inhibitor	LINCS
Ache	0.470406	0.0132639	minaprine	serotonin reuptake inhibitor	LINCS
Ache	0.470406	0.0132639	g-caryophyllene	acetylcholinesterase inhibitor	LINCS
Ache	0.470406	0.0132639	decamethonium	acetylcholine receptor agonist	LINCS
Ache	0.470406	0.0132639	phenserine	acetylcholinesterase inhibitor, beta amyloid synthesis inhibitor	LINCS
Ache	0.470406	0.0132639	acetylcholine	acetylcholine receptor agonist	LINCS
Ache	0.470406	0.0132639	tacrine	acetylcholinesterase inhibitor	LINCS
Ache	0.470406	0.0132639	edrophonium	acetylcholinesterase inhibitor	LINCS
Ache	0.470406	0.0132639	choline	acetylcholine precursor	LINCS
Ache	0.470406	0.0132639	methanesulfonyl-fluoride	acetylcholinesterase inhibitor	LINCS
Ache	0.470406	0.0132639	pralidoxime-chloride	acetylcholinesterase inhibitor	LINCS
Ache	0.470406	0.0132639	huperzine-A	acetylcholinesterase inhibitor	LINCS
Ache	0.470406	0.0132639	physostigmine	acetylcholinesterase inhibitor, cholinesterase inhibitor	LINCS
Ache	0.470406	0.0132639	ambenonium	cholinesterase inhibitor	LINCS
Ache	0.470406	0.0132639	isoflurophate	cholinesterase inhibitor	LINCS
Ache	0.470406	0.0132639	galantamine	acetylcholinesterase inhibitor	LINCS
Ache	0.470406	0.0132639	thioctic-acid	reducing agent	LINCS
Ache	0.470406	0.0132639	malathion	cholinesterase inhibitor	LINCS
Ache	0.470406	0.0132639	citicoline	glutathione transferase stimulant, membrane permeability enhancer	LINCS
Ache	0.470406	0.0132639	metrifonate	acetylcholinesterase inhibitor	LINCS
Ache	0.470406	0.0132639	methylene-blue	guanylyl cyclase inhibitor, nitric oxide production inhibitor	LINCS
Ache	0.470406	0.0132639	tubocurarine	acetylcholine receptor antagonist	LINCS
Ache	0.470406	0.0132639	clebopride	dopamine receptor antagonist	LINCS
Ache	0.470406	0.0132639	demecarium	acetylcholinesterase inhibitor	LINCS
Ache	0.470406	0.0132639	obidoxime	cholinesterase reactivator	LINCS
Ache	0.470406	0.0132639	rivastigmine	acetylcholinesterase inhibitor	LINCS
Ache	0.470406	0.0132639	eucalyptol	acetylcholinesterase inhibitor	LINCS
Ache	0.470406	0.0132639	donepezil	acetylcholinesterase inhibitor	LINCS
Ache	0.470406	0.0132639	mestinon	cholinesterase inhibitor	LINCS
Ache	0.470406	0.0132639	desoxypeganine	acetylcholinesterase inhibitor, monoamine oxidase inhibitor	LINCS
Ache	0.470406	0.0132639	PRIMA1	TP53 inhibitor	LINCS
Ache	0.470406	0.0132639	neostigmine	acetylcholinesterase inhibitor	LINCS
Ache	0.470406	0.0132639	7-methoxytacrine	acetylcholinesterase inhibitor	LINCS
Ache	0.470406	0.0132639	ephedrine	adrenergic receptor agonist	LINCS
Ache	0.470406	0.0132639	ipidacrine	acetylcholinesterase inhibitor	LINCS
Ache	0.470406	0.0132639	pralidoxime	acetylcholinesterase inhibitor	LINCS
Nars2	0.470329	0.00696179	L-asparagine		LINCS
Ephb6	0.469522	0.00749801	vandetanib	EGFR inhibitor, RET tyrosine kinase inhibitor, VEGFR inhibitor	LINCS
Tgfbr1	0.468939	0.00324708	repsox	TGF beta receptor inhibitor	LINCS
Tgfbr1	0.468939	0.00324708	LY2109761	TGF beta receptor inhibitor	LINCS
Tgfbr1	0.468939	0.00324708	SB-525334	TGF beta receptor inhibitor	LINCS
Tgfbr1	0.468939	0.00324708	R-268712	serine/threonine kinase inhibitor	LINCS
Tgfbr1	0.468939	0.00324708	SB-431542	TGF beta receptor inhibitor	LINCS
Tgfbr1	0.468939	0.00324708	LY364947	p38 MAPK inhibitor, TGF beta receptor inhibitor	LINCS
Tgfbr1	0.468939	0.00324708	SB-505124	ALK tyrosine kinase receptor inhibitor	LINCS
Tgfbr1	0.468939	0.00324708	SIS3	serine/threonine kinase inhibitor	LINCS
Tgfbr1	0.468939	0.00324708	SD-208	TGF beta receptor inhibitor	LINCS
Tgfbr1	0.468939	0.00324708	LY2157299	TGF beta receptor inhibitor	LINCS
Tgfbr1	0.468939	0.00324708	GW-788388	ALK tyrosine kinase receptor inhibitor	LINCS
Tgfbr1	0.468939	0.00324708	QX-314	sodium channel blocker	LINCS
Tgfbr1	0.468939	0.00324708	EW-7197	TGF beta receptor inhibitor	LINCS
Cox7c	0.467432	0.0203203	cholic-acid	bile acid	LINCS
Kcnk15	0.466758	0.0157386	halothane	glutamate receptor antagonist	LINCS
Maoa	0.4661	0.00633389	2-BFI	imidazoline receptor ligand	LINCS
Maoa	0.4661	0.00633389	selegiline	monoamine oxidase inhibitor	LINCS
Maoa	0.4661	0.00633389	minaprine	serotonin reuptake inhibitor	LINCS
Maoa	0.4661	0.00633389	pargyline	monoamine oxidase inhibitor	LINCS
Maoa	0.4661	0.00633389	phenelzine	monoamine oxidase inhibitor	LINCS
Maoa	0.4661	0.00633389	diclofensine	dopamine reuptake inhibitor	LINCS
Maoa	0.4661	0.00633389	eprobemide	monoamine oxidase inhibitor	LINCS
Maoa	0.4661	0.00633389	PNU-22394	serotonin receptor agonist	LINCS
Maoa	0.4661	0.00633389	amiflamine	monoamine oxidase inhibitor	LINCS
Maoa	0.4661	0.00633389	tetrindole	monoamine oxidase inhibitor	LINCS
Maoa	0.4661	0.00633389	tranylcypromine	monoamine oxidase inhibitor	LINCS
Maoa	0.4661	0.00633389	flavin-adenine-dinucleotide		LINCS
Maoa	0.4661	0.00633389	moclobemide	monoamine oxidase inhibitor	LINCS
Maoa	0.4661	0.00633389	linezolid	bacterial 50S ribosomal subunit inhibitor	LINCS
Maoa	0.4661	0.00633389	pirlindole	monoamine oxidase inhibitor	LINCS
Maoa	0.4661	0.00633389	BU-224	imidazoline receptor ligand	LINCS
Maoa	0.4661	0.00633389	zonisamide	sodium channel blocker, T-type calcium channel blocker	LINCS
Maoa	0.4661	0.00633389	procaine	HMGCR inhibitor	LINCS
Maoa	0.4661	0.00633389	piperine	monoamine oxidase inhibitor	LINCS
Maoa	0.4661	0.00633389	isocarboxazid	monoamine oxidase inhibitor	LINCS
Maoa	0.4661	0.00633389	nialamide	monoamine oxidase inhibitor	LINCS
Maoa	0.4661	0.00633389	BW-616U	monoamine oxidase inhibitor	LINCS
Maoa	0.4661	0.00633389	indatraline	norepinephrine transporter inhibitor	LINCS
Maoa	0.4661	0.00633389	caroxazone	monoamine oxidase inhibitor	LINCS
Maoa	0.4661	0.00633389	harmane	monoamine oxidase inhibitor	LINCS
Maoa	0.4661	0.00633389	iproniazid	monoamine oxidase inhibitor	LINCS
Maoa	0.4661	0.00633389	zimelidine	selective serotonin reuptake inhibitor (SSRI)	LINCS
Maoa	0.4661	0.00633389	toloxatone	monoamine oxidase inhibitor	LINCS
Maoa	0.4661	0.00633389	clorgiline	monoamine oxidase inhibitor	LINCS
Maoa	0.4661	0.00633389	psoralen		LINCS
Maoa	0.4661	0.00633389	mofegiline	monoamine oxidase inhibitor	LINCS
Maoa	0.4661	0.00633389	hymecromone	monoamine oxidase inhibitor	LINCS
Maoa	0.4661	0.00633389	bifemelane	acetylcholine release enhancer	LINCS
Sod2	0.463619	0.00103971	EUK-134	catalase stimulant	LINCS
Sod2	0.463619	0.00103971	tetraethylenepentamine	superoxide dismutase inhibitor	LINCS
Tuba1c	0.462197	0.0291558	docetaxel	tubulin polymerization inhibitor	LINCS
Tuba1c	0.462197	0.0291558	colchicine	microtubule inhibitor	LINCS
Tuba1c	0.462197	0.0291558	cabazitaxel	microtubule inhibitor	LINCS
Tuba1c	0.462197	0.0291558	vinorelbine	tubulin polymerization inhibitor	LINCS
Tuba1c	0.462197	0.0291558	paclitaxel	tubulin polymerization inhibitor	LINCS
Gria3	0.461077	0.00436933	ampalex	glutamate receptor agonist	LINCS
Gria3	0.461077	0.00436933	LY404187	glutamate receptor positive allosteric modulator	LINCS
Gria3	0.461077	0.00436933	talampanel	glutamate receptor antagonist	LINCS
Gria3	0.461077	0.00436933	NBQX	glutamate receptor antagonist	LINCS
Gria3	0.461077	0.00436933	aniracetam	glutamate receptor agonist	LINCS
Gria3	0.461077	0.00436933	L-glutamic-acid	glutamate receptor agonist	LINCS
Gria3	0.461077	0.00436933	piracetam	acetylcholine receptor agonist	LINCS
Gria3	0.461077	0.00436933	CNQX	glutamate receptor antagonist	LINCS
Gria3	0.461077	0.00436933	GYKI-52466	glutamate receptor antagonist	LINCS
Gria3	0.461077	0.00436933	cyclothiazide	glutamate receptor modulator	LINCS
Gria3	0.461077	0.00436933	SYM-2206	glutamate receptor antagonist	LINCS
Gria3	0.461077	0.00436933	topiramate	carbonic anhydrase inhibitor, glutamate receptor antagonist, kainate receptor antagonist	LINCS
Gria3	0.461077	0.00436933	IDRA-21	glutamate receptor positive allosteric modulator	LINCS
Gria3	0.461077	0.00436933	S18986	glutamate receptor modulator	LINCS
Gria3	0.461077	0.00436933	LY215490	glutamate receptor antagonist	LINCS
Dgka	0.458847	0.00901915	R-59022	diacylglycerol kinase inhibitor, protein kinase inhibitor	LINCS
Dgka	0.458847	0.00901915	vitamin-E	LDL oxidation inhibitor, PKC inhibitor	LINCS
Jak3	0.458155	0.00509783	LY2784544	JAK inhibitor	LINCS
Jak3	0.458155	0.00509783	decernotinib	JAK inhibitor	LINCS
Jak3	0.458155	0.00509783	fedratinib	FLT3 inhibitor, JAK inhibitor	LINCS
Jak3	0.458155	0.00509783	TG-101209	JAK inhibitor	LINCS
Jak3	0.458155	0.00509783	AT-9283	Aurora kinase inhibitor, JAK inhibitor	LINCS
Jak3	0.458155	0.00509783	AZD1480	JAK inhibitor	LINCS
Jak3	0.458155	0.00509783	cyt387	JAK inhibitor	LINCS
Jak3	0.458155	0.00509783	pacritinib	FLT3 inhibitor, JAK inhibitor	LINCS
Jak3	0.458155	0.00509783	AG-490	EGFR inhibitor, JAK inhibitor	LINCS
Jak3	0.458155	0.00509783	WHI-P154	JAK inhibitor	LINCS
Jak3	0.458155	0.00509783	JAK3-inhibitor-V	JAK inhibitor	LINCS
Jak3	0.458155	0.00509783	peficitinib	JAK inhibitor	LINCS
Jak3	0.458155	0.00509783	filgotinib	JAK inhibitor	LINCS
Jak3	0.458155	0.00509783	curcumol	JAK inhibitor	LINCS
Jak3	0.458155	0.00509783	tofacitinib	JAK inhibitor	LINCS
Jak3	0.458155	0.00509783	ZM-39923	JAK inhibitor	LINCS
Jak3	0.458155	0.00509783	XL019	JAK inhibitor	LINCS
Jak3	0.458155	0.00509783	ruxolitinib	JAK inhibitor	LINCS
Jak3	0.458155	0.00509783	TCS-21311	JAK inhibitor	LINCS
Jak3	0.458155	0.00509783	NS-018	JAK inhibitor	LINCS
S1pr4	0.455741	0.00566242	CYM-50260	sphingosine 1-phosphate receptor agonist	LINCS
S1pr4	0.455741	0.00566242	CYM-50358	sphingosine 1-phosphate receptor antagonist	LINCS
Tnk2	0.454827	0.00523717	adenosine-triphosphate	adenosine receptor agonist	LINCS
Tnk2	0.454827	0.00523717	GNF-7	glucokinase inhibitor, protein kinase inhibitor	LINCS
Tnk2	0.454827	0.00523717	bosutinib	Abl kinase inhibitor, Bcr-Abl kinase inhibitor, SRC inhibitor	LINCS
Tnk2	0.454827	0.00523717	AIM-100	tyrosine kinase inhibitor	LINCS
Slc6a8	0.453922	7.90835e-05	creatine		LINCS
Ntrk2	0.452052	0.0239438	LM-22A4	tropomyosin receptor kinase inhibitor	LINCS
Ntrk2	0.452052	0.0239438	larotrectinib	tropomyosin receptor kinase inhibitor	LINCS
Ntrk2	0.452052	0.0239438	amitriptyline	norepinephrine inhibitor, norepinephrine reuptake inhibitor, serotonin receptor antagonist, serotonin‚Äìnorepinephrine reuptake inhibitor (SNRI)	LINCS
Ntrk2	0.452052	0.0239438	GNF-5837	growth factor receptor inhibitor	LINCS
Ntrk2	0.452052	0.0239438	ANA-12	tropomyosin receptor kinase inhibitor	LINCS
Ntrk2	0.452052	0.0239438	entrectinib	ALK tyrosine kinase receptor inhibitor, proto-oncogene tyrosine protein kinase inhibitor	LINCS
Ntrk2	0.452052	0.0239438	MK-2461	FGFR inhibitor, VEGFR inhibitor	LINCS
Ptpn1	0.450058	0.0036332	usniacin-(+)	MAP kinase activator	LINCS
Ptpn1	0.450058	0.0036332	bis(maltolato)oxovanadium(IV)	tyrosine phosphatase inhibitor	LINCS
Ptpn1	0.450058	0.0036332	C11-Acetate		LINCS
Ptpn1	0.450058	0.0036332	S-nitrosoglutathione	nitric oxide stimulant	LINCS
Ptpn1	0.450058	0.0036332	rheochrysidin	protein tyrosine kinase inhibitor	LINCS
Ptpn1	0.450058	0.0036332	corosolic-acid	PKC inhibitor, protein tyrosine kinase inhibitor	LINCS
Ptpn1	0.450058	0.0036332	ursolic-acid	ATPase inhibitor, NFkB pathway inhibitor, STAT inhibitor	LINCS
Ptpn1	0.450058	0.0036332	SNAP	nitric oxide donor	LINCS
Ptpn1	0.450058	0.0036332	tiludronate	bone resorption inhibitor, osteoclast inhibitor	LINCS
Ptpn1	0.450058	0.0036332	hexylene-glycol		LINCS
Ptpn1	0.450058	0.0036332	BVT-948	tyrosine phosphatase inhibitor	LINCS
Ptpn1	0.450058	0.0036332	evans-blue	glutamate receptor negative allosteric modulator	LINCS
Ptpn1	0.450058	0.0036332	licochalcone-A	topoisomerase inhibitor	LINCS
Tgm2	0.449421	0.000111831	LDN-27219	tissue transglutaminase inhibitor	LINCS
Tgm2	0.449421	0.000111831	GK921	transglutaminase inhibitor	LINCS
Bmpr1a	0.449082	0.00534048	ML347	ALK tyrosine kinase receptor inhibitor	LINCS
Bmpr1a	0.449082	0.00534048	dorsomorphin	AMPK inhibitor	LINCS
Bmpr1a	0.449082	0.00534048	LDN193189	bone morphogenic protein inhibitor	LINCS
Calca	0.447725	0.0185726	BIBN4096	calcitonin antagonist	LINCS
Calca	0.447725	0.0185726	SB-268262	calcitonin antagonist	LINCS
Calca	0.447725	0.0185726	MK-3207	calcitonin antagonist	LINCS
Calca	0.447725	0.0185726	rimegepant	calcitonin antagonist	LINCS
Itpr2	0.447323	0.00150764	caffeine	adenosine receptor antagonist, phosphodiesterase inhibitor	LINCS
Kcnn1	0.446953	0.00348041	1-EBIO	potassium channel activator	LINCS
Kcnn1	0.446953	0.00348041	procaine	HMGCR inhibitor	LINCS
Kcnn1	0.446953	0.00348041	NS-309	calcium-activated potassium channel activator	LINCS
Kcnn1	0.446953	0.00348041	GW-542573X	calcium channel activator	LINCS
Kcnn1	0.446953	0.00348041	dequalinium	PKC inhibitor	LINCS
Kcnn1	0.446953	0.00348041	NS-8593	calcium-activated potassium channel modulator	LINCS
Kcnn1	0.446953	0.00348041	bicuculline-(+)	GABA receptor antagonist	LINCS
Kcnn1	0.446953	0.00348041	tubocurarine	acetylcholine receptor antagonist	LINCS
Lss	0.446043	0.000931639	Ro-48-8071	oxidosqualene cyclase inhibitor	LINCS
Spire2	0.445724	0.00107063	latrunculin-B	actin polymerization inhibitor	LINCS
Eif4g1	0.445533	0.00220714	4E1RCat	protein synthesis inhibitor	LINCS
Padi4	0.444506	0.0181229	L-citrulline	nitric oxide stimulant	LINCS
Igf1r	0.442348	0.00266026	AZD4547	FGFR inhibitor	LINCS
Igf1r	0.442348	0.00266026	NVP-ADW742	insulin growth factor receptor inhibitor	LINCS
Igf1r	0.442348	0.00266026	BMS-754807	IGF-1 inhibitor	LINCS
Igf1r	0.442348	0.00266026	ceritinib	ALK tyrosine kinase receptor inhibitor	LINCS
Igf1r	0.442348	0.00266026	GSK1838705A	insulin growth factor receptor inhibitor	LINCS
Igf1r	0.442348	0.00266026	XL228	Abl kinase inhibitor, insulin growth factor receptor inhibitor, SRC inhibitor	LINCS
Igf1r	0.442348	0.00266026	linsitinib	IGF-1 inhibitor	LINCS
Igf1r	0.442348	0.00266026	AZD3463	ALK tyrosine kinase receptor inhibitor, insulin growth factor receptor inhibitor	LINCS
Igf1r	0.442348	0.00266026	NVP-AEW541	IGF-1 inhibitor	LINCS
Igf1r	0.442348	0.00266026	GSK1904529A	IGF-1 inhibitor, insulin growth factor receptor inhibitor, insulin receptor ligand	LINCS
Igf1r	0.442348	0.00266026	NT157	IGF-1 inhibitor	LINCS
Igf1r	0.442348	0.00266026	BMS-536924	IGF-1 inhibitor	LINCS
Igf1r	0.442348	0.00266026	AG-1024	insulin growth factor receptor inhibitor	LINCS
Igf1r	0.442348	0.00266026	podophyllotoxin	microtubule inhibitor, tubulin polymerization inhibitor	LINCS
Igf1r	0.442348	0.00266026	PQ-401	IGF-1 inhibitor	LINCS
Scn9a	0.442271	0.00107745	oxcarbazepine	sodium channel blocker	LINCS
Scn9a	0.442271	0.00107745	rufinamide	voltage-gated sodium channel blocker	LINCS
Scn9a	0.442271	0.00107745	eslicarbazepine-acetate	sodium channel blocker	LINCS
Scn9a	0.442271	0.00107745	phenacemide	sodium channel blocker	LINCS
Scn9a	0.442271	0.00107745	primidone	GABA receptor antagonist	LINCS
Scn9a	0.442271	0.00107745	tetracaine	membrane integrity inhibitor	LINCS
Scn9a	0.442271	0.00107745	riluzole	glutamate inhibitor	LINCS
Scn9a	0.442271	0.00107745	carbamazepine	carboxamide antiepileptic	LINCS
Scn9a	0.442271	0.00107745	sipatrigine	voltage-gated sodium channel blocker	LINCS
Scn9a	0.442271	0.00107745	ranolazine	sodium channel blocker	LINCS
Scn9a	0.442271	0.00107745	phenytoin	hydantoin antiepileptic	LINCS
Scn9a	0.442271	0.00107745	CO-102862	sodium channel blocker	LINCS
Scn9a	0.442271	0.00107745	topiramate	carbonic anhydrase inhibitor, glutamate receptor antagonist, kainate receptor antagonist	LINCS
Scn9a	0.442271	0.00107745	lidocaine	histamine receptor agonist	LINCS
Scn9a	0.442271	0.00107745	alfuzosin	adrenergic receptor antagonist	LINCS
Scn9a	0.442271	0.00107745	NAV-26	voltage-gated sodium channel blocker	LINCS
Scn9a	0.442271	0.00107745	valproic-acid	benzodiazepine receptor agonist, HDAC inhibitor	LINCS
Scn9a	0.442271	0.00107745	TC-N-1752	sodium channel blocker	LINCS
Scn9a	0.442271	0.00107745	zonisamide	sodium channel blocker, T-type calcium channel blocker	LINCS
Scn9a	0.442271	0.00107745	lamotrigine	serotonin receptor antagonist, sodium channel blocker	LINCS
Rock1	0.441667	0.0440509	KN-62	calcium/calmodulin dependent protein kinase inhibitor, purinergic receptor antagonist	LINCS
Rock1	0.441667	0.0440509	SB-747651A	kinase inhibitor	LINCS
Rock1	0.441667	0.0440509	U-0126	MEK inhibitor	LINCS
Rock1	0.441667	0.0440509	SAR407899	rho associated kinase inhibitor	LINCS
Rock1	0.441667	0.0440509	AS-1892802	rho associated kinase inhibitor	LINCS
Rock1	0.441667	0.0440509	fasudil	rho associated kinase inhibitor	LINCS
Rock1	0.441667	0.0440509	PD-98059	MEK inhibitor	LINCS
Rock1	0.441667	0.0440509	LY294002	DNA dependent protein kinase inhibitor, mTOR inhibitor, phosphodiesterase inhibitor, PI3K inhibitor, PLK inhibitor	LINCS
Rock1	0.441667	0.0440509	LX7101	LIM kinase inhibitor, rho associated kinase inhibitor	LINCS
Rock1	0.441667	0.0440509	GSK429286A	rho associated kinase inhibitor	LINCS
Rock1	0.441667	0.0440509	hydroxyfasudil	rho associated kinase inhibitor	LINCS
Rock1	0.441667	0.0440509	4,5,6,7-tetrabromobenzotriazole	casein kinase inhibitor	LINCS
Rock1	0.441667	0.0440509	SB-203580	p38 MAPK inhibitor	LINCS
Rock1	0.441667	0.0440509	SB-202190	p38 MAPK inhibitor	LINCS
Rock1	0.441667	0.0440509	OXA-06	rho associated kinase inhibitor	LINCS
Rock1	0.441667	0.0440509	ripasudil	rho associated kinase inhibitor	LINCS
Rock1	0.441667	0.0440509	AT13148	protein kinase inhibitor	LINCS
Rock1	0.441667	0.0440509	bisindolylmaleimide-IX	PKC inhibitor	LINCS
Rock1	0.441667	0.0440509	SB-772077B	rho associated kinase inhibitor	LINCS
Rock1	0.441667	0.0440509	RKI-1447	rho associated kinase inhibitor	LINCS
Rock1	0.441667	0.0440509	Y-39983	rho associated kinase inhibitor	LINCS
Rock1	0.441667	0.0440509	GSK269962	rho associated kinase inhibitor	LINCS
Rock1	0.441667	0.0440509	Y-27632	rho associated kinase inhibitor	LINCS
Gsta3	0.439853	0.0372517	glutathione	antioxidant	LINCS
Abl2	0.439334	0.0443348	dasatinib	Bcr-Abl kinase inhibitor, ephrin inhibitor, KIT inhibitor, PDGFR tyrosine kinase receptor inhibitor, SRC inhibitor, tyrosine kinase inhibitor	LINCS
Abl2	0.439334	0.0443348	adenosine-triphosphate	adenosine receptor agonist	LINCS
H6pd	0.439172	0.00121571	coenzyme-I		LINCS
Fasn	0.438591	0.00302513	pretomanid	nitric oxide donor	LINCS
Fasn	0.438591	0.00302513	fisetin	Aurora kinase inhibitor	LINCS
Fasn	0.438591	0.00302513	4-methylgenistein	protein tyrosine kinase inhibitor	LINCS
Fasn	0.438591	0.00302513	epicatechin-gallate-(-)	bacterial DNA gyrase inhibitor	LINCS
Fasn	0.438591	0.00302513	morin	cytochrome P450 inhibitor	LINCS
Fasn	0.438591	0.00302513	pyrazinamide	fatty acid synthase inhibitor	LINCS
Fasn	0.438591	0.00302513	GSK2194069	fatty acid synthase inhibitor	LINCS
Fasn	0.438591	0.00302513	orlistat	lipase inhibitor	LINCS
Fasn	0.438591	0.00302513	epigallocatechin-gallate-(-)	bacterial DNA gyrase inhibitor	LINCS
Fasn	0.438591	0.00302513	cerulenin	fatty acid synthase inhibitor	LINCS
Slc1a4	0.435207	0.00297952	L-alanine		LINCS
Dgat2	0.434798	0.0184826	niacin	NAD precursor, vitamin B	LINCS
Plk4	0.434097	0.0484303	XMD8-92	MAP kinase inhibitor	LINCS
Plk4	0.434097	0.0484303	axitinib	PDGFR tyrosine kinase receptor inhibitor, VEGFR inhibitor	LINCS
Il2	0.433909	0.00175499	ephedrine-(racemic)	adrenergic receptor agonist	LINCS
Aldh18a1	0.43344	0.00391306	L-glutamic-acid	glutamate receptor agonist	LINCS
Csk	0.432283	0.0157224	SRC-kinase-inhibitor-I	SRC inhibitor	LINCS
Csk	0.432283	0.0157224	apatinib	RET tyrosine kinase inhibitor	LINCS
Csk	0.432283	0.0157224	TG-100801	SRC inhibitor, VEGFR inhibitor	LINCS
Gsk3a	0.432254	0.000210566	A-1070722	glycogen synthase kinase inhibitor	LINCS
Gsk3a	0.432254	0.000210566	AZD1080	glycogen synthase kinase inhibitor	LINCS
Gsk3a	0.432254	0.000210566	SB-415286	glycogen synthase kinase inhibitor	LINCS
Gsk3a	0.432254	0.000210566	CHIR-98014	glycogen synthase kinase inhibitor	LINCS
Gsk3a	0.432254	0.000210566	SB-216763	glycogen synthase kinase inhibitor	LINCS
Gsk3a	0.432254	0.000210566	GSK-3-inhibitor-IX	glycogen synthase kinase inhibitor, lipoxygenase inhibitor	LINCS
Gsk3a	0.432254	0.000210566	CHIR-99021	glycogen synthase kinase inhibitor	LINCS
Gsk3a	0.432254	0.000210566	indirubin	CDK inhibitor, glycogen synthase kinase inhibitor	LINCS
Slc19a3	0.431623	0.0338656	thiamine	vitamin B	LINCS
Slc19a3	0.431623	0.0338656	L-cysteine		LINCS
Pnkp	0.43151	0.026778	A12B4C3	polynucleotide kinase/phosphatase inhibitor	LINCS
Cd55	0.431024	0.0416448	chloramphenicol	bacterial 50S ribosomal subunit inhibitor	LINCS
Slco2b1	0.429909	0.000665529	glyburide	ATP channel blocker, insulin secretagogue, sulfonylurea	LINCS
Slco2b1	0.429909	0.000665529	rifamycin	DNA directed RNA polymerase inhibitor	LINCS
Slco2b1	0.429909	0.000665529	gemfibrozil	lipoprotein lipase activator	LINCS
Gja10	0.428686	0.00945692	carbenoxolone	11-beta hydroxysteroid dehydrogenase inhibitor	LINCS
Gja10	0.428686	0.00945692	1-octanol		LINCS
Gja10	0.428686	0.00945692	flufenamic-acid	chloride channel blocker	LINCS
Psmb1	0.428467	0.0121705	carfilzomib	proteasome inhibitor	LINCS
Psmb1	0.428467	0.0121705	bortezomib	NFkB pathway inhibitor, proteasome inhibitor	LINCS
Psmb1	0.428467	0.0121705	MG-132	proteasome inhibitor	LINCS
Bdh1	0.427562	0.00938926	coenzyme-I		LINCS
Soat2	0.427136	0.00816583	hesperetin	ACAT inhibitor	LINCS
Sell	0.427042	0.00162194	baicalein	lipoxygenase inhibitor	LINCS
Dmpk	0.425666	0.00316684	RKI-1447	rho associated kinase inhibitor	LINCS
Prmt6	0.424509	0.0290484	EPZ020411	protein arginine N-methyltransferase inhibitor	LINCS
Npc1l1	0.423297	0.0123733	ezetimibe	cholesterol inhibitor, Niemann-Pick C1-like 1 protein antagonist	LINCS
Ppif	0.423289	0.000960336	L-proline	glutamate receptor agonist	LINCS
Ppif	0.423289	0.000960336	cyclosporin-A	calcineurin inhibitor	LINCS
Esrra	0.422332	0.0036617	daidzein	estrogen receptor agonist	LINCS
Esrra	0.422332	0.0036617	genistein	tyrosine kinase inhibitor	LINCS
Esrra	0.422332	0.0036617	4-methylgenistein	protein tyrosine kinase inhibitor	LINCS
Gcsh	0.421051	0.000208686	AZD4282	glutamate receptor antagonist	LINCS
Oprl1	0.420174	0.00357924	NNC-63-0532	opioid receptor agonist	LINCS
Oprl1	0.420174	0.00357924	MCOPPB	nociceptin/orphanin FQ receptor agonist	LINCS
Oprl1	0.420174	0.00357924	orphanin-fq	opioid receptor agonist	LINCS
Oprl1	0.420174	0.00357924	SB-612111	nociceptin/orphanin FQ receptor antagonist	LINCS
Oprl1	0.420174	0.00357924	JTC-801	opioid receptor antagonist	LINCS
Oprl1	0.420174	0.00357924	trap-101	nociceptin/orphanin FQ receptor antagonist, opioid receptor antagonist	LINCS
Oprl1	0.420174	0.00357924	BAN-ORL-24	nociceptin/orphanin FQ receptor antagonist	LINCS
Oprl1	0.420174	0.00357924	SCH-221510	nociceptin/orphanin FQ receptor agonist	LINCS
Oprl1	0.420174	0.00357924	cebranopadol	opioid receptor agonist	LINCS
Fdxr	0.42	0.0441739	flavin-adenine-dinucleotide		LINCS
Csf1	0.419732	0.00374971	linifanib	PDGFR tyrosine kinase receptor inhibitor, VEGFR inhibitor	LINCS
Csf1	0.419732	0.00374971	axitinib	PDGFR tyrosine kinase receptor inhibitor, VEGFR inhibitor	LINCS
Kcnb1	0.419375	0.00211404	dalfampridine	potassium channel blocker	LINCS
Kcnb1	0.419375	0.00211404	linoleic-acid	oxidative stress inducer	LINCS
Map1a	0.419213	0.00350928	estramustine	DNA alkylating agent	LINCS
Map1a	0.419213	0.00350928	estramustine-phosphate	DNA synthesis inhibitor, microtubule inhibitor	LINCS
Pdxp	0.418906	0.000475967	MC-1		LINCS
Myd88	0.418853	0.00697999	ST-2825	myeloid differentiation primary response inhibitor	LINCS
Gls2	0.417647	0.0257229	L-glutamic-acid	glutamate receptor agonist	LINCS
Nr1h4	0.415784	0.0142126	ursodiol	nuclear factor erythroid derived, like (NRF2) activator	LINCS
Nr1h4	0.415784	0.0142126	chenodeoxycholic-acid	11-beta hydroxysteroid dehydrogenase inhibitor, FXR agonist	LINCS
Nr1h4	0.415784	0.0142126	lithocholic-acid	FXR antagonist, vitamin D receptor agonist	LINCS
Nr1h4	0.415784	0.0142126	GW-4064	FXR agonist	LINCS
Nr1h4	0.415784	0.0142126	GR-235	estrogen receptor agonist, FXR antagonist, progesterone receptor agonist	LINCS
Nr1h4	0.415784	0.0142126	WAY-362450	FXR agonist	LINCS
Nr1h4	0.415784	0.0142126	17-hydroxyprogesterone-caproate	progesterone receptor agonist	LINCS
Nr1h4	0.415784	0.0142126	obeticholic-acid	FXR agonist	LINCS
Nr1h4	0.415784	0.0142126	fexaramine	FXR agonist	LINCS
Nr1h4	0.415784	0.0142126	CINPA-1	CAR antagonist	LINCS
Pkmyt1	0.415603	0.00351018	PD-166285	SRC inhibitor	LINCS
Tlr1	0.413051	0.00631221	CU-T12-9	toll-like receptor agonist	LINCS
Npr1	0.411091	0.00689198	isosorbide-dinitrate	nitric oxide stimulant	LINCS
Egln3	0.408524	0.0425261	FG-4592	hypoxia inducible factor prolyl hydroxylase inhibitor	LINCS
Cox5b	0.408443	0.0426269	cholic-acid	bile acid	LINCS
Soat1	0.407449	0.00245508	hesperetin	ACAT inhibitor	LINCS
Soat1	0.407449	0.00245508	ezetimibe	cholesterol inhibitor, Niemann-Pick C1-like 1 protein antagonist	LINCS
Soat1	0.407449	0.00245508	YM-750	ACAT inhibitor	LINCS
P2ry10	0.406841	0.0454405	JTE-013	lysophospholipid receptor antagonist	LINCS
Brd4	0.406312	0.00676871	PFI-1	bromodomain inhibitor	LINCS
Brd4	0.406312	0.00676871	LY303511	casein kinase inhibitor, mTOR inhibitor, PI3K inhibitor	LINCS
Brd4	0.406312	0.00676871	CPI-203	bromodomain inhibitor	LINCS
Brd4	0.406312	0.00676871	CPI-0610	bromodomain inhibitor	LINCS
Brd4	0.406312	0.00676871	OTX015	bromodomain inhibitor	LINCS
Brd4	0.406312	0.00676871	ARV-825	bromodomain inhibitor	LINCS
Brd4	0.406312	0.00676871	fedratinib	FLT3 inhibitor, JAK inhibitor	LINCS
Brd4	0.406312	0.00676871	OXF-BD-02	bromodomain inhibitor	LINCS
Brd4	0.406312	0.00676871	I-BET-762	bromodomain inhibitor	LINCS
Brd4	0.406312	0.00676871	JQ1-(+)	bromodomain inhibitor	LINCS
Brd4	0.406312	0.00676871	I-BET151	bromodomain inhibitor	LINCS
Brd4	0.406312	0.00676871	BI-2536	PLK inhibitor	LINCS
Brd4	0.406312	0.00676871	XD-14	bromodomain inhibitor	LINCS
Map2k7	0.40536	0.017667	U-0126	MEK inhibitor	LINCS
Ptgis	0.402178	0.000263829	epoprostenol	prostacyclin analog	LINCS
Ptgis	0.402178	0.000263829	phenylbutazone	cyclooxygenase inhibitor, prostanoid receptor antagonist	LINCS
Neu1	0.401666	0.00522787	oseltamivir-phosphate	neuraminidase inhibitor	LINCS
Nuak2	0.3997	0.00995744	WZ4003	AMPK inhibitor	LINCS
Itgb3	0.398186	0.00649477	GR-144053	integrin antagonist	LINCS
Itgb3	0.398186	0.00649477	DU-728	structural glycoprotein antagonist	LINCS
Itgb3	0.398186	0.00649477	ATN-161	integrin antagonist	LINCS
Itgb3	0.398186	0.00649477	cilengitide	integrin antagonist	LINCS
Itgb3	0.398186	0.00649477	tirofiban	platelet aggregation inhibitor, structural glycoprotein antagonist	LINCS
Itgb3	0.398186	0.00649477	eptifibatide	platelet aggregation inhibitor	LINCS
Polr2a	0.397501	5.44581e-05	dactinomycin	RNA polymerase inhibitor	LINCS
Baz2a	0.39728	0.0354023	GSK2801	bromodomain inhibitor	LINCS
Gjb3	0.396838	0.00402702	flufenamic-acid	chloride channel blocker	LINCS
Gjb3	0.396838	0.00402702	1-octanol		LINCS
Gjb3	0.396838	0.00402702	carbenoxolone	11-beta hydroxysteroid dehydrogenase inhibitor	LINCS
Jdp2	0.396045	7.46468e-05	ephedrine-(racemic)	adrenergic receptor agonist	LINCS
Cpt1a	0.395928	0.000342793	glyburide	ATP channel blocker, insulin secretagogue, sulfonylurea	LINCS
Cpt1a	0.395928	0.000342793	etomoxir	carnitine palmitoyltransferase inhibitor	LINCS
Cpt1a	0.395928	0.000342793	oxfenicine	carnitine palmitoyltransferase inhibitor	LINCS
Cpt1a	0.395928	0.000342793	perhexiline	carnitine palmitoyltransferase inhibitor	LINCS
Brd1	0.395491	0.0208288	OF-1	bromodomain inhibitor	LINCS
Brd1	0.395491	0.0208288	NI-57	bromodomain inhibitor	LINCS
Srms	0.394573	0.0232414	dasatinib	Bcr-Abl kinase inhibitor, ephrin inhibitor, KIT inhibitor, PDGFR tyrosine kinase receptor inhibitor, SRC inhibitor, tyrosine kinase inhibitor	LINCS
Foxm1	0.394517	0.0276892	thiostrepton	FOXM1 inhibitor, protein synthesis inhibitor	LINCS
Mgea5	0.393866	0.0474175	thiamet-g	GLCNAC phosphotransferase inhibitor	LINCS
Mtor	0.393791	0.00480481	PP-121	protein tyrosine kinase inhibitor	LINCS
Mtor	0.393791	0.00480481	LY3023414	mTOR inhibitor, PI3K inhibitor	LINCS
Mtor	0.393791	0.00480481	OSI-027	mTOR inhibitor	LINCS
Mtor	0.393791	0.00480481	beta-hydroxy-beta-methylbutyrate	protein synthesis stimulant	LINCS
Mtor	0.393791	0.00480481	PF-04691502	mTOR inhibitor, PI3K inhibitor	LINCS
Mtor	0.393791	0.00480481	deforolimus	mTOR inhibitor	LINCS
Mtor	0.393791	0.00480481	CC-223	mTOR inhibitor	LINCS
Mtor	0.393791	0.00480481	KU-0063794	mTOR inhibitor	LINCS
Mtor	0.393791	0.00480481	SAR-245409	PI3K inhibitor	LINCS
Mtor	0.393791	0.00480481	WYE-125132	mTOR inhibitor	LINCS
Mtor	0.393791	0.00480481	PP242	mTOR inhibitor	LINCS
Mtor	0.393791	0.00480481	BGT226	PI3K inhibitor	LINCS
Mtor	0.393791	0.00480481	VE-822	ATR kinase inhibitor	LINCS
Mtor	0.393791	0.00480481	AZ20	ATR kinase inhibitor	LINCS
Mtor	0.393791	0.00480481	WYE-354	mTOR inhibitor	LINCS
Mtor	0.393791	0.00480481	WYE-687	mTOR inhibitor	LINCS
Mtor	0.393791	0.00480481	palomid-529	AKT inhibitor, mTOR inhibitor	LINCS
Mtor	0.393791	0.00480481	chrysophanic-acid	EGFR inhibitor	LINCS
Mtor	0.393791	0.00480481	XL388	mTOR inhibitor	LINCS
Mtor	0.393791	0.00480481	torin-1	mTOR inhibitor	LINCS
Mtor	0.393791	0.00480481	AZD2014	mTOR inhibitor	LINCS
Mtor	0.393791	0.00480481	PI-103	mTOR inhibitor, PI3K inhibitor	LINCS
Mtor	0.393791	0.00480481	MLN0128	mTOR inhibitor	LINCS
Mtor	0.393791	0.00480481	PKI-179	mTOR inhibitor, PI3K inhibitor	LINCS
Mtor	0.393791	0.00480481	everolimus	mTOR inhibitor	LINCS
Mtor	0.393791	0.00480481	PF-05212384	mTOR inhibitor, PI3K inhibitor	LINCS
Mtor	0.393791	0.00480481	GDC-0980	mTOR inhibitor, PI3K inhibitor	LINCS
Mtor	0.393791	0.00480481	sirolimus	mTOR inhibitor	LINCS
Mtor	0.393791	0.00480481	voxtalisib	mTOR inhibitor, PI3K inhibitor	LINCS
Mtor	0.393791	0.00480481	GSK2126458	mTOR inhibitor, PI3K inhibitor	LINCS
Mtor	0.393791	0.00480481	CH5132799	PI3K inhibitor	LINCS
Mtor	0.393791	0.00480481	LY294002	DNA dependent protein kinase inhibitor, mTOR inhibitor, phosphodiesterase inhibitor, PI3K inhibitor, PLK inhibitor	LINCS
Mtor	0.393791	0.00480481	torin-2	mTOR inhibitor	LINCS
Mtor	0.393791	0.00480481	AZD8055	mTOR inhibitor	LINCS
Mtor	0.393791	0.00480481	WAY-600	mTOR inhibitor	LINCS
Mtor	0.393791	0.00480481	compound-401	DNA dependent protein kinase inhibitor	LINCS
Mtor	0.393791	0.00480481	CC-115	DNA protein kinase inhibitor, mTOR inhibitor	LINCS
Mtor	0.393791	0.00480481	AP1903		LINCS
Mtor	0.393791	0.00480481	temsirolimus	mTOR inhibitor	LINCS
Mtor	0.393791	0.00480481	SB-2343	mTOR inhibitor, PI3K inhibitor	LINCS
Mtor	0.393791	0.00480481	NVP-BEZ235	mTOR inhibitor, PI3K inhibitor	LINCS
Yars	0.393241	0.0183287	plovamer-acetate		LINCS
Prosc	0.39305	0.0220322	L-proline	glutamate receptor agonist	LINCS
Prosc	0.39305	0.0220322	MC-1		LINCS
Aph1b	0.392551	0.0155187	E-2012	gamma secretase modulator	LINCS
Aph1b	0.392551	0.0155187	flurizan	gamma secretase inhibitor	LINCS
Aldh1b1	0.392339	0.0108053	coenzyme-I		LINCS
Ccr1	0.391899	0.00918499	NSC-5844	CC chemokine receptor agonist	LINCS
Ccr1	0.391899	0.00918499	ZK-811752	CC chemokine receptor antagonist	LINCS
Ccr1	0.391899	0.00918499	A-987306	histamine receptor antagonist	LINCS
Mst1r	0.391488	0.0126799	BMS-777607	AXL kinase inhibitor, c-Met inhibitor, FLT3 inhibitor, hepatocyte growth factor receptor inhibitor, macrophage migration inhibiting factor inhibitor, tyrosine kinase inhibitor	LINCS
Mst1r	0.391488	0.0126799	MK-2461	FGFR inhibitor, VEGFR inhibitor	LINCS
Gsta2	0.391234	0.00576487	glutathione	antioxidant	LINCS
Pde6g	0.391015	0.0168155	pentoxifylline	phosphodiesterase inhibitor	LINCS
Pde6g	0.391015	0.0168155	vardenafil	phosphodiesterase inhibitor	LINCS
Pde6g	0.391015	0.0168155	IBMX	phosphodiesterase inhibitor	LINCS
Pde6g	0.391015	0.0168155	dipyridamole	phosphodiesterase inhibitor	LINCS
Pde6g	0.391015	0.0168155	sildenafil	phosphodiesterase inhibitor	LINCS
Ivd	0.390106	0.00105812	flavin-adenine-dinucleotide		LINCS
Asns	0.389819	0.000625874	L-aspartic-acid	metallic radical formation stimulant	LINCS
Asns	0.389819	0.000625874	L-asparagine		LINCS
Asns	0.389819	0.000625874	L-glutamic-acid	glutamate receptor agonist	LINCS
Asns	0.389819	0.000625874	adenosine-triphosphate	adenosine receptor agonist	LINCS
Slc13a2	0.388412	0.0163051	succinic-acid		LINCS
Ncoa2	0.388215	0.00834756	genistein	tyrosine kinase inhibitor	LINCS
Ncoa2	0.388215	0.00834756	T-0901317	LXR agonist	LINCS
Ncoa2	0.388215	0.00834756	GW-9662	PPAR receptor antagonist	LINCS
Folh1	0.388095	0.00716793	2-(3-mercaptopropyl)pentanedioic-acid	glutamate carboxypeptidase inhibitor	LINCS
Folh1	0.388095	0.00716793	PMPA	glutamate receptor antagonist	LINCS
Folh1	0.388095	0.00716793	L-glutamic-acid	glutamate receptor agonist	LINCS
Folh1	0.388095	0.00716793	L-quisqualic-acid	glutamate receptor agonist	LINCS
Btk	0.386665	0.00229679	olmutinib	Bruton's tyrosine kinase (BTK) inhibitor, EGFR inhibitor	LINCS
Btk	0.386665	0.00229679	AVL-292	Bruton's tyrosine kinase (BTK) inhibitor	LINCS
Btk	0.386665	0.00229679	LFM-A13	Bruton's tyrosine kinase (BTK) inhibitor	LINCS
Btk	0.386665	0.00229679	GDC-0834	Bruton's tyrosine kinase (BTK) inhibitor	LINCS
Btk	0.386665	0.00229679	ibrutinib	Bruton's tyrosine kinase (BTK) inhibitor	LINCS
Btk	0.386665	0.00229679	ONO-4059	Bruton's tyrosine kinase (BTK) inhibitor	LINCS
Btk	0.386665	0.00229679	terreic-acid-(-)	Bruton's tyrosine kinase (BTK) inhibitor	LINCS
Btk	0.386665	0.00229679	PCI-29732	Bruton's tyrosine kinase (BTK) inhibitor	LINCS
Btk	0.386665	0.00229679	acalabrutinib	Bruton's tyrosine kinase (BTK) inhibitor	LINCS
Btk	0.386665	0.00229679	CNX-774	Bruton's tyrosine kinase (BTK) inhibitor	LINCS
Smad3	0.386365	0.0210422	SIS3	serine/threonine kinase inhibitor	LINCS
Srf	0.38514	0.0098111	CCG-1423	apoptosis stimulant	LINCS
Hipk3	0.383615	0.0477455	CX-4945	casein kinase inhibitor	LINCS
Prkab1	0.382578	0.00279995	metformin	insulin sensitizer	LINCS
Prkab1	0.382578	0.00279995	adenosine-phosphate	adenosine receptor agonist	LINCS
Prkab1	0.382578	0.00279995	ZLN024	AMPK activator	LINCS
Prkab1	0.382578	0.00279995	aspirin	cyclooxygenase inhibitor	LINCS
Xiap	0.381996	0.00110554	AZD5582	XIAP inhibitor	LINCS
Xiap	0.381996	0.00110554	UC-112	XIAP inhibitor	LINCS
Xiap	0.381996	0.00110554	cisplatin	DNA alkylating agent, DNA synthesis inhibitor	LINCS
Xiap	0.381996	0.00110554	birinapant	XIAP inhibitor	LINCS
Xiap	0.381996	0.00110554	LCL-161	XIAP inhibitor	LINCS
Xiap	0.381996	0.00110554	embelin	HCV inhibitor, XIAP inhibitor	LINCS
Xiap	0.381996	0.00110554	SM-164	XIAP inhibitor	LINCS
Xiap	0.381996	0.00110554	CUDC-427	apoptosis inhibitor	LINCS
Xiap	0.381996	0.00110554	GDC-0152	XIAP inhibitor	LINCS
Asph	0.381598	0.0107551	succinic-acid		LINCS
Asph	0.381598	0.0107551	L-aspartic-acid	metallic radical formation stimulant	LINCS
Ndufa2	0.38144	0.00202	coenzyme-I		LINCS
Cftr	0.38063	0.0103234	nimodipine	calcium channel blocker	LINCS
Cftr	0.38063	0.0103234	apigenin	casein kinase inhibitor, cell proliferation inhibitor	LINCS
Cftr	0.38063	0.0103234	bumetanide	solute carrier family member inhibitor	LINCS
Cftr	0.38063	0.0103234	glafenine	DeltaF508-CFTR Correctors	LINCS
Cftr	0.38063	0.0103234	felodipine	calcium channel blocker	LINCS
Cftr	0.38063	0.0103234	capsaicin	TRPV agonist	LINCS
Cftr	0.38063	0.0103234	glyburide	ATP channel blocker, insulin secretagogue, sulfonylurea	LINCS
Cftr	0.38063	0.0103234	IOWH032	CFTR channel antagonist	LINCS
Cftr	0.38063	0.0103234	ivacaftor	CFTR channel potentiator	LINCS
Cftr	0.38063	0.0103234	lumacaftor	CFTR channel agonist	LINCS
Cftr	0.38063	0.0103234	CFTRinh-172	chloride channel blocker	LINCS
Cftr	0.38063	0.0103234	dexfosfoserine	membrane integrity inhibitor	LINCS
Cftr	0.38063	0.0103234	genistein	tyrosine kinase inhibitor	LINCS
Plod3	0.379644	0.0309928	succinic-acid		LINCS
Plcg1	0.378916	0.0188727	m-3M3FBS	phospholipase activator	LINCS
Ihh	0.378594	0.0109233	taladegib	smoothened receptor antagonist	LINCS
Ihh	0.378594	0.0109233	CUR-61414	smoothened receptor antagonist	LINCS
Ihh	0.378594	0.0109233	M-25	smoothened receptor antagonist	LINCS
Ppara	0.377262	0.00233063	fenofibric-acid	cytochrome P450 inhibitor	LINCS
Ppara	0.377262	0.00233063	GW-7647	PPAR receptor agonist	LINCS
Ppara	0.377262	0.00233063	clofibric-acid	PPAR receptor agonist	LINCS
Ppara	0.377262	0.00233063	enilconazole	sterol demethylase inhibitor	LINCS
Ppara	0.377262	0.00233063	cetaben	ACAT inhibitor, cholesterol inhibitor	LINCS
Ppara	0.377262	0.00233063	bezafibrate	PPAR receptor agonist	LINCS
Ppara	0.377262	0.00233063	tesaglitazar	insulin sensitizer, PPAR receptor agonist	LINCS
Ppara	0.377262	0.00233063	ciprofibrate	PPAR receptor agonist	LINCS
Ppara	0.377262	0.00233063	dehydroepiandrosterone	protein synthesis stimulant	LINCS
Ppara	0.377262	0.00233063	clofibrate	PPAR receptor agonist	LINCS
Ppara	0.377262	0.00233063	GW-501516	PPAR receptor agonist	LINCS
Ppara	0.377262	0.00233063	CP-775146	PPAR receptor agonist	LINCS
Ppara	0.377262	0.00233063	gemfibrozil	lipoprotein lipase activator	LINCS
Ppara	0.377262	0.00233063	elafibranor	PPAR receptor agonist	LINCS
Ppara	0.377262	0.00233063	etofylline-clofibrate	platelet aggregation inhibitor	LINCS
Ppara	0.377262	0.00233063	saroglitazar	PPAR receptor agonist	LINCS
Ppara	0.377262	0.00233063	fenofibrate	PPAR receptor agonist	LINCS
Ppara	0.377262	0.00233063	etofibrate	PPAR receptor agonist	LINCS
Ppara	0.377262	0.00233063	pirinixic-acid	PPAR receptor agonist	LINCS
Ppara	0.377262	0.00233063	indeglitazar	PPAR receptor agonist	LINCS
Ppara	0.377262	0.00233063	indomethacin	cyclooxygenase inhibitor	LINCS
Ppara	0.377262	0.00233063	GW-6471	PPAR receptor antagonist	LINCS
Ppara	0.377262	0.00233063	oleoylethanolamide	cannabinoid receptor agonist, glucose dependent insulinotropic receptor agonist, potassium channel blocker, PPAR receptor agonist	LINCS
Kcnh1	0.376814	0.0467022	quinidine	sodium channel blocker	LINCS
Kcnh1	0.376814	0.0467022	clofilium	potassium channel blocker	LINCS
Kcnh1	0.376814	0.0467022	dalfampridine	potassium channel blocker	LINCS
Kcnh1	0.376814	0.0467022	imipramine	norepinephrine reputake inhibitor, serotonin reuptake inhibitor	LINCS
Kcnh1	0.376814	0.0467022	astemizole	histamine receptor antagonist	LINCS
Kcnh1	0.376814	0.0467022	terfenadine	histamine receptor antagonist	LINCS
Kcnh1	0.376814	0.0467022	dofetilide	potassium channel blocker	LINCS
Kcnh1	0.376814	0.0467022	E-4031	potassium channel blocker	LINCS
Kcnh1	0.376814	0.0467022	haloperidol	dopamine receptor antagonist	LINCS
Lypla1	0.374415	0.0133987	ML348	lysophospholipase inhibitor	LINCS
Slc7a8	0.374234	0.00105062	L-alanine		LINCS
Arg2	0.372369	0.00214768	L-arginine	nitric oxide precursor	LINCS
Arg2	0.372369	0.00214768	eflornithine	ornithine decarboxylase inhibitor	LINCS
Epha10	0.370684	0.0153557	vandetanib	EGFR inhibitor, RET tyrosine kinase inhibitor, VEGFR inhibitor	LINCS
Slc25a4	0.370208	0.0345782	clodronic-acid	bone resorption inhibitor	LINCS
Slc25a4	0.370208	0.0345782	adenosine-triphosphate	adenosine receptor agonist	LINCS
Fabp6	0.369644	0.0219483	cholic-acid	bile acid	LINCS
Fabp6	0.369644	0.0219483	taurocholate	G protein-coupled receptor agonist	LINCS
Wars	0.36775	0.00929706	tryptophan	serotonin receptor partial agonist	LINCS
Cox8a	0.367066	0.011444	cholic-acid	bile acid	LINCS
Akt2	0.367003	0.0142255	GSK690693	AKT inhibitor	LINCS
Akt2	0.367003	0.0142255	uprosertib	AKT inhibitor	LINCS
Akt2	0.367003	0.0142255	MK-2206	AKT inhibitor	LINCS
Akt2	0.367003	0.0142255	AZD5363	AKT inhibitor	LINCS
Akt2	0.367003	0.0142255	AT13148	protein kinase inhibitor	LINCS
Akt2	0.367003	0.0142255	API-1	AKT inhibitor	LINCS
Akt2	0.367003	0.0142255	ARQ-092	AKT inhibitor	LINCS
Akt2	0.367003	0.0142255	GDC-0068	AKT inhibitor	LINCS
Akt2	0.367003	0.0142255	triciribine	AKT inhibitor	LINCS
Akt2	0.367003	0.0142255	PHT-427	AKT inhibitor, pyruvate dehydrogenase inhibitor	LINCS
Akt2	0.367003	0.0142255	AT7867	AKT inhibitor	LINCS
Akt2	0.367003	0.0142255	GSK2110183	AKT inhibitor	LINCS
Map2	0.366471	0.0402138	paclitaxel	tubulin polymerization inhibitor	LINCS
Map2	0.366471	0.0402138	estramustine	DNA alkylating agent	LINCS
Map2	0.366471	0.0402138	estramustine-phosphate	DNA synthesis inhibitor, microtubule inhibitor	LINCS
Map2	0.366471	0.0402138	docetaxel	tubulin polymerization inhibitor	LINCS
Usp13	0.366322	0.0471356	spautin-1	deubiquitinase inhibitor	LINCS
Brd3	0.365761	0.00183001	OTX015	bromodomain inhibitor	LINCS
Brd3	0.365761	0.00183001	LY303511	casein kinase inhibitor, mTOR inhibitor, PI3K inhibitor	LINCS
Brd3	0.365761	0.00183001	XD-14	bromodomain inhibitor	LINCS
Brd3	0.365761	0.00183001	apabetalone	apolipoprotein expression enhancer	LINCS
Brd3	0.365761	0.00183001	I-BET151	bromodomain inhibitor	LINCS
Brd3	0.365761	0.00183001	I-BET-762	bromodomain inhibitor	LINCS
Nlrp3	0.365501	0.0280725	MCC950	NOD like receptor inhibitor	LINCS
Polb	0.364663	0.00452672	cytarabine	ribonucleotide reductase inhibitor	LINCS
Cdipt	0.364596	0.0021234	inositol	insulin sensitizer	LINCS
Gjb5	0.36452	0.0256894	flufenamic-acid	chloride channel blocker	LINCS
Gjb5	0.36452	0.0256894	1-octanol		LINCS
Gjb5	0.36452	0.0256894	carbenoxolone	11-beta hydroxysteroid dehydrogenase inhibitor	LINCS
Top2a	0.363899	0.0479996	fleroxacin	topoisomerase inhibitor	LINCS
Top2a	0.363899	0.0479996	doxorubicin	topoisomerase inhibitor	LINCS
Top2a	0.363899	0.0479996	etoposide-phosphate	topoisomerase inhibitor	LINCS
Top2a	0.363899	0.0479996	amonafide	topoisomerase inhibitor	LINCS
Top2a	0.363899	0.0479996	amrubicin	topoisomerase inhibitor	LINCS
Top2a	0.363899	0.0479996	amsacrine	topoisomerase inhibitor	LINCS
Top2a	0.363899	0.0479996	genistein	tyrosine kinase inhibitor	LINCS
Top2a	0.363899	0.0479996	aclarubicin	topoisomerase inhibitor	LINCS
Top2a	0.363899	0.0479996	idarubicin	topoisomerase inhibitor	LINCS
Top2a	0.363899	0.0479996	sparfloxacin	bacterial DNA gyrase inhibitor	LINCS
Top2a	0.363899	0.0479996	merbarone	topoisomerase inhibitor	LINCS
Top2a	0.363899	0.0479996	epirubicin	topoisomerase inhibitor	LINCS
Top2a	0.363899	0.0479996	teniposide	topoisomerase inhibitor	LINCS
Top2a	0.363899	0.0479996	lucanthone	endonuclease inhibitor	LINCS
Top2a	0.363899	0.0479996	enoxacin	topoisomerase inhibitor	LINCS
Top2a	0.363899	0.0479996	voreloxin	topoisomerase inhibitor	LINCS
Top2a	0.363899	0.0479996	banoxantrone	topoisomerase inhibitor	LINCS
Top2a	0.363899	0.0479996	garenoxacin	topoisomerase inhibitor	LINCS
Top2a	0.363899	0.0479996	levofloxacin	bacterial DNA gyrase inhibitor	LINCS
Top2a	0.363899	0.0479996	dexrazoxane	chelating agent, topoisomerase inhibitor	LINCS
Top2a	0.363899	0.0479996	aldoxorubicin	topoisomerase inhibitor	LINCS
Top2a	0.363899	0.0479996	moxifloxacin	bacterial DNA gyrase inhibitor	LINCS
Top2a	0.363899	0.0479996	pefloxacin	bacterial DNA gyrase inhibitor	LINCS
Top2a	0.363899	0.0479996	nemorubicin	topoisomerase inhibitor	LINCS
Top2a	0.363899	0.0479996	etoposide	topoisomerase inhibitor	LINCS
Top2a	0.363899	0.0479996	trovafloxacin	bacterial DNA gyrase inhibitor	LINCS
Top2a	0.363899	0.0479996	pyrazoloacridine	topoisomerase inhibitor	LINCS
Top2a	0.363899	0.0479996	pirarubicin	topoisomerase inhibitor	LINCS
Top2a	0.363899	0.0479996	ciprofloxacin	bacterial DNA gyrase inhibitor	LINCS
Top2a	0.363899	0.0479996	valrubicin	DNA inhibitor, topoisomerase inhibitor	LINCS
Top2a	0.363899	0.0479996	pixantrone	topoisomerase inhibitor	LINCS
Top2a	0.363899	0.0479996	podophyllotoxin	microtubule inhibitor, tubulin polymerization inhibitor	LINCS
Top2a	0.363899	0.0479996	mitoxantrone	topoisomerase inhibitor	LINCS
Top2a	0.363899	0.0479996	norfloxacin	bacterial DNA gyrase inhibitor	LINCS
Top2a	0.363899	0.0479996	daunorubicin	RNA synthesis inhibitor, topoisomerase inhibitor	LINCS
Psmb8	0.363588	0.0190965	bortezomib	NFkB pathway inhibitor, proteasome inhibitor	LINCS
Psmb8	0.363588	0.0190965	carfilzomib	proteasome inhibitor	LINCS
Cox6c	0.363044	0.00205786	cholic-acid	bile acid	LINCS
Gck	0.361539	0.0074201	lonidamine	glucokinase inhibitor	LINCS
Gck	0.361539	0.0074201	tofogliflozin	sodium/glucose cotransporter inhibitor	LINCS
Gck	0.361539	0.0074201	Ro-28-1675	glucokinase activator	LINCS
Gck	0.361539	0.0074201	GKA-50	glucokinase activator	LINCS
Gck	0.361539	0.0074201	PF-04937319	glucokinase activator	LINCS
Gck	0.361539	0.0074201	LY2608204	glucokinase activator	LINCS
Gck	0.361539	0.0074201	GNF-7	glucokinase inhibitor, protein kinase inhibitor	LINCS
Chrna4	0.360406	0.00778421	pentolinium	cholinergic receptor antagonist	LINCS
Chrna4	0.360406	0.00778421	hexamethonium	cholinergic receptor antagonist	LINCS
Chrna4	0.360406	0.00778421	rivanicline	acetylcholine receptor agonist	LINCS
Chrna4	0.360406	0.00778421	TC2559	acetylcholine receptor agonist	LINCS
Chrna4	0.360406	0.00778421	NS-9283	acetylcholine receptor allosteric modulator	LINCS
Chrna4	0.360406	0.00778421	galantamine	acetylcholinesterase inhibitor	LINCS
Chrna4	0.360406	0.00778421	A-867744	acetylcholine receptor allosteric modulator	LINCS
Chrna4	0.360406	0.00778421	butalbital	GABA receptor antagonist	LINCS
Chrna4	0.360406	0.00778421	UB-165	acetylcholine receptor agonist	LINCS
Chrna4	0.360406	0.00778421	dextromethorphan	glutamate receptor antagonist, sigma receptor agonist	LINCS
Chrna4	0.360406	0.00778421	pozanicline	acetylcholine receptor antagonist	LINCS
Chrna4	0.360406	0.00778421	nicotine	acetylcholine receptor agonist	LINCS
Chrna4	0.360406	0.00778421	AZD1446	acetylcholine receptor agonist	LINCS
Chrna4	0.360406	0.00778421	mecamylamine	acetylcholine receptor antagonist	LINCS
Chrna4	0.360406	0.00778421	NSC-9965	acetylcholine receptor antagonist	LINCS
Chrna4	0.360406	0.00778421	cytisine	acetylcholine receptor agonist	LINCS
Chrna4	0.360406	0.00778421	metharbital	GABA receptor modulator	LINCS
Chrna4	0.360406	0.00778421	primidone	GABA receptor antagonist	LINCS
Chrna4	0.360406	0.00778421	varenicline	acetylcholine receptor agonist	LINCS
Chrna4	0.360406	0.00778421	altinicline	nicotinic receptor agonist	LINCS
Ndufc1	0.360113	0.0146363	coenzyme-I		LINCS
Tac1	0.3601	0.0261032	GR-159897	tachykinin antagonist	LINCS
Pim3	0.359551	0.0141926	AZD1208	Pim kinase inhibitor	LINCS
Pim3	0.359551	0.0141926	SGI-1776	Pim kinase inhibitor	LINCS
Pim2	0.359244	0.0226507	AZD1208	Pim kinase inhibitor	LINCS
Pim2	0.359244	0.0226507	SGI-1776	Pim kinase inhibitor	LINCS
Glb1	0.35836	0.0026208	fagomine	glucosidase inhibitor	LINCS
Khk	0.356906	0.0200041	KHK-IN-1	hexokinase inhibitor	LINCS
Csnk2a2	0.356681	0.00255193	CX-4945	casein kinase inhibitor	LINCS
Hcrtr1	0.356061	0.0280721	SB-334867	orexin receptor antagonist	LINCS
Hcrtr1	0.356061	0.0280721	MK-6096	orexin receptor antagonist	LINCS
Hcrtr1	0.356061	0.0280721	ACT-462206	orexin receptor antagonist	LINCS
Hcrtr1	0.356061	0.0280721	JNJ-10397049	orexin receptor antagonist	LINCS
Hcrtr1	0.356061	0.0280721	almorexant	orexin receptor antagonist	LINCS
Hcrtr1	0.356061	0.0280721	lemborexant	orexin receptor antagonist	LINCS
Hcrtr1	0.356061	0.0280721	SB-408124	orexin receptor antagonist	LINCS
Acox1	0.355267	0.000756148	flavin-adenine-dinucleotide		LINCS
Fdft1	0.355228	0.0134325	SQ-109	bacterial cell wall synthesis inhibitor	LINCS
Por	0.354683	0.046452	riboflavin-5-phosphate-sodium		LINCS
Por	0.354683	0.046452	flavin-adenine-dinucleotide		LINCS
Mocos	0.353739	0.0126185	MC-1		LINCS
Syk	0.353422	0.00142634	3,4-methylenedioxy-beta-nitrostyrene	SRC inhibitor, SYK inhibitor	LINCS
Syk	0.353422	0.00142634	ellagic-acid	glutathione transferase inhibitor, non-nucleoside reverse transcriptase inhibitor	LINCS
Syk	0.353422	0.00142634	ER-27319	mediator release inhibitor, SYK inhibitor	LINCS
Syk	0.353422	0.00142634	PRT062607	SYK inhibitor	LINCS
Syk	0.353422	0.00142634	fostamatinib	SYK inhibitor	LINCS
Syk	0.353422	0.00142634	R112	SYK inhibitor	LINCS
Syk	0.353422	0.00142634	BAY-61-3606	SYK inhibitor	LINCS
Syk	0.353422	0.00142634	PRT062070	JAK inhibitor, SYK inhibitor	LINCS
Syk	0.353422	0.00142634	R406	SYK inhibitor	LINCS
Syk	0.353422	0.00142634	GDC-0980	mTOR inhibitor, PI3K inhibitor	LINCS
Syk	0.353422	0.00142634	GS-9973	SYK inhibitor	LINCS
Hck	0.353231	0.0296987	quercetin	polar auxin transport inhibitor	LINCS
Hck	0.353231	0.0296987	rebastinib	Bcr-Abl kinase inhibitor, TIE tyrosine kinase inhibitor, VEGFR inhibitor	LINCS
Hck	0.353231	0.0296987	PP-121	protein tyrosine kinase inhibitor	LINCS
Hck	0.353231	0.0296987	dasatinib	Bcr-Abl kinase inhibitor, ephrin inhibitor, KIT inhibitor, PDGFR tyrosine kinase receptor inhibitor, SRC inhibitor, tyrosine kinase inhibitor	LINCS
Hck	0.353231	0.0296987	bosutinib	Abl kinase inhibitor, Bcr-Abl kinase inhibitor, SRC inhibitor	LINCS
Hck	0.353231	0.0296987	PP-1	SRC inhibitor	LINCS
Gale	0.352767	0.0400658	nadide	free radical scavenger	LINCS
Brpf1	0.351355	0.00545292	PFI-4	bromodomain inhibitor	LINCS
Brpf1	0.351355	0.00545292	NI-57	bromodomain inhibitor	LINCS
Kcnk1	0.350831	0.0184983	quinidine	sodium channel blocker	LINCS
Ppm1d	0.34825	0.0327948	GSK2830371	protein phosphatase inhibitor	LINCS
Alox5ap	0.347825	0.00457343	quiflapon	leukotriene synthesis inhibitor	LINCS
Alox5ap	0.347825	0.00457343	AM679	cannabinoid receptor agonist, lipoxygenase inhibitor	LINCS
Alox5ap	0.347825	0.00457343	veliflapon	leukotriene synthesis inhibitor	LINCS
Alox5ap	0.347825	0.00457343	GSK2190915	lipoxygenase inhibitor	LINCS
Hcn3	0.347446	0.000893391	ZD-7288	HCN channel blocker	LINCS
Hcn3	0.347446	0.000893391	zatebradine	HCN channel blocker	LINCS
Hcn3	0.347446	0.000893391	ivabradine	HCN channel blocker, potassium channel blocker, sodium channel blocker	LINCS
Hsd3b1	0.347043	0.0187643	coenzyme-I		LINCS
Akt1	0.346704	0.0456836	SB-203580	p38 MAPK inhibitor	LINCS
Akt1	0.346704	0.0456836	LY294002	DNA dependent protein kinase inhibitor, mTOR inhibitor, phosphodiesterase inhibitor, PI3K inhibitor, PLK inhibitor	LINCS
Akt1	0.346704	0.0456836	arsenic-trioxide	apoptosis stimulant	LINCS
Akt1	0.346704	0.0456836	triciribine	AKT inhibitor	LINCS
Akt1	0.346704	0.0456836	API-1	AKT inhibitor	LINCS
Akt1	0.346704	0.0456836	SB-747651A	kinase inhibitor	LINCS
Akt1	0.346704	0.0456836	U-0126	MEK inhibitor	LINCS
Akt1	0.346704	0.0456836	MK-2206	AKT inhibitor	LINCS
Akt1	0.346704	0.0456836	BMS-754807	IGF-1 inhibitor	LINCS
Akt1	0.346704	0.0456836	BMS-536924	IGF-1 inhibitor	LINCS
Akt1	0.346704	0.0456836	4,5,6,7-tetrabromobenzotriazole	casein kinase inhibitor	LINCS
Akt1	0.346704	0.0456836	enzastaurin	PKC inhibitor	LINCS
Akt1	0.346704	0.0456836	KN-62	calcium/calmodulin dependent protein kinase inhibitor, purinergic receptor antagonist	LINCS
Akt1	0.346704	0.0456836	adenosine-triphosphate	adenosine receptor agonist	LINCS
Akt1	0.346704	0.0456836	hexamethylenebisacetamide	AKT inhibitor, differentiation inducer, NFKB pathway inhibitor	LINCS
Akt1	0.346704	0.0456836	AT13148	protein kinase inhibitor	LINCS
Akt1	0.346704	0.0456836	A-674563	AKT inhibitor	LINCS
Akt1	0.346704	0.0456836	GSK2110183	AKT inhibitor	LINCS
Akt1	0.346704	0.0456836	perifosine	AKT inhibitor	LINCS
Akt1	0.346704	0.0456836	TIC10	AKT inhibitor, TRAIL modulator	LINCS
Akt1	0.346704	0.0456836	AZD5363	AKT inhibitor	LINCS
Akt1	0.346704	0.0456836	PD-98059	MEK inhibitor	LINCS
Akt1	0.346704	0.0456836	GDC-0068	AKT inhibitor	LINCS
Akt1	0.346704	0.0456836	CaMKII-IN-1	calcium/calmodulin dependent protein kinase inhibitor	LINCS
Akt1	0.346704	0.0456836	bisindolylmaleimide-IX	PKC inhibitor	LINCS
Akt1	0.346704	0.0456836	SB-202190	p38 MAPK inhibitor	LINCS
Akt1	0.346704	0.0456836	uprosertib	AKT inhibitor	LINCS
Akt1	0.346704	0.0456836	GSK690693	AKT inhibitor	LINCS
Akt1	0.346704	0.0456836	canertinib	EGFR inhibitor	LINCS
Pnp	0.346312	0.00185293	guanosine		LINCS
Pnp	0.346312	0.00185293	cladribine	adenosine deaminase inhibitor, ribonucleotide reductase inhibitor	LINCS
Pnp	0.346312	0.00185293	azaguanine-8	purine antagonist	LINCS
Pnp	0.346312	0.00185293	hypoxanthine	PARP inhibitor	LINCS
Pnp	0.346312	0.00185293	didanosine	nucleoside reverse transcriptase inhibitor	LINCS
Pnp	0.346312	0.00185293	forodesine	purinergic receptor antagonist	LINCS
Pnp	0.346312	0.00185293	inosine	neurotrophic agent	LINCS
Pnp	0.346312	0.00185293	acyclovir	DNA polymerase inhibitor	LINCS
Abca1	0.346304	0.0236705	glyburide	ATP channel blocker, insulin secretagogue, sulfonylurea	LINCS
Abca1	0.346304	0.0236705	adenosine-triphosphate	adenosine receptor agonist	LINCS
Abca1	0.346304	0.0236705	probucol	atherogenesis inhibitor	LINCS
Slc25a22	0.346011	0.0258043	L-glutamic-acid	glutamate receptor agonist	LINCS
Cdkn1a	0.345087	0.0052502	GGTI-298	GGTase inhibitor	LINCS
Cdo1	0.344855	0.00541095	coenzyme-I		LINCS
Cdo1	0.344855	0.00541095	L-cysteine		LINCS
Cnr2	0.343866	0.0171588	COR-170	cannabinoid receptor inverse agonist	LINCS
Cnr2	0.343866	0.0171588	pravadoline	cyclooxygenase inhibitor	LINCS
Cnr2	0.343866	0.0171588	BML-190	cannabinoid receptor inverse agonist	LINCS
Cnr2	0.343866	0.0171588	GW-405833	cannabinoid receptor agonist	LINCS
Cnr2	0.343866	0.0171588	palmitoylethanolamide	cannabinoid receptor agonist	LINCS
Cnr2	0.343866	0.0171588	AM-1241	cannabinoid receptor agonist	LINCS
Cnr2	0.343866	0.0171588	AM-404	cyclooxygenase inhibitor, FAAH inhibitor, TRPV antagonist	LINCS
Cnr2	0.343866	0.0171588	JTE-907	cannabinoid receptor inverse agonist	LINCS
Cnr2	0.343866	0.0171588	AM-630	cannabinoid receptor antagonist	LINCS
Cnr2	0.343866	0.0171588	AM-281	cannabinoid receptor antagonist	LINCS
Cnr2	0.343866	0.0171588	anandamide	cannabinoid receptor agonist	LINCS
Cnr2	0.343866	0.0171588	GW-842166	cannabinoid receptor agonist	LINCS
Cnr2	0.343866	0.0171588	GP1a	cannabinoid receptor agonist	LINCS
Cnr2	0.343866	0.0171588	GP2a	cannabinoid receptor agonist	LINCS
Cnr2	0.343866	0.0171588	AM679	cannabinoid receptor agonist, lipoxygenase inhibitor	LINCS
Rarg	0.342312	0.0363292	adarotene	retinoid receptor agonist	LINCS
Rarg	0.342312	0.0363292	adapalene	retinoid receptor agonist	LINCS
Rarg	0.342312	0.0363292	MM-11253	retinoid receptor antagonist	LINCS
Rarg	0.342312	0.0363292	acitretin	retinoid receptor agonist	LINCS
Rarg	0.342312	0.0363292	TTNPB	retinoid receptor agonist	LINCS
Rarg	0.342312	0.0363292	CD-437	retinoid receptor agonist	LINCS
Rarg	0.342312	0.0363292	isotretinoin	retinoid receptor agonist	LINCS
Rarg	0.342312	0.0363292	tazarotene	retinoid receptor agonist	LINCS
Rarg	0.342312	0.0363292	tretinoin	retinoid receptor agonist, retinoid receptor ligand	LINCS
Rarg	0.342312	0.0363292	EC-23	retinoid receptor agonist	LINCS
Rarg	0.342312	0.0363292	palovarotene	retinoid receptor agonist	LINCS
Rarg	0.342312	0.0363292	CD-1530	retinoid receptor agonist	LINCS
Cdc42bpa	0.341713	0.0363395	RKI-1447	rho associated kinase inhibitor	LINCS
Vwf	0.33948	0.0177678	mitoflaxone	antitumor agent	LINCS
Cycs	0.338547	0.00117653	antimycin-A	ATP synthase inhibitor	LINCS
Glrx2	0.337549	0.00999782	glutathione	antioxidant	LINCS
Mmp7	0.337238	0.0460522	marimastat	matrix metalloprotease inhibitor	LINCS
Alk	0.336994	0.00646451	lorlatinib	ALK tyrosine kinase receptor inhibitor	LINCS
Alk	0.336994	0.00646451	ASP3026	ALK tyrosine kinase receptor inhibitor	LINCS
Alk	0.336994	0.00646451	PF-06463922	ALK tyrosine kinase receptor inhibitor	LINCS
Alk	0.336994	0.00646451	adenosine-triphosphate	adenosine receptor agonist	LINCS
Alk	0.336994	0.00646451	NVP-TAE684	ALK tyrosine kinase receptor inhibitor	LINCS
Alk	0.336994	0.00646451	crizotinib	ALK tyrosine kinase receptor inhibitor	LINCS
Alk	0.336994	0.00646451	entrectinib	ALK tyrosine kinase receptor inhibitor, proto-oncogene tyrosine protein kinase inhibitor	LINCS
Alk	0.336994	0.00646451	CEP-37440	ALK tyrosine kinase receptor inhibitor	LINCS
Alk	0.336994	0.00646451	AZD3463	ALK tyrosine kinase receptor inhibitor, insulin growth factor receptor inhibitor	LINCS
Alk	0.336994	0.00646451	GSK1838705A	insulin growth factor receptor inhibitor	LINCS
Alk	0.336994	0.00646451	brigatinib	ALK tyrosine kinase receptor inhibitor, EGFR inhibitor	LINCS
Alk	0.336994	0.00646451	KRCA-0008	ALK inihibitor	LINCS
Alk	0.336994	0.00646451	alectinib	ALK tyrosine kinase receptor inhibitor	LINCS
Alk	0.336994	0.00646451	ceritinib	ALK tyrosine kinase receptor inhibitor	LINCS
Alk	0.336994	0.00646451	AP26113	ALK tyrosine kinase receptor inhibitor	LINCS
Pla2g1b	0.336749	0.0222528	flumethasone	glucocorticoid receptor agonist	LINCS
Pla2g1b	0.336749	0.0222528	sulfasalazine	cyclooxygenase inhibitor	LINCS
Pla2g1b	0.336749	0.0222528	niflumic-acid	cyclooxygenase inhibitor	LINCS
Pla2g1b	0.336749	0.0222528	ursolic-acid	ATPase inhibitor, NFkB pathway inhibitor, STAT inhibitor	LINCS
Pla2g1b	0.336749	0.0222528	clocortolone-pivalate	steroid	LINCS
Pla2g1b	0.336749	0.0222528	halobetasol-propionate	glucocorticoid receptor agonist	LINCS
Pla2g1b	0.336749	0.0222528	C11-Acetate		LINCS
Pla2g1b	0.336749	0.0222528	cholic-acid	bile acid	LINCS
Pla2g1b	0.336749	0.0222528	clobetasol-propionate	glucocorticoid receptor agonist	LINCS
Pla2g1b	0.336749	0.0222528	prednicarbate	phospholipase activator	LINCS
Pla2g1b	0.336749	0.0222528	desonide	glucocorticoid receptor agonist	LINCS
Pla2g1b	0.336749	0.0222528	mepacrine	cytokine production inhibitor, NFkB pathway inhibitor, TP53 activator	LINCS
Pla2g1b	0.336749	0.0222528	desoximetasone	glucocorticoid receptor agonist	LINCS
Pla2g1b	0.336749	0.0222528	hexylene-glycol		LINCS
Pla2g1b	0.336749	0.0222528	miltefosine	membrane integrity inhibitor	LINCS
Aadat	0.333948	0.00510945	MC-1		LINCS
Aadat	0.333948	0.00510945	L-glutamic-acid	glutamate receptor agonist	LINCS
Grm7	0.332891	0.0183582	dexfosfoserine	membrane integrity inhibitor	LINCS
Grm7	0.332891	0.0183582	cis-ACPD	glutamate receptor agonist	LINCS
Grm7	0.332891	0.0183582	L-glutamic-acid	glutamate receptor agonist	LINCS
Grm7	0.332891	0.0183582	L-quisqualic-acid	glutamate receptor agonist	LINCS
Grm7	0.332891	0.0183582	AMN-082	glutamate receptor modulator	LINCS
Grin2b	0.332001	0.04566	dizocilpine-(+)	glutamate receptor antagonist	LINCS
Grin2b	0.332001	0.04566	CGP-37849	glutamate receptor antagonist	LINCS
Grin2b	0.332001	0.04566	midafotel	glutamate receptor antagonist	LINCS
Grin2b	0.332001	0.04566	haloperidol	dopamine receptor antagonist	LINCS
Grin2b	0.332001	0.04566	ditolylguanidine	sigma receptor agonist	LINCS
Grin2b	0.332001	0.04566	NBQX	glutamate receptor antagonist	LINCS
Grin2b	0.332001	0.04566	acetylcysteine	mucolytic agent	LINCS
Grin2b	0.332001	0.04566	3-carboxy-4-hydroxyphenylglycine-(R)	glutamate receptor antagonist	LINCS
Grin2b	0.332001	0.04566	CO-101244	glutamate receptor antagonist	LINCS
Grin2b	0.332001	0.04566	acamprosate	glutamate receptor antagonist	LINCS
[truncated: 10,008 more rows]
