# Supplementary material for: Repurposable Drugs That Interact with Steroid Responsive Gene Targets for Inner Ear Disease
Source: Biomolecules. 2022 Nov 5;12(11):1641. doi: 10.3390/biom12111641 (PMC9687275; doi:10.3390/biom12111641)
Supplement: Supplementary file 1 [file biomolecules-12-01641-s001.zip › Supplemental File S2 - SV Treatment Comparisons - SS vs. Control and TT vs. Control .xlsx]

## Sheet: SV_transtympanic steroid>ctrl
gene	logfc	pval	name	moa	Source
Aadat	0.37614	0.0441057	L-glutamic-acid	glutamate receptor agonist	LINCS
Aadat	0.37614	0.0441057	MC-1		LINCS
Aars	0.877631	6.43561e-06	L-alanine		LINCS
Aars2	0.761241	0.000161788	L-alanine		LINCS
Aass	-0.807086	3.28105e-07	coenzyme-I		LINCS
Aass	-0.807086	3.28105e-07	L-glutamic-acid	glutamate receptor agonist	LINCS
Abcc1	-0.36728	0.0195268	reversan	MRP inhibitor	LINCS
Abcc1	-0.36728	0.0195268	benzbromarone	chloride channel blocker	LINCS
Abcc1	-0.36728	0.0195268	Ko143	BCRP inhibitor	LINCS
Abcc1	-0.36728	0.0195268	sulfinpyrazone	uricosuric blocker	LINCS
Abcc2	0.369143	0.0192053	adenosine-triphosphate	adenosine receptor agonist	LINCS
Abcc2	0.369143	0.0192053	MK-571	leukotriene receptor antagonist	LINCS
Abcc8	0.980187	0.00201026	tolbutamide	ATP channel blocker	LINCS
Abcc8	0.980187	0.00201026	pinacidil	ATP channel activator, potassium channel activator	LINCS
Abcc8	0.980187	0.00201026	mitiglinide	insulin secretagogue	LINCS
Abcc8	0.980187	0.00201026	tolazamide	ATP channel blocker	LINCS
Abcc8	0.980187	0.00201026	clenbuterol	adrenergic receptor agonist	LINCS
Abcc8	0.980187	0.00201026	glyburide	ATP channel blocker, insulin secretagogue, sulfonylurea	LINCS
Abcc8	0.980187	0.00201026	tifenazoxide	ATP-sensitive potassium channel agonist	LINCS
Abcc8	0.980187	0.00201026	gliquidone	sulfonylurea	LINCS
Abcc8	0.980187	0.00201026	chlorpropamide	ATP channel blocker	LINCS
Abcc8	0.980187	0.00201026	acetohexamide	ATP channel blocker	LINCS
Abcc8	0.980187	0.00201026	glimepiride	insulin secretagogue	LINCS
Abcc8	0.980187	0.00201026	nateglinide	insulin secretagogue	LINCS
Abcc8	0.980187	0.00201026	glipizide	sulfonylurea	LINCS
Abcc8	0.980187	0.00201026	adenosine-triphosphate	adenosine receptor agonist	LINCS
Abcc8	0.980187	0.00201026	repaglinide	insulin secretagogue	LINCS
Abcc9	-0.739384	0.00322648	minoxidil	KATP activator, Kir6 channel (KATP) activator, vasodilator	LINCS
Abcc9	-0.739384	0.00322648	pinacidil	ATP channel activator, potassium channel activator	LINCS
Abcc9	-0.739384	0.00322648	glyburide	ATP channel blocker, insulin secretagogue, sulfonylurea	LINCS
Abcc9	-0.739384	0.00322648	adenosine-triphosphate	adenosine receptor agonist	LINCS
Abcg1	-1.43185	3.28105e-07	adenosine-triphosphate	adenosine receptor agonist	LINCS
Abl1	0.661436	0.0205894	PPY-A	Abl kinase inhibitor	LINCS
Abl1	0.661436	0.0205894	flumatinib	Bcr-Abl kinase inhibitor	LINCS
Abl1	0.661436	0.0205894	KW-2449	Abl kinase inhibitor, Aurora kinase inhibitor, FLT3 inhibitor	LINCS
Abl1	0.661436	0.0205894	saracatinib	SRC inhibitor	LINCS
Abl1	0.661436	0.0205894	adenosine-triphosphate	adenosine receptor agonist	LINCS
Abl1	0.661436	0.0205894	imatinib	Bcr-Abl kinase inhibitor, KIT inhibitor, PDGFR tyrosine kinase receptor inhibitor	LINCS
Abl1	0.661436	0.0205894	PP-121	protein tyrosine kinase inhibitor	LINCS
Abl1	0.661436	0.0205894	PP-2	SRC inhibitor	LINCS
Abl1	0.661436	0.0205894	bosutinib	Abl kinase inhibitor, Bcr-Abl kinase inhibitor, SRC inhibitor	LINCS
Abl1	0.661436	0.0205894	nilotinib	Abl kinase inhibitor, Bcr-Abl kinase inhibitor	LINCS
Abl1	0.661436	0.0205894	metatinib	Bcr-Abl kinase inhibitor	LINCS
Abl1	0.661436	0.0205894	ponatinib	Bcr-Abl kinase inhibitor, FLT3 inhibitor, PDGFR tyrosine kinase receptor inhibitor	LINCS
Abl1	0.661436	0.0205894	bafetinib	Bcr-Abl kinase inhibitor, LYN tyrosine kinase inhibitor	LINCS
Abl1	0.661436	0.0205894	rebastinib	Bcr-Abl kinase inhibitor, TIE tyrosine kinase inhibitor, VEGFR inhibitor	LINCS
Abl1	0.661436	0.0205894	GNF-2	Bcr-Abl kinase inhibitor	LINCS
Abl1	0.661436	0.0205894	regorafenib	FGFR inhibitor, KIT inhibitor, PDGFR tyrosine kinase receptor inhibitor, RAF inhibitor, RET tyrosine kinase inhibitor, VEGFR inhibitor	LINCS
Abl1	0.661436	0.0205894	LDN-212854	bone morphogenic protein inhibitor	LINCS
Abl1	0.661436	0.0205894	GNF-5	Bcr-Abl kinase inhibitor	LINCS
Abl1	0.661436	0.0205894	dasatinib	Bcr-Abl kinase inhibitor, ephrin inhibitor, KIT inhibitor, PDGFR tyrosine kinase receptor inhibitor, SRC inhibitor, tyrosine kinase inhibitor	LINCS
Abl1	0.661436	0.0205894	GZD824	Bcr-Abl kinase inhibitor	LINCS
Abl2	0.594374	0.00807816	dasatinib	Bcr-Abl kinase inhibitor, ephrin inhibitor, KIT inhibitor, PDGFR tyrosine kinase receptor inhibitor, SRC inhibitor, tyrosine kinase inhibitor	LINCS
Abl2	0.594374	0.00807816	adenosine-triphosphate	adenosine receptor agonist	LINCS
Acaa2	-1.87053	4.79152e-06	trimetazidine	3-ketoacyl CoA thiolase inhibitor	LINCS
Acaca	0.587946	0.000873642	biotin	vitamin B	LINCS
Acaca	0.587946	0.000873642	KD-023	ACAT inhibitor	LINCS
Acaca	0.587946	0.000873642	CP-640186	acetyl-CoA carboxylase inhibitor	LINCS
Acads	0.99601	1.34197e-05	flavin-adenine-dinucleotide		LINCS
Acads	0.99601	1.34197e-05	coenzyme-I		LINCS
Acan	-0.316446	0.0431221	ilomastat	matrix metalloprotease inhibitor	LINCS
Acat2	0.158628	0.0485568	coenzyme-A		LINCS
Ace	0.94968	1.40016e-05	quinapril	angiotensin converting enzyme inhibitor	LINCS
Ace	0.94968	1.40016e-05	moexipril	angiotensin converting enzyme inhibitor	LINCS
Ace	0.94968	1.40016e-05	quinaprilat	angiotensin converting enzyme inhibitor	LINCS
Ace	0.94968	1.40016e-05	hyperin	aldose reductase inhibitor	LINCS
Ace	0.94968	1.40016e-05	trandolapril	angiotensin converting enzyme inhibitor	LINCS
Ace	0.94968	1.40016e-05	lisinopril	angiotensin converting enzyme inhibitor	LINCS
Ace	0.94968	1.40016e-05	C11-Acetate		LINCS
Ace	0.94968	1.40016e-05	perindopril	angiotensin converting enzyme inhibitor	LINCS
Ace	0.94968	1.40016e-05	butein	EGFR inhibitor, SRC inhibitor	LINCS
Ace	0.94968	1.40016e-05	cilazapril	angiotensin converting enzyme inhibitor	LINCS
Ace	0.94968	1.40016e-05	delapril	angiotensin converting enzyme inhibitor	LINCS
Ace	0.94968	1.40016e-05	ramipril	angiotensin converting enzyme inhibitor	LINCS
Ace	0.94968	1.40016e-05	deserpidine	angiotensin converting enzyme inhibitor	LINCS
Ace	0.94968	1.40016e-05	omapatrilat	metalloproteinase inhibitor	LINCS
Ace	0.94968	1.40016e-05	enalaprilat	angiotensin converting enzyme inhibitor	LINCS
Ace	0.94968	1.40016e-05	perindoprilat	angiotensin converting enzyme inhibitor	LINCS
Ace	0.94968	1.40016e-05	benazepril	angiotensin converting enzyme inhibitor	LINCS
Ace	0.94968	1.40016e-05	imidapril	angiotensin converting enzyme inhibitor	LINCS
Ace	0.94968	1.40016e-05	alacepril	angiotensin converting enzyme inhibitor	LINCS
Ace	0.94968	1.40016e-05	zofenopril-calcium	angiotensin converting enzyme inhibitor	LINCS
Ace	0.94968	1.40016e-05	enalapril	angiotensin converting enzyme inhibitor	LINCS
Ace	0.94968	1.40016e-05	methiopril	angiotensin converting enzyme inhibitor	LINCS
Ace	0.94968	1.40016e-05	temocapril	angiotensin converting enzyme inhibitor	LINCS
Ace	0.94968	1.40016e-05	fosinopril	angiotensin converting enzyme inhibitor	LINCS
Ace	0.94968	1.40016e-05	fosinoprilat	angiotensin converting enzyme inhibitor	LINCS
Ace	0.94968	1.40016e-05	captopril	angiotensin converting enzyme inhibitor	LINCS
Ackr3	-1.04623	4.84818e-05	VUF11207	CC chemokine receptor agonist	LINCS
Ackr3	-1.04623	4.84818e-05	plerixafor	CC chemokine receptor antagonist	LINCS
Acly	0.21638	0.0480642	bempedoic-acid	AMPK inhibitor	LINCS
Aco2	0.218989	0.0211946	cis-aconitic-acid		LINCS
Acox1	0.735331	2.55177e-06	flavin-adenine-dinucleotide		LINCS
Acsl1	0.676525	0.000991649	adenosine-triphosphate	adenosine receptor agonist	LINCS
Acsl1	0.676525	0.000991649	adenosine-phosphate	adenosine receptor agonist	LINCS
Acsl3	-0.570291	0.000332896	icosapent	platelet aggregation inhibitor	LINCS
Acsl4	-0.588599	0.00108466	icosapent	platelet aggregation inhibitor	LINCS
Acss1	-0.524449	0.00973097	adenosine-triphosphate	adenosine receptor agonist	LINCS
Acss1	-0.524449	0.00973097	adenosine-phosphate	adenosine receptor agonist	LINCS
Acss2	0.190521	0.0220388	adenosine-triphosphate	adenosine receptor agonist	LINCS
Acss2	0.190521	0.0220388	adenosine-phosphate	adenosine receptor agonist	LINCS
Actb	-1.20452	0.0124606	cytochalasin-B	microtubule inhibitor	LINCS
Actr2	-0.635928	0.000691156	CK-636	actin related protein inhibitor	LINCS
Actr3	-0.331751	0.0019445	CK-636	actin related protein inhibitor	LINCS
Acvr1	-0.9426	0.000350556	ML347	ALK tyrosine kinase receptor inhibitor	LINCS
Acvr1	-0.9426	0.000350556	LDN-212854	bone morphogenic protein inhibitor	LINCS
Acvr1	-0.9426	0.000350556	LDN193189	bone morphogenic protein inhibitor	LINCS
Acvr1	-0.9426	0.000350556	DMH1	ALK tyrosine kinase receptor inhibitor	LINCS
Acvr1	-0.9426	0.000350556	dorsomorphin	AMPK inhibitor	LINCS
Acvr1	-0.9426	0.000350556	adenosine-triphosphate	adenosine receptor agonist	LINCS
Acvr1b	0.414739	0.00126339	adenosine-triphosphate	adenosine receptor agonist	LINCS
Acvr1b	0.414739	0.00126339	EW-7197	TGF beta receptor inhibitor	LINCS
Adam17	-0.738248	5.7412e-05	apratastat	matrix metalloprotease inhibitor, tumor necrosis factor production inhibitor	LINCS
Adam17	-0.738248	5.7412e-05	cipemastat	metalloproteinase inhibitor	LINCS
Adamts5	0.810562	0.00377608	batimastat	matrix metalloprotease inhibitor	LINCS
Adcy1	0.973311	0.000261323	adenosine-phosphate	adenosine receptor agonist	LINCS
Adcy1	0.973311	0.000261323	adenosine-triphosphate	adenosine receptor agonist	LINCS
Adcy1	0.973311	0.000261323	SQ-22536	adenylyl cyclase inhibitor	LINCS
Adcy5	0.621923	0.000617643	forskolin	adenylyl cyclase activator	LINCS
Adcy5	0.621923	0.000617643	colforsin	adenylyl cyclase activator	LINCS
Adcy5	0.621923	0.000617643	NKY-80	adenylyl cyclase inhibitor	LINCS
Adh4	0.332782	0.0269943	coenzyme-I		LINCS
Adh7	0.652466	0.0113459	coenzyme-I		LINCS
Adipor1	-0.271993	0.0203651	adiporon	adiponectin receptor agonist	LINCS
Adipor2	0.456814	0.00082698	adiporon	adiponectin receptor agonist	LINCS
Adipor2	0.456814	0.00082698	taxifolin	opioid receptor antagonist	LINCS
Adk	0.287224	0.0182183	ABT-702	adenosine kinase inhibitor	LINCS
Adk	0.287224	0.0182183	ribavirin	antiviral	LINCS
Adk	0.287224	0.0182183	adenosine-phosphate	adenosine receptor agonist	LINCS
Adora2b	1.89576	5.49918e-05	DPCPX	adenosine receptor antagonist	LINCS
Adora2b	1.89576	5.49918e-05	istradefylline	adenosine receptor antagonist	LINCS
Adora2b	1.89576	5.49918e-05	ZM-241385	adenosine receptor antagonist	LINCS
Adora2b	1.89576	5.49918e-05	caffeine	adenosine receptor antagonist, phosphodiesterase inhibitor	LINCS
Adora2b	1.89576	5.49918e-05	LUF-5834	adenosine receptor agonist	LINCS
Adora2b	1.89576	5.49918e-05	PSB-603	adenosine receptor antagonist	LINCS
Adora2b	1.89576	5.49918e-05	PSB-1115	adenosine receptor antagonist	LINCS
Adora2b	1.89576	5.49918e-05	PSB-36	adenosine receptor antagonist	LINCS
Adora2b	1.89576	5.49918e-05	preladenant	adenosine receptor antagonist	LINCS
Adora2b	1.89576	5.49918e-05	HEMADO	adenosine receptor agonist	LINCS
Adora2b	1.89576	5.49918e-05	vipadenant	adenosine receptor antagonist	LINCS
Adora2b	1.89576	5.49918e-05	GS-6201	adenosine receptor antagonist	LINCS
Adora2b	1.89576	5.49918e-05	enprofylline	phosphodiesterase inhibitor	LINCS
Adora2b	1.89576	5.49918e-05	MRS-1220	adenosine receptor antagonist	LINCS
Adora2b	1.89576	5.49918e-05	IB-MECA	adenosine receptor agonist	LINCS
Adora2b	1.89576	5.49918e-05	SLV-320	adenosine receptor antagonist	LINCS
Adora2b	1.89576	5.49918e-05	SCH-58261	adenosine receptor antagonist	LINCS
Adora2b	1.89576	5.49918e-05	adenosine	adenosine receptor agonist	LINCS
Adora2b	1.89576	5.49918e-05	MRS-3777	adenosine receptor antagonist	LINCS
Adora2b	1.89576	5.49918e-05	2-chloroadenosine	adenosine receptor agonist	LINCS
Adora2b	1.89576	5.49918e-05	aminophylline	adenosine receptor antagonist	LINCS
Adora2b	1.89576	5.49918e-05	2-chloro-N6-cyclopentyladenosine	adenosine receptor agonist	LINCS
Adora2b	1.89576	5.49918e-05	CGS-21680	adenosine receptor agonist	LINCS
Adora2b	1.89576	5.49918e-05	pentoxifylline	phosphodiesterase inhibitor	LINCS
Adora2b	1.89576	5.49918e-05	CF102	adenosine receptor agonist	LINCS
Adora2b	1.89576	5.49918e-05	KW-3902	adenosine receptor antagonist	LINCS
Adora2b	1.89576	5.49918e-05	N6-cyclopentyladenosine	adenosine receptor agonist	LINCS
Adora2b	1.89576	5.49918e-05	CGS-15943	adenosine receptor antagonist	LINCS
Adora2b	1.89576	5.49918e-05	NECA	adenosine receptor agonist	LINCS
Adora2b	1.89576	5.49918e-05	regadenoson	adenosine receptor agonist	LINCS
Adora2b	1.89576	5.49918e-05	BAY-60-6583	adenosine receptor agonist	LINCS
Adora2b	1.89576	5.49918e-05	CGH2466	adenosine receptor antagonist	LINCS
Adra2c	0.447511	0.013107	spiroxatrine	serotonin receptor antagonist	LINCS
Adra2c	0.447511	0.013107	loxapine	dopamine receptor antagonist, serotonin receptor antagonist	LINCS
Adra2c	0.447511	0.013107	ziprasidone	dopamine receptor antagonist, serotonin receptor antagonist	LINCS
Adra2c	0.447511	0.013107	BRL-44408	adrenergic receptor antagonist	LINCS
Adra2c	0.447511	0.013107	tolazoline	adrenergic receptor antagonist	LINCS
Adra2c	0.447511	0.013107	quetiapine	dopamine receptor antagonist, serotonin receptor antagonist	LINCS
Adra2c	0.447511	0.013107	aripiprazole	serotonin receptor agonist, serotonin receptor antagonist	LINCS
Adra2c	0.447511	0.013107	terguride	dopamine receptor agonist, serotonin receptor antagonist	LINCS
Adra2c	0.447511	0.013107	clozapine	dopamine receptor antagonist, serotonin receptor antagonist	LINCS
Adra2c	0.447511	0.013107	nortriptyline	tricyclic antidepressant	LINCS
Adra2c	0.447511	0.013107	piribedil	dopamine receptor agonist	LINCS
Adra2c	0.447511	0.013107	norepinephrine	adrenergic receptor agonist	LINCS
Adra2c	0.447511	0.013107	yohimbine	adrenergic receptor antagonist	LINCS
Adra2c	0.447511	0.013107	bromocriptine	dopamine receptor agonist	LINCS
Adra2c	0.447511	0.013107	levomepromazine	dopamine receptor antagonist	LINCS
Adra2c	0.447511	0.013107	dexmedetomidine	adrenergic receptor agonist	LINCS
Adra2c	0.447511	0.013107	ropinirole	dopamine receptor agonist	LINCS
Adra2c	0.447511	0.013107	lurasidone	dopamine receptor antagonist, serotonin receptor antagonist	LINCS
Adra2c	0.447511	0.013107	risperidone	dopamine receptor antagonist, serotonin receptor antagonist	LINCS
Adra2c	0.447511	0.013107	ciproxifan	histamine receptor antagonist	LINCS
Adra2c	0.447511	0.013107	phentolamine	adrenergic receptor antagonist	LINCS
Adra2c	0.447511	0.013107	TC-G-1000	adrenergic receptor agonist	LINCS
Adra2c	0.447511	0.013107	ARC-239	adrenergic receptor antagonist	LINCS
Adra2c	0.447511	0.013107	xylazine	adrenergic receptor agonist	LINCS
Adra2c	0.447511	0.013107	chlorpromazine	dopamine receptor antagonist	LINCS
Adra2c	0.447511	0.013107	droxidopa	norepinephrine precursor	LINCS
Adra2c	0.447511	0.013107	iloperidone	dopamine receptor antagonist, serotonin receptor antagonist	LINCS
Adra2c	0.447511	0.013107	WB-4101	adrenergic receptor antagonist	LINCS
Adra2c	0.447511	0.013107	moxonidine	imidazoline receptor agonist	LINCS
Adra2c	0.447511	0.013107	mirtazapine	adrenergic receptor antagonist, serotonin receptor antagonist	LINCS
Adra2c	0.447511	0.013107	rauwolscine	adrenergic receptor antagonist	LINCS
Adra2c	0.447511	0.013107	pergolide	dopamine receptor agonist	LINCS
Adra2c	0.447511	0.013107	amoxapine	norepinephrine reputake inhibitor	LINCS
Adra2c	0.447511	0.013107	levonordefrin	vasodilator	LINCS
Adra2c	0.447511	0.013107	mephentermine	adrenergic receptor agonist	LINCS
Adra2c	0.447511	0.013107	lisuride	dopamine receptor agonist	LINCS
Adra2c	0.447511	0.013107	(R)-(-)-apomorphine	dopamine receptor agonist	LINCS
Adra2c	0.447511	0.013107	epinephrine	adrenergic receptor agonist, carbonic anhydrase activator, neurotransmitter	LINCS
Adra2c	0.447511	0.013107	indoramin	adrenergic receptor antagonist	LINCS
Adra2c	0.447511	0.013107	oxymetazoline	adrenergic receptor agonist	LINCS
Adra2c	0.447511	0.013107	RX-821002	adrenergic receptor antagonist	LINCS
Adra2c	0.447511	0.013107	2-BFI	imidazoline receptor ligand	LINCS
Adra2c	0.447511	0.013107	medetomidine	adrenergic receptor agonist	LINCS
Adra2c	0.447511	0.013107	dronedarone	adrenergic receptor antagonist	LINCS
Adra2c	0.447511	0.013107	SNAP-5089	adrenergic receptor antagonist	LINCS
Adra2c	0.447511	0.013107	guanfacine	adrenergic receptor agonist	LINCS
Adra2c	0.447511	0.013107	methyldopa	adrenergic receptor agonist	LINCS
Adra2c	0.447511	0.013107	olanzapine	dopamine receptor antagonist, serotonin receptor antagonist	LINCS
Adra2c	0.447511	0.013107	apraclonidine	adrenergic receptor agonist	LINCS
Adra2c	0.447511	0.013107	xylometazoline	adrenergic receptor agonist	LINCS
Adra2c	0.447511	0.013107	agmatine	nitric oxide synthase inhibitor	LINCS
Adra2c	0.447511	0.013107	phenoxybenzamine	adrenergic receptor antagonist	LINCS
Adra2c	0.447511	0.013107	cabergoline	dopamine receptor agonist	LINCS
Adra2c	0.447511	0.013107	clonidine	adrenergic receptor agonist	LINCS
Adra2c	0.447511	0.013107	guanaben-acetate	adrenergic receptor agonist	LINCS
Adra2c	0.447511	0.013107	desipramine	tricyclic antidepressant	LINCS
Adra2c	0.447511	0.013107	prazosin	adrenergic receptor antagonist	LINCS
Adra2c	0.447511	0.013107	tizanidine	adrenergic receptor agonist	LINCS
Adra2c	0.447511	0.013107	brimonidine	adrenergic receptor agonist	LINCS
Adra2c	0.447511	0.013107	pramipexole	dopamine receptor agonist	LINCS
Adrb2	-0.40561	0.0465459	cloranolol	adrenergic receptor antagonist	LINCS
Adrb2	-0.40561	0.0465459	vilanterol	adrenergic receptor agonist	LINCS
Adrb2	-0.40561	0.0465459	ephedrine	adrenergic receptor agonist	LINCS
Adrb2	-0.40561	0.0465459	metoprolol	adrenergic receptor antagonist	LINCS
Adrb2	-0.40561	0.0465459	celiprolol	adrenergic receptor antagonist	LINCS
Adrb2	-0.40561	0.0465459	carteolol	adrenergic receptor antagonist	LINCS
Adrb2	-0.40561	0.0465459	BRL-37344	adrenergic receptor agonist	LINCS
Adrb2	-0.40561	0.0465459	atenolol-(+/-)	adrenergic receptor antagonist	LINCS
Adrb2	-0.40561	0.0465459	nortriptyline	tricyclic antidepressant	LINCS
Adrb2	-0.40561	0.0465459	labetalol	adrenergic receptor antagonist	LINCS
Adrb2	-0.40561	0.0465459	clorprenaline	adrenergic receptor agonist	LINCS
Adrb2	-0.40561	0.0465459	cimaterol	adrenergic receptor agonist	LINCS
Adrb2	-0.40561	0.0465459	salmeterol	adrenergic receptor agonist	LINCS
Adrb2	-0.40561	0.0465459	mephentermine	adrenergic receptor agonist	LINCS
Adrb2	-0.40561	0.0465459	higenamine	adrenergic receptor agonist	LINCS
Adrb2	-0.40561	0.0465459	bambuterol	adrenergic receptor agonist	LINCS
Adrb2	-0.40561	0.0465459	metaproterenol	adrenergic receptor agonist	LINCS
Adrb2	-0.40561	0.0465459	epinephrine	adrenergic receptor agonist, carbonic anhydrase activator, neurotransmitter	LINCS
Adrb2	-0.40561	0.0465459	hexoprenaline	adrenergic receptor agonist	LINCS
Adrb2	-0.40561	0.0465459	carazolol	adrenergic receptor antagonist	LINCS
Adrb2	-0.40561	0.0465459	ICI-118,551	adrenergic receptor antagonist	LINCS
Adrb2	-0.40561	0.0465459	amezinium	adrenergic receptor agonist	LINCS
Adrb2	-0.40561	0.0465459	propafenone	antiarrhythmic	LINCS
Adrb2	-0.40561	0.0465459	olanzapine	dopamine receptor antagonist, serotonin receptor antagonist	LINCS
Adrb2	-0.40561	0.0465459	clenbuterol	adrenergic receptor agonist	LINCS
Adrb2	-0.40561	0.0465459	tulobuterol	adrenergic receptor agonist	LINCS
Adrb2	-0.40561	0.0465459	carmoterol	adrenergic receptor agonist	LINCS
Adrb2	-0.40561	0.0465459	RU-42173	adrenergic receptor agonist	LINCS
Adrb2	-0.40561	0.0465459	indacaterol	adrenergic receptor agonist	LINCS
Adrb2	-0.40561	0.0465459	propranolol	adrenergic receptor antagonist	LINCS
Adrb2	-0.40561	0.0465459	propranolol-(R)	adrenergic receptor antagonist	LINCS
Adrb2	-0.40561	0.0465459	L-755507	adrenergic receptor agonist	LINCS
Adrb2	-0.40561	0.0465459	trimethoquinol	adrenergic receptor antagonist	LINCS
Adrb2	-0.40561	0.0465459	cabergoline	dopamine receptor agonist	LINCS
Adrb2	-0.40561	0.0465459	ICI-89406	adrenergic receptor antagonist	LINCS
Adrb2	-0.40561	0.0465459	ephedrine-(racemic)	adrenergic receptor agonist	LINCS
Adrb2	-0.40561	0.0465459	desipramine	tricyclic antidepressant	LINCS
Adrb2	-0.40561	0.0465459	fenoterol	adrenergic receptor agonist	LINCS
Adrb2	-0.40561	0.0465459	procaterol	adrenergic receptor agonist	LINCS
Adrb2	-0.40561	0.0465459	sotalol	adrenergic receptor antagonist	LINCS
Adrb2	-0.40561	0.0465459	formoterol	adrenergic receptor agonist	LINCS
Adrb2	-0.40561	0.0465459	betaxolol	adrenergic receptor antagonist	LINCS
Adrb2	-0.40561	0.0465459	SR-59230A	adrenergic receptor antagonist	LINCS
Adrb2	-0.40561	0.0465459	buphenine	adrenergic receptor agonist	LINCS
Adrb2	-0.40561	0.0465459	terbutaline	adrenergic receptor agonist	LINCS
Adrb2	-0.40561	0.0465459	bupranolol	adrenergic receptor antagonist	LINCS
Adrb2	-0.40561	0.0465459	levobetaxolol	adrenergic receptor antagonist	LINCS
Adrb2	-0.40561	0.0465459	dobutamine	adrenergic receptor agonist	LINCS
Adrb2	-0.40561	0.0465459	mirabegron	adrenergic receptor agonist	LINCS
Adrb2	-0.40561	0.0465459	DPI-201106	sodium channel activator	LINCS
Adrb2	-0.40561	0.0465459	nifenalol	adrenergic receptor antagonist	LINCS
Adrb2	-0.40561	0.0465459	amitriptyline	norepinephrine inhibitor, norepinephrine reuptake inhibitor, serotonin receptor antagonist, serotonin‚Äìnorepinephrine reuptake inhibitor (SNRI)	LINCS
Adrb2	-0.40561	0.0465459	nadolol	adrenergic receptor antagonist	LINCS
Adrb2	-0.40561	0.0465459	zilpaterol	adrenergic receptor agonist	LINCS
Adrb2	-0.40561	0.0465459	tiprenolol	adrenergic receptor antagonist	LINCS
Adrb2	-0.40561	0.0465459	isoxsuprine	adrenergic receptor agonist	LINCS
Adrb2	-0.40561	0.0465459	levobunolol	adrenergic receptor antagonist	LINCS
Adrb2	-0.40561	0.0465459	levalbuterol	adrenergic receptor agonist	LINCS
Adrb2	-0.40561	0.0465459	pindolol	adrenergic receptor antagonist	LINCS
Adrb2	-0.40561	0.0465459	penbutolol	adrenergic receptor antagonist	LINCS
Adrb2	-0.40561	0.0465459	mabuterol	adrenergic receptor agonist	LINCS
Adrb2	-0.40561	0.0465459	alprenolol	adrenergic receptor antagonist	LINCS
Adrb2	-0.40561	0.0465459	isoprenaline	adrenergic receptor agonist	LINCS
Adrb2	-0.40561	0.0465459	norepinephrine	adrenergic receptor agonist	LINCS
Adrb2	-0.40561	0.0465459	broxaterol	adrenergic receptor agonist	LINCS
Adrb2	-0.40561	0.0465459	timolol	adrenergic receptor antagonist	LINCS
Adrb2	-0.40561	0.0465459	carvedilol	adrenergic receptor antagonist	LINCS
Adrb2	-0.40561	0.0465459	droxidopa	norepinephrine precursor	LINCS
Adrb2	-0.40561	0.0465459	albuterol	adrenergic receptor agonist	LINCS
Adrb2	-0.40561	0.0465459	tolamolol	adrenergic receptor antagonist	LINCS
Adrb2	-0.40561	0.0465459	CGP-12177	adrenergic receptor agonist	LINCS
Adrbk1	-0.348347	0.0218047	adenosine-triphosphate	adenosine receptor agonist	LINCS
Adrbk2	-0.705992	0.0236255	adenosine-triphosphate	adenosine receptor agonist	LINCS
Afg3l2	0.270612	0.00901007	adenosine-triphosphate	adenosine receptor agonist	LINCS
Ager	1.10688	0.000183113	FPS-ZM1	RAGE receptor antagonist	LINCS
Ager	1.10688	0.000183113	azeliragon	RAGE receptor antagonist	LINCS
Ager	1.10688	0.000183113	benfotiamine	antioxidant	LINCS
Akr1a1	0.211172	0.0344396	tolrestat	aldose reductase inhibitor	LINCS
Akr1a1	0.211172	0.0344396	fomepizole	alcohol dehydrogenase inhibitor	LINCS
Akr1a1	0.211172	0.0344396	nadide	free radical scavenger	LINCS
Akr1b10	-0.768856	0.000961527	zopolrestat		LINCS
Akr1b10	-0.768856	0.000961527	tolrestat	aldose reductase inhibitor	LINCS
Akt1	0.529125	0.0151364	GSK690693	AKT inhibitor	LINCS
Akt1	0.529125	0.0151364	TIC10	AKT inhibitor, TRAIL modulator	LINCS
Akt1	0.529125	0.0151364	uprosertib	AKT inhibitor	LINCS
Akt1	0.529125	0.0151364	SB-202190	p38 MAPK inhibitor	LINCS
Akt1	0.529125	0.0151364	bisindolylmaleimide-IX	PKC inhibitor	LINCS
Akt1	0.529125	0.0151364	CaMKII-IN-1	calcium/calmodulin dependent protein kinase inhibitor	LINCS
Akt1	0.529125	0.0151364	GDC-0068	AKT inhibitor	LINCS
Akt1	0.529125	0.0151364	PD-98059	MEK inhibitor	LINCS
Akt1	0.529125	0.0151364	AZD5363	AKT inhibitor	LINCS
Akt1	0.529125	0.0151364	canertinib	EGFR inhibitor	LINCS
Akt1	0.529125	0.0151364	perifosine	AKT inhibitor	LINCS
Akt1	0.529125	0.0151364	GSK2110183	AKT inhibitor	LINCS
Akt1	0.529125	0.0151364	SB-747651A	kinase inhibitor	LINCS
Akt1	0.529125	0.0151364	API-1	AKT inhibitor	LINCS
Akt1	0.529125	0.0151364	SB-203580	p38 MAPK inhibitor	LINCS
Akt1	0.529125	0.0151364	LY294002	DNA dependent protein kinase inhibitor, mTOR inhibitor, phosphodiesterase inhibitor, PI3K inhibitor, PLK inhibitor	LINCS
Akt1	0.529125	0.0151364	arsenic-trioxide	apoptosis stimulant	LINCS
Akt1	0.529125	0.0151364	triciribine	AKT inhibitor	LINCS
Akt1	0.529125	0.0151364	MK-2206	AKT inhibitor	LINCS
Akt1	0.529125	0.0151364	BMS-754807	IGF-1 inhibitor	LINCS
Akt1	0.529125	0.0151364	BMS-536924	IGF-1 inhibitor	LINCS
Akt1	0.529125	0.0151364	A-674563	AKT inhibitor	LINCS
Akt1	0.529125	0.0151364	4,5,6,7-tetrabromobenzotriazole	casein kinase inhibitor	LINCS
Akt1	0.529125	0.0151364	U-0126	MEK inhibitor	LINCS
Akt1	0.529125	0.0151364	AT13148	protein kinase inhibitor	LINCS
Akt1	0.529125	0.0151364	hexamethylenebisacetamide	AKT inhibitor, differentiation inducer, NFKB pathway inhibitor	LINCS
Akt1	0.529125	0.0151364	adenosine-triphosphate	adenosine receptor agonist	LINCS
Akt1	0.529125	0.0151364	KN-62	calcium/calmodulin dependent protein kinase inhibitor, purinergic receptor antagonist	LINCS
Akt1	0.529125	0.0151364	enzastaurin	PKC inhibitor	LINCS
Akt2	0.450894	0.00517448	ARQ-092	AKT inhibitor	LINCS
Akt2	0.450894	0.00517448	API-1	AKT inhibitor	LINCS
Akt2	0.450894	0.00517448	GSK690693	AKT inhibitor	LINCS
Akt2	0.450894	0.00517448	AZD5363	AKT inhibitor	LINCS
Akt2	0.450894	0.00517448	GDC-0068	AKT inhibitor	LINCS
Akt2	0.450894	0.00517448	triciribine	AKT inhibitor	LINCS
Akt2	0.450894	0.00517448	AT7867	AKT inhibitor	LINCS
Akt2	0.450894	0.00517448	GSK2110183	AKT inhibitor	LINCS
Akt2	0.450894	0.00517448	AT13148	protein kinase inhibitor	LINCS
Akt2	0.450894	0.00517448	PHT-427	AKT inhibitor, pyruvate dehydrogenase inhibitor	LINCS
Akt2	0.450894	0.00517448	MK-2206	AKT inhibitor	LINCS
Akt2	0.450894	0.00517448	uprosertib	AKT inhibitor	LINCS
Akt3	-1.32123	4.06022e-05	GSK2110183	AKT inhibitor	LINCS
Akt3	-1.32123	4.06022e-05	SB-747651A	kinase inhibitor	LINCS
Akt3	-1.32123	4.06022e-05	uprosertib	AKT inhibitor	LINCS
Akt3	-1.32123	4.06022e-05	GSK690693	AKT inhibitor	LINCS
Akt3	-1.32123	4.06022e-05	GDC-0068	AKT inhibitor	LINCS
Akt3	-1.32123	4.06022e-05	MK-2206	AKT inhibitor	LINCS
Akt3	-1.32123	4.06022e-05	API-1	AKT inhibitor	LINCS
Akt3	-1.32123	4.06022e-05	triciribine	AKT inhibitor	LINCS
Akt3	-1.32123	4.06022e-05	AZD5363	AKT inhibitor	LINCS
Akt3	-1.32123	4.06022e-05	AT13148	protein kinase inhibitor	LINCS
Alad	0.435181	0.00565095	5-aminolevulinic-acid	oxidizing agent	LINCS
Alas1	0.428279	0.00212523	MC-1		LINCS
Alas1	0.428279	0.00212523	AZD4282	glutamate receptor antagonist	LINCS
Aldh18a1	0.331237	0.0132	L-glutamic-acid	glutamate receptor agonist	LINCS
Aldh1a3	-0.486825	0.00788003	retinol	retinoid receptor ligand	LINCS
Aldh1a3	-0.486825	0.00788003	coenzyme-I		LINCS
Aldh1b1	0.514106	0.00968479	coenzyme-I		LINCS
Aldh2	-0.375784	0.0059151	disulfiram	aldehyde dehydrogenase inhibitor, DNA methyltransferase inhibitor, TRPV agonist	LINCS
Aldh2	-0.375784	0.0059151	CVT-10216	aldehyde dehydrogenase inhibitor	LINCS
Aldh2	-0.375784	0.0059151	guanidine	HSP inhibitor	LINCS
Aldh2	-0.375784	0.0059151	alda-1	aldehyde dehydrogenase activator	LINCS
Aldh2	-0.375784	0.0059151	coenzyme-I		LINCS
Aldh2	-0.375784	0.0059151	daidzin	antioxidant	LINCS
Aldh2	-0.375784	0.0059151	nadide	free radical scavenger	LINCS
Aldh3a1	0.765911	0.00247028	coenzyme-I		LINCS
Aldh3a2	-0.650739	0.0269715	coenzyme-I		LINCS
Aldh3b2	0.697467	0.00124858	coenzyme-I		LINCS
Aldh7a1	-0.597005	3.7388e-05	coenzyme-I		LINCS
Aldh9a1	0.305878	0.00304206	coenzyme-I		LINCS
Alox12	0.707966	0.000279606	2-TEDC	lipoxygenase inhibitor	LINCS
Alpl	-1.18388	0.000392095	levamisole	acetylcholine receptor agonist	LINCS
Alppl2	0.403942	0.0435474	amifostine	reducing agent	LINCS
Alppl2	0.403942	0.0435474	tetramisole	immunostimulant	LINCS
Amd1	-0.562106	0.000343855	putrescine	tissue transglutaminase inhibitor	LINCS
Amd1	-0.562106	0.000343855	trometamol		LINCS
Amhr2	1.1156	0.00373285	adenosine-triphosphate	adenosine receptor agonist	LINCS
Ang	-0.548032	0.00676269	citric-acid	coagulation factor inhibitor	LINCS
Ang	-0.548032	0.00676269	oltipraz	nuclear factor erythroid derived, like (NRF2) activator	LINCS
Ang	-0.548032	0.00676269	pidolic-acid		LINCS
Ano1	-0.545006	0.0369603	mibefradil	T-type calcium channel blocker	LINCS
Ano1	-0.545006	0.0369603	niflumic-acid	cyclooxygenase inhibitor	LINCS
Ano1	-0.545006	0.0369603	NPPB	chloride channel blocker	LINCS
Ano1	-0.545006	0.0369603	9-anthracenecarboxylic-acid		LINCS
Ano1	-0.545006	0.0369603	flufenamic-acid	chloride channel blocker	LINCS
Ano1	-0.545006	0.0369603	fluoxetine	selective serotonin reuptake inhibitor (SSRI)	LINCS
Ano1	-0.545006	0.0369603	tannic-acid	PARG inhibitor	LINCS
Ano1	-0.545006	0.0369603	eact	calcium-activated chloride channel inhibitor	LINCS
Anpep	-0.591806	0.0294466	tosedostat	peptidase inhibitor	LINCS
Anpep	-0.591806	0.0294466	ezetimibe	cholesterol inhibitor, Niemann-Pick C1-like 1 protein antagonist	LINCS
Anxa1	0.937147	0.0187259	dexamethasone	glucocorticoid receptor agonist	LINCS
Anxa1	0.937147	0.0187259	hydrocortisone	glucocorticoid receptor agonist	LINCS
Apaf1	-1.29931	5.00194e-05	adenosine-triphosphate	adenosine receptor agonist	LINCS
Apc	-0.313941	0.0423891	JW-67	WNT pathway inhibitor	LINCS
Aph1a	1.42646	1.20556e-07	E-2012	gamma secretase modulator	LINCS
Aph1b	-0.731899	0.000336008	E-2012	gamma secretase modulator	LINCS
Aph1b	-0.731899	0.000336008	flurizan	gamma secretase inhibitor	LINCS
App	-0.360331	0.0421188	EUK-134	catalase stimulant	LINCS
App	-0.360331	0.0421188	MRK-560	gamma secretase inhibitor	LINCS
App	-0.360331	0.0421188	beta-amyloid-synthesis-inhibitor	beta amyloid synthesis inhibitor	LINCS
App	-0.360331	0.0421188	curcumin	cyclooxygenase inhibitor, histone acetyltransferase inhibitor, lipoxygenase inhibitor, NFkB pathway inhibitor	LINCS
App	-0.360331	0.0421188	Ro-90-7501	beta amyloid protein neurotoxicity inhibitor	LINCS
App	-0.360331	0.0421188	2,4-dinitrophenol	ATP synthase inhibitor	LINCS
App	-0.360331	0.0421188	tramiprosate	beta amyloid protein neurotoxicity inhibitor	LINCS
App	-0.360331	0.0421188	TC-E-5006	gamma secretase modulator	LINCS
App	-0.360331	0.0421188	salidroside	beta amyloid protein neurotoxicity inhibitor	LINCS
App	-0.360331	0.0421188	SEN-1269	beta amyloid inhibitor	LINCS
Aqp9	-0.484089	0.0141957	phloretin	sodium/glucose cotransporter inhibitor	LINCS
Ar	-1.20613	1.22995e-05	PS178990	androgen receptor modulator	LINCS
Ar	-1.20613	1.22995e-05	dehydroepiandrosterone-sulfate	androgen receptor agonist, estrogen receptor agonist	LINCS
Ar	-1.20613	1.22995e-05	flufenamic-acid	chloride channel blocker	LINCS
Ar	-1.20613	1.22995e-05	bisphenol-A	synthetic estrogen	LINCS
Ar	-1.20613	1.22995e-05	flutamide	androgen receptor antagonist	LINCS
Ar	-1.20613	1.22995e-05	enzalutamide	androgen receptor antagonist	LINCS
Ar	-1.20613	1.22995e-05	gestrinone	progesterone receptor antagonist	LINCS
Ar	-1.20613	1.22995e-05	2-hydroxyflutamide	androgen receptor antagonist	LINCS
Ar	-1.20613	1.22995e-05	GLPG0492	androgen receptor modulator	LINCS
Ar	-1.20613	1.22995e-05	kaempferol	bone resorption inhibitor, estrogen-related receptor inverse agonist	LINCS
Ar	-1.20613	1.22995e-05	GLPG0492-R-enantiomer	androgen receptor modulator	LINCS
Ar	-1.20613	1.22995e-05	MK-0773	androgen receptor modulator	LINCS
Ar	-1.20613	1.22995e-05	cortodoxone	androgen receptor antagonist	LINCS
Ar	-1.20613	1.22995e-05	ASC-J9	androgen receptor enhancer	LINCS
Ar	-1.20613	1.22995e-05	mifepristone	glucocorticoid receptor antagonist, progesterone receptor antagonist	LINCS
Ar	-1.20613	1.22995e-05	CB-03-01	androgen receptor antagonist	LINCS
Ar	-1.20613	1.22995e-05	galeterone	androgen receptor modulator	LINCS
Ar	-1.20613	1.22995e-05	17-hydroxyprogesterone-caproate	progesterone receptor agonist	LINCS
Ar	-1.20613	1.22995e-05	3,3'-diindolylmethane	CHK inhibitor, cytochrome P450 activator, indoleamine 2,3-dioxygenase inhibitor	LINCS
Ar	-1.20613	1.22995e-05	epitiostanol	androgen receptor agonist	LINCS
Ar	-1.20613	1.22995e-05	nilutamide	androgen receptor antagonist	LINCS
Ar	-1.20613	1.22995e-05	LXR-623	LXR agonist	LINCS
Ar	-1.20613	1.22995e-05	LY2452473	androgen receptor modulator	LINCS
Ar	-1.20613	1.22995e-05	apigenin	casein kinase inhibitor, cell proliferation inhibitor	LINCS
Ar	-1.20613	1.22995e-05	APC-100	androgen receptor antagonist, anti-inflammatory agent	LINCS
Ar	-1.20613	1.22995e-05	cyproterone-acetate	androgen receptor antagonist	LINCS
Ar	-1.20613	1.22995e-05	drospirenone	mineralocorticoid receptor antagonist	LINCS
Ar	-1.20613	1.22995e-05	norgestrel	progesterone receptor agonist	LINCS
Ar	-1.20613	1.22995e-05	andarine	androgen receptor modulator	LINCS
Ar	-1.20613	1.22995e-05	danazol	estrogen receptor antagonist, progesterone receptor agonist	LINCS
Ar	-1.20613	1.22995e-05	pyrvinium-pamoate	androgen receptor antagonist	LINCS
Ar	-1.20613	1.22995e-05	spironolactone	mineralocorticoid receptor antagonist	LINCS
Ar	-1.20613	1.22995e-05	bicalutamide	androgen receptor antagonist	LINCS
Ar	-1.20613	1.22995e-05	AZD3514	androgen receptor modulator	LINCS
Ar	-1.20613	1.22995e-05	ostarine	androgen receptor modulator	LINCS
Ar	-1.20613	1.22995e-05	eugenol	androgen receptor antagonist	LINCS
Ar	-1.20613	1.22995e-05	RU-58841	androgen receptor antagonist	LINCS
Ar	-1.20613	1.22995e-05	darolutamide	androgen receptor antagonist	LINCS
Ar	-1.20613	1.22995e-05	dromostanolone-propionate	androgen receptor modulator	LINCS
Araf	-0.965766	0.0319323	adenosine-triphosphate	adenosine receptor agonist	LINCS
Arf1	-0.779102	3.66324e-05	brefeldin-A	protein synthesis inhibitor	LINCS
Arg2	0.495369	0.00175955	L-arginine	nitric oxide precursor	LINCS
Arg2	0.495369	0.00175955	eflornithine	ornithine decarboxylase inhibitor	LINCS
Arpc1b	0.421629	0.0125536	CK-636	actin related protein inhibitor	LINCS
Arpc3	-0.426904	0.0153012	CK-636	actin related protein inhibitor	LINCS
Arpc4	-1.40613	8.34309e-06	CK-636	actin related protein inhibitor	LINCS
Arpc5	-0.47744	0.00438624	CK-636	actin related protein inhibitor	LINCS
Asic1	0.806256	0.000755791	EIPA	sodium/hydrogen exchanger inhibitor, transient receptor potential polycystic inhibitor	LINCS
Asic1	0.806256	0.000755791	nafamostat	serine protease inhibitor	LINCS
Asic1	0.806256	0.000755791	diclofenac	cyclooxygenase inhibitor	LINCS
Asic1	0.806256	0.000755791	benzamil	sodium channel blocker	LINCS
Asic1	0.806256	0.000755791	amiloride	sodium channel blocker	LINCS
Asic1	0.806256	0.000755791	ibuprofen-(S)	cyclooxygenase inhibitor	LINCS
Asic2	0.665878	0.0265104	nafamostat	serine protease inhibitor	LINCS
Asic2	0.665878	0.0265104	amiloride	sodium channel blocker	LINCS
Asic3	0.684576	0.00024341	nafamostat	serine protease inhibitor	LINCS
Asic3	0.684576	0.00024341	diclofenac	cyclooxygenase inhibitor	LINCS
Asic3	0.684576	0.00024341	aspirin	cyclooxygenase inhibitor	LINCS
Asic3	0.684576	0.00024341	agmatine	nitric oxide synthase inhibitor	LINCS
Asic3	0.684576	0.00024341	salicylic-acid	cyclooxygenase inhibitor, prostanoid receptor antagonist	LINCS
Asic3	0.684576	0.00024341	amiloride	sodium channel blocker	LINCS
Asna1	-0.836379	0.0414572	adenosine-triphosphate	adenosine receptor agonist	LINCS
Asns	0.390015	0.00157771	L-asparagine		LINCS
Asns	0.390015	0.00157771	adenosine-triphosphate	adenosine receptor agonist	LINCS
Asns	0.390015	0.00157771	L-glutamic-acid	glutamate receptor agonist	LINCS
Asns	0.390015	0.00157771	L-aspartic-acid	metallic radical formation stimulant	LINCS
Aspa	-1.14296	8.14544e-05	L-aspartic-acid	metallic radical formation stimulant	LINCS
Asph	0.744458	0.0260991	succinic-acid		LINCS
Asph	0.744458	0.0260991	L-aspartic-acid	metallic radical formation stimulant	LINCS
Asrgl1	1.09385	2.48208e-05	L-aspartic-acid	metallic radical formation stimulant	LINCS
Asrgl1	1.09385	2.48208e-05	L-asparagine		LINCS
Ass1	0.464147	0.01011	L-arginine	nitric oxide precursor	LINCS
Ass1	0.464147	0.01011	L-aspartic-acid	metallic radical formation stimulant	LINCS
Ass1	0.464147	0.01011	L-citrulline	nitric oxide stimulant	LINCS
Ass1	0.464147	0.01011	adenosine-triphosphate	adenosine receptor agonist	LINCS
Atf1	-0.604938	0.000627153	ephedrine-(racemic)	adrenergic receptor agonist	LINCS
Atf2	-1.21896	0.0120489	ephedrine-(racemic)	adrenergic receptor agonist	LINCS
Atf3	1.65457	5.75349e-05	ephedrine-(racemic)	adrenergic receptor agonist	LINCS
Atf4	0.491222	0.00314695	ephedrine-(racemic)	adrenergic receptor agonist	LINCS
Atf6	-1.11002	0.00272302	ephedrine-(racemic)	adrenergic receptor agonist	LINCS
Atic	-0.561029	0.00237833	pemetrexed	dihydrofolate reductase inhibitor, thymidylate synthase inhibitor	LINCS
Atm	-0.756088	0.00160677	KU-60019	ATM kinase inhibitor	LINCS
Atm	-0.756088	0.00160677	KU-55933	ATM kinase inhibitor	LINCS
Atm	-0.756088	0.00160677	CGK-733	ATM kinase inhibitor, ATR kinase inhibitor	LINCS
Atm	-0.756088	0.00160677	caffeine	adenosine receptor antagonist, phosphodiesterase inhibitor	LINCS
Atm	-0.756088	0.00160677	VE-822	ATR kinase inhibitor	LINCS
Atp1a1	0.182689	0.0454909	diazoxide	potassium channel activator	LINCS
Atp1a1	0.182689	0.0454909	istaroxime	ATPase inhibitor	LINCS
Atp1a1	0.182689	0.0454909	artemether	antimalarial agent	LINCS
Atp1a1	0.182689	0.0454909	etacrynic-acid	sodium/potassium/chloride transporter inhibitor	LINCS
Atp1a1	0.182689	0.0454909	chloroprocaine	sodium channel blocker	LINCS
Atp1a1	0.182689	0.0454909	rostafuroxine	ATPase inhibitor	LINCS
Atp1a1	0.182689	0.0454909	lumefantrine	antimalarial agent	LINCS
Atp1a1	0.182689	0.0454909	ciclopirox	membrane integrity inhibitor	LINCS
Atp1a1	0.182689	0.0454909	almitrine	neurotransmitter agonist	LINCS
Atp1a1	0.182689	0.0454909	digitoxin	ATPase inhibitor	LINCS
Atp1a1	0.182689	0.0454909	bretylium	norepinephrine inhibitor	LINCS
Atp1a1	0.182689	0.0454909	K-strophanthidin	ATPase inhibitor	LINCS
Atp1a1	0.182689	0.0454909	digoxin	ATPase inhibitor	LINCS
Atp1a1	0.182689	0.0454909	ouabain	ATPase inhibitor	LINCS
Atp1a1	0.182689	0.0454909	deslanoside	Na/K-ATPase inhibitor	LINCS
Atp1a1	0.182689	0.0454909	digitoxigenin	ATPase inhibitor	LINCS
Atp1a1	0.182689	0.0454909	hydroflumethiazide	sodium/potassium/chloride transporter inhibitor	LINCS
Atp1a2	-0.706561	0.00040573	deslanoside	Na/K-ATPase inhibitor	LINCS
Atp1a2	-0.706561	0.00040573	digitoxin	ATPase inhibitor	LINCS
Atp1a4	0.847047	0.000142927	deslanoside	Na/K-ATPase inhibitor	LINCS
Atp1a4	0.847047	0.000142927	digitoxin	ATPase inhibitor	LINCS
Atp1b2	-0.851534	2.88235e-05	deslanoside	Na/K-ATPase inhibitor	LINCS
Atp1b2	-0.851534	2.88235e-05	digitoxin	ATPase inhibitor	LINCS
Atp1b3	-0.426994	0.000181619	deslanoside	Na/K-ATPase inhibitor	LINCS
Atp1b3	-0.426994	0.000181619	digitoxin	ATPase inhibitor	LINCS
Atp2a2	-0.422499	0.00188177	gallopamil	L-type calcium channel blocker	LINCS
Atp2c1	-0.459424	0.000646655	sevoflurane	membrane integrity inhibitor	LINCS
Atp2c1	-0.459424	0.000646655	methoxyflurane	membrane permeability inhibitor	LINCS
Atp4a	0.487648	0.0094484	rabeprazole	ATPase inhibitor, gastrin inhibitor	LINCS
Atp4a	0.487648	0.0094484	vonoprazan	potassium-competitive acid antagonist	LINCS
Atp4a	0.487648	0.0094484	revaprazan	potassium-competitive acid antagonist	LINCS
Atp4a	0.487648	0.0094484	omeprazole-magnesium	proton pump inhibitor	LINCS
Atp4a	0.487648	0.0094484	lansoprazole	ATPase inhibitor	LINCS
Atp4a	0.487648	0.0094484	esomeprazole	ATPase inhibitor	LINCS
Atp4a	0.487648	0.0094484	picartamide	H+/K+-ATPase inhibitor	LINCS
Atp4a	0.487648	0.0094484	omeprazole	ATPase inhibitor	LINCS
Atp4a	0.487648	0.0094484	SCH-28080	ATPase inhibitor	LINCS
Atp4a	0.487648	0.0094484	dexlansoprazole	ATPase inhibitor	LINCS
Atp4a	0.487648	0.0094484	pantoprazole	ATPase inhibitor	LINCS
Atp5c1	-1.3109	0.00142856	quercetin	polar auxin transport inhibitor	LINCS
Atp5c1	-1.3109	0.00142856	piceatannol	SYK inhibitor	LINCS
Atp5d	0.429098	0.0413071	sevoflurane	membrane integrity inhibitor	LINCS
Atp5d	0.429098	0.0413071	methoxyflurane	membrane permeability inhibitor	LINCS
Atp5f1	-0.488756	0.00447481	BTB06584	ATPase inhibitor	LINCS
Atp6v1a	-0.538327	0.002184	alendronate	bone resorption inhibitor	LINCS
Atp6v1a	-0.538327	0.002184	etidronic-acid	bone resorption inhibitor	LINCS
Atp6v1a	-0.538327	0.002184	tiludronate	bone resorption inhibitor, osteoclast inhibitor	LINCS
Atr	0.759041	0.0350611	schisandrin-B	antioxidant	LINCS
Atr	0.759041	0.0350611	VE-821	ATR kinase inhibitor	LINCS
Atr	0.759041	0.0350611	NVP-BEZ235	mTOR inhibitor, PI3K inhibitor	LINCS
Atr	0.759041	0.0350611	CGK-733	ATM kinase inhibitor, ATR kinase inhibitor	LINCS
Atr	0.759041	0.0350611	AZD6738	ATR kinase inhibitor	LINCS
Atr	0.759041	0.0350611	AZ20	ATR kinase inhibitor	LINCS
Atr	0.759041	0.0350611	VE-822	ATR kinase inhibitor	LINCS
Avpr1a	1.05197	0.00537068	lypressin	vasopressin receptor agonist	LINCS
Avpr1a	1.05197	0.00537068	relcovaptan	vasopressin receptor antagonist	LINCS
Avpr1a	1.05197	0.00537068	oxytocin	oxytocin receptor agonist	LINCS
Avpr1a	1.05197	0.00537068	desmopressin-acetate	vasopressin receptor agonist	LINCS
Avpr1a	1.05197	0.00537068	OPC-21268	vasopressin receptor antagonist	LINCS
Avpr1a	1.05197	0.00537068	terlipressin	vasopressin receptor agonist	LINCS
Avpr1a	1.05197	0.00537068	conivaptan	vasopressin receptor antagonist	LINCS
Avpr1a	1.05197	0.00537068	PF-3274167	oxytocin receptor antagonist	LINCS
Avpr1a	1.05197	0.00537068	mozavaptan	vasopressin receptor antagonist	LINCS
Avpr1a	1.05197	0.00537068	A-987306	histamine receptor antagonist	LINCS
Avpr1a	1.05197	0.00537068	tolvaptan	vasopressin receptor antagonist	LINCS
Avpr1a	1.05197	0.00537068	L-368899	oxytocin receptor antagonist	LINCS
Avpr1a	1.05197	0.00537068	OT-R-antagonist-1	oxytocin receptor antagonist	LINCS
Avpr1a	1.05197	0.00537068	atosiban	oxytocin receptor antagonist	LINCS
Avpr1a	1.05197	0.00537068	TC-OT-39	oxytocin receptor agonist, vasopressin receptor agonist	LINCS
Avpr1a	1.05197	0.00537068	vasopressin	vasopressin receptor agonist	LINCS
Avpr1b	0.290438	0.0471305	mozavaptan	vasopressin receptor antagonist	LINCS
Avpr1b	0.290438	0.0471305	vasopressin	vasopressin receptor agonist	LINCS
Avpr1b	0.290438	0.0471305	desmopressin-acetate	vasopressin receptor agonist	LINCS
Avpr1b	0.290438	0.0471305	relcovaptan	vasopressin receptor antagonist	LINCS
Avpr1b	0.290438	0.0471305	oxytocin	oxytocin receptor agonist	LINCS
Avpr1b	0.290438	0.0471305	lypressin	vasopressin receptor agonist	LINCS
Avpr1b	0.290438	0.0471305	atosiban	oxytocin receptor antagonist	LINCS
Avpr2	0.441962	0.0444379	OPC-21268	vasopressin receptor antagonist	LINCS
Avpr2	0.441962	0.0444379	desmopressin-acetate	vasopressin receptor agonist	LINCS
Avpr2	0.441962	0.0444379	mozavaptan	vasopressin receptor antagonist	LINCS
Avpr2	0.441962	0.0444379	atosiban	oxytocin receptor antagonist	LINCS
Avpr2	0.441962	0.0444379	lypressin	vasopressin receptor agonist	LINCS
Avpr2	0.441962	0.0444379	lixivaptan	vasopressin receptor antagonist	LINCS
Avpr2	0.441962	0.0444379	relcovaptan	vasopressin receptor antagonist	LINCS
Avpr2	0.441962	0.0444379	L-368899	oxytocin receptor antagonist	LINCS
Avpr2	0.441962	0.0444379	vasopressin	vasopressin receptor agonist	LINCS
Avpr2	0.441962	0.0444379	tolvaptan	vasopressin receptor antagonist	LINCS
Avpr2	0.441962	0.0444379	oxytocin	oxytocin receptor agonist	LINCS
Avpr2	0.441962	0.0444379	conivaptan	vasopressin receptor antagonist	LINCS
Axin1	0.29013	0.00791144	JW-67	WNT pathway inhibitor	LINCS
Axl	-0.984634	0.0488935	MGCD-265	VEGFR inhibitor	LINCS
Axl	-0.984634	0.0488935	R-428	AXL kinase inhibitor	LINCS
Axl	-0.984634	0.0488935	TP-0903	AXL kinase inhibitor	LINCS
Axl	-0.984634	0.0488935	LDC1267	protein tyrosine kinase inhibitor	LINCS
Axl	-0.984634	0.0488935	BMS-777607	AXL kinase inhibitor, c-Met inhibitor, FLT3 inhibitor, hepatocyte growth factor receptor inhibitor, macrophage migration inhibiting factor inhibitor, tyrosine kinase inhibitor	LINCS
Azin2	0.482967	0.000404524	MC-1		LINCS
Azin2	0.482967	0.000404524	L-arginine	nitric oxide precursor	LINCS
B2m	-0.404663	0.0086043	3-indolebutyric-acid		LINCS
B4galt2	0.353814	0.0160104	N-acetyl-D-glucosamine		LINCS
B4galt3	0.599896	0.000330933	N-acetyl-D-glucosamine		LINCS
B4galt4	-1.10531	0.000381767	N-acetyl-D-glucosamine		LINCS
Bace1	-0.192437	0.0444242	LY2886721	beta-secretase inhibitor	LINCS
Bace1	-0.192437	0.0444242	CTS21166	beta-secretase inhibitor	LINCS
Bace1	-0.192437	0.0444242	TC1	beta-secretase inhibitor	LINCS
Bace1	-0.192437	0.0444242	epicatechin-gallate-(-)	bacterial DNA gyrase inhibitor	LINCS
Bace1	-0.192437	0.0444242	flurizan	gamma secretase inhibitor	LINCS
Bace1	-0.192437	0.0444242	compound-w	beta-secretase inhibitor	LINCS
Bace1	-0.192437	0.0444242	AZD3839	beta-secretase inhibitor	LINCS
Bace1	-0.192437	0.0444242	LY2811376	beta-secretase inhibitor	LINCS
Baz2a	0.593053	0.00759793	GSK2801	bromodomain inhibitor	LINCS
Baz2b	-0.898579	0.000302779	GSK2801	bromodomain inhibitor	LINCS
Bcl2	-0.862499	0.00676594	gossypol	BCL inhibitor, MCL1 inhibitor	LINCS
Bcl2	-0.862499	0.00676594	edaravone	nootropic agent	LINCS
Bcl2	-0.862499	0.00676594	docetaxel	tubulin polymerization inhibitor	LINCS
Bcl2	-0.862499	0.00676594	venetoclax	BCL inhibitor	LINCS
Bcl2	-0.862499	0.00676594	oridonin	BCL inhibitor	LINCS
Bcl2	-0.862499	0.00676594	obatoclax	BCL inhibitor	LINCS
Bcl2	-0.862499	0.00676594	gambogic-acid	caspase activator	LINCS
Bcl2	-0.862499	0.00676594	TW-37	BCL inhibitor	LINCS
Bcl2	-0.862499	0.00676594	HA14-1	BCL inhibitor	LINCS
Bcl2	-0.862499	0.00676594	ABT-737	BCL inhibitor	LINCS
Bcl2	-0.862499	0.00676594	paclitaxel	tubulin polymerization inhibitor	LINCS
Bcl2	-0.862499	0.00676594	navitoclax	BCL inhibitor	LINCS
Bcl2	-0.862499	0.00676594	rasagiline	monoamine oxidase inhibitor	LINCS
Bcl2l1	1.14041	6.76233e-07	2,3-DCPE	BCL-XL downregulator	LINCS
Bcl2l1	1.14041	6.76233e-07	TW-37	BCL inhibitor	LINCS
Bcl2l1	1.14041	6.76233e-07	navitoclax	BCL inhibitor	LINCS
Bcl2l1	1.14041	6.76233e-07	ABT-737	BCL inhibitor	LINCS
Bcl2l2	0.238177	0.0330637	navitoclax	BCL inhibitor	LINCS
Bcl2l2	0.238177	0.0330637	ABT-737	BCL inhibitor	LINCS
Bcr	0.732839	0.000170546	PPY-A	Abl kinase inhibitor	LINCS
Bcr	0.732839	0.000170546	metatinib	Bcr-Abl kinase inhibitor	LINCS
Bcr	0.732839	0.000170546	bosutinib	Abl kinase inhibitor, Bcr-Abl kinase inhibitor, SRC inhibitor	LINCS
Bcr	0.732839	0.000170546	ponatinib	Bcr-Abl kinase inhibitor, FLT3 inhibitor, PDGFR tyrosine kinase receptor inhibitor	LINCS
Bcr	0.732839	0.000170546	rebastinib	Bcr-Abl kinase inhibitor, TIE tyrosine kinase inhibitor, VEGFR inhibitor	LINCS
Bcr	0.732839	0.000170546	bafetinib	Bcr-Abl kinase inhibitor, LYN tyrosine kinase inhibitor	LINCS
Bcr	0.732839	0.000170546	GNF-5	Bcr-Abl kinase inhibitor	LINCS
Bcr	0.732839	0.000170546	GNF-2	Bcr-Abl kinase inhibitor	LINCS
Bcr	0.732839	0.000170546	GZD824	Bcr-Abl kinase inhibitor	LINCS
Bdh1	0.813306	0.00316374	coenzyme-I		LINCS
Bdkrb2	1.67122	5.11906e-07	icatibant-acetate	bradykinin receptor antagonist	LINCS
Bdkrb2	1.67122	5.11906e-07	WIN-64338	bradykinin receptor antagonist	LINCS
Birc3	0.862739	6.2873e-05	SM-164	XIAP inhibitor	LINCS
Birc3	0.862739	6.2873e-05	GDC-0152	XIAP inhibitor	LINCS
Birc3	0.862739	6.2873e-05	AZD5582	XIAP inhibitor	LINCS
Birc7	0.490924	0.00267188	GDC-0152	XIAP inhibitor	LINCS
Blvrb	-0.632289	0.0442425	coenzyme-I		LINCS
Blvrb	-0.632289	0.0442425	riboflavin-5-phosphate-sodium		LINCS
Blvrb	-0.632289	0.0442425	riboflavin	vitamin B	LINCS
Bmpr1a	0.454016	0.0399909	LDN193189	bone morphogenic protein inhibitor	LINCS
Bmpr1a	0.454016	0.0399909	dorsomorphin	AMPK inhibitor	LINCS
Bmpr1a	0.454016	0.0399909	ML347	ALK tyrosine kinase receptor inhibitor	LINCS
Bmpr1b	-0.850592	0.000471223	dorsomorphin	AMPK inhibitor	LINCS
Braf	-0.647931	0.0365996	ZM-336372	RAF inhibitor	LINCS
Braf	-0.647931	0.0365996	vemurafenib	RAF inhibitor	LINCS
Braf	-0.647931	0.0365996	CEP-32496	RAF inhibitor	LINCS
Braf	-0.647931	0.0365996	KG-5	RAF inhibitor	LINCS
Braf	-0.647931	0.0365996	encorafenib	RAF inhibitor	LINCS
Braf	-0.647931	0.0365996	ML786	RAF inhibitor	LINCS
Braf	-0.647931	0.0365996	regorafenib	FGFR inhibitor, KIT inhibitor, PDGFR tyrosine kinase receptor inhibitor, RAF inhibitor, RET tyrosine kinase inhibitor, VEGFR inhibitor	LINCS
Braf	-0.647931	0.0365996	PLX8394	serine/threonine kinase inhibitor	LINCS
Braf	-0.647931	0.0365996	SB-590885	RAF inhibitor	LINCS
Braf	-0.647931	0.0365996	sorafenib	FLT3 inhibitor, KIT inhibitor, PDGFR tyrosine kinase receptor inhibitor, RAF inhibitor, RET tyrosine kinase inhibitor, VEGFR inhibitor	LINCS
Braf	-0.647931	0.0365996	GDC-0879	RAF inhibitor	LINCS
Braf	-0.647931	0.0365996	LY3009120	RAF inhibitor	LINCS
Braf	-0.647931	0.0365996	Ro-5126766	MEK inhibitor, RAF inhibitor	LINCS
Braf	-0.647931	0.0365996	dabrafenib	RAF inhibitor	LINCS
Braf	-0.647931	0.0365996	RAF265	RAF inhibitor, VEGFR inhibitor	LINCS
Braf	-0.647931	0.0365996	AZ-628	RAF inhibitor	LINCS
Braf	-0.647931	0.0365996	TAK-632	RAF inhibitor	LINCS
Braf	-0.647931	0.0365996	PLX4720	RAF inhibitor	LINCS
Brd1	0.598128	0.0156408	NI-57	bromodomain inhibitor	LINCS
Brd1	0.598128	0.0156408	OF-1	bromodomain inhibitor	LINCS
Brd2	-0.546777	0.0262528	XD-14	bromodomain inhibitor	LINCS
Brd2	-0.546777	0.0262528	I-BET-762	bromodomain inhibitor	LINCS
Brd2	-0.546777	0.0262528	I-BET151	bromodomain inhibitor	LINCS
Brd2	-0.546777	0.0262528	OTX015	bromodomain inhibitor	LINCS
Brd2	-0.546777	0.0262528	LY303511	casein kinase inhibitor, mTOR inhibitor, PI3K inhibitor	LINCS
Brd3	0.469623	0.00679266	apabetalone	apolipoprotein expression enhancer	LINCS
Brd3	0.469623	0.00679266	I-BET-762	bromodomain inhibitor	LINCS
Brd3	0.469623	0.00679266	I-BET151	bromodomain inhibitor	LINCS
Brd3	0.469623	0.00679266	LY303511	casein kinase inhibitor, mTOR inhibitor, PI3K inhibitor	LINCS
Brd3	0.469623	0.00679266	OTX015	bromodomain inhibitor	LINCS
Brd3	0.469623	0.00679266	XD-14	bromodomain inhibitor	LINCS
Brd4	0.344626	0.0460264	OXF-BD-02	bromodomain inhibitor	LINCS
Brd4	0.344626	0.0460264	LY303511	casein kinase inhibitor, mTOR inhibitor, PI3K inhibitor	LINCS
Brd4	0.344626	0.0460264	CPI-203	bromodomain inhibitor	LINCS
Brd4	0.344626	0.0460264	CPI-0610	bromodomain inhibitor	LINCS
Brd4	0.344626	0.0460264	OTX015	bromodomain inhibitor	LINCS
Brd4	0.344626	0.0460264	ARV-825	bromodomain inhibitor	LINCS
Brd4	0.344626	0.0460264	PFI-1	bromodomain inhibitor	LINCS
Brd4	0.344626	0.0460264	fedratinib	FLT3 inhibitor, JAK inhibitor	LINCS
Brd4	0.344626	0.0460264	I-BET-762	bromodomain inhibitor	LINCS
Brd4	0.344626	0.0460264	JQ1-(+)	bromodomain inhibitor	LINCS
Brd4	0.344626	0.0460264	I-BET151	bromodomain inhibitor	LINCS
Brd4	0.344626	0.0460264	BI-2536	PLK inhibitor	LINCS
Brd4	0.344626	0.0460264	XD-14	bromodomain inhibitor	LINCS
Brd9	-0.370654	0.0411218	I-BRD9	bromodomain inhibitor	LINCS
Brpf1	0.521235	0.00022568	NI-57	bromodomain inhibitor	LINCS
Brpf1	0.521235	0.00022568	PFI-4	bromodomain inhibitor	LINCS
Brpf3	-0.384548	0.00801444	NI-57	bromodomain inhibitor	LINCS
Bst1	-0.242075	0.048842	nicotinamide	protein synthesis stimulant	LINCS
Btrc	0.621434	0.0139075	GS-143	ubiquitin ligase inhibitor	LINCS
C1qbp	0.219431	0.0189974	hyaluronic-acid		LINCS
C5ar1	-0.784245	0.00114343	W-54011	anaphylatoxin chemotactic receptor antagonist	LINCS
C5ar1	-0.784245	0.00114343	NDT-9513727	complement antagonist	LINCS
C8g	0.401765	0.0480175	citric-acid	coagulation factor inhibitor	LINCS
Cacna1a	1.78008	0.00471382	verapamil	calcium channel blocker	LINCS
Cacna1a	1.78008	0.00471382	spironolactone	mineralocorticoid receptor antagonist	LINCS
Cacna1a	1.78008	0.00471382	loperamide	opioid receptor agonist	LINCS
Cacna1a	1.78008	0.00471382	gabapentin	calcium channel blocker	LINCS
Cacna1b	0.652174	0.00506564	agmatine	nitric oxide synthase inhibitor	LINCS
Cacna1b	0.652174	0.00506564	lomerizine	calcium channel blocker	LINCS
Cacna1b	0.652174	0.00506564	gabapentin	calcium channel blocker	LINCS
Cacna1b	0.652174	0.00506564	cilnidipine	calcium channel blocker	LINCS
Cacna1b	0.652174	0.00506564	levetiracetam	calcium channel blocker	LINCS
Cacna1b	0.652174	0.00506564	hesperidin	flavanone glycoside	LINCS
Cacna1b	0.652174	0.00506564	priralfinamide	sodium channel blocker	LINCS
Cacna1b	0.652174	0.00506564	verapamil	calcium channel blocker	LINCS
Cacna1b	0.652174	0.00506564	PD-173212	calcium channel blocker	LINCS
Cacna1b	0.652174	0.00506564	spironolactone	mineralocorticoid receptor antagonist	LINCS
Cacna1d	0.226188	0.0299776	isradipine	calcium channel blocker	LINCS
Cacna1d	0.226188	0.0299776	spironolactone	mineralocorticoid receptor antagonist	LINCS
Cacna1d	0.226188	0.0299776	gabapentin	calcium channel blocker	LINCS
Cacna1d	0.226188	0.0299776	sipatrigine	voltage-gated sodium channel blocker	LINCS
Cacna1d	0.226188	0.0299776	amlodipine	calcium channel blocker	LINCS
Cacna1d	0.226188	0.0299776	dronedarone	adrenergic receptor antagonist	LINCS
Cacna1d	0.226188	0.0299776	verapamil	calcium channel blocker	LINCS
Cacna1d	0.226188	0.0299776	nitrendipine	calcium channel blocker	LINCS
Cacna1d	0.226188	0.0299776	SNAP-5089	adrenergic receptor antagonist	LINCS
Cacna1d	0.226188	0.0299776	mibefradil	T-type calcium channel blocker	LINCS
Cacna1d	0.226188	0.0299776	nilvadipine	calcium channel blocker	LINCS
Cacna1d	0.226188	0.0299776	nisoldipine	calcium channel blocker	LINCS
Cacna1d	0.226188	0.0299776	cleviprex	calcium channel blocker	LINCS
Cacna1d	0.226188	0.0299776	manidipine	calcium channel blocker	LINCS
Cacna1d	0.226188	0.0299776	nifedipine	calcium channel blocker	LINCS
Cacna1g	0.945508	0.00162992	ethosuximide	succinimide antiepileptic	LINCS
Cacna1g	0.945508	0.00162992	mibefradil	T-type calcium channel blocker	LINCS
Cacna1g	0.945508	0.00162992	spironolactone	mineralocorticoid receptor antagonist	LINCS
Cacna1g	0.945508	0.00162992	gabapentin	calcium channel blocker	LINCS
Cacna1g	0.945508	0.00162992	ML218	T-type calcium channel blocker	LINCS
Cacna1g	0.945508	0.00162992	trimethadione	oxazolidine antiepileptic	LINCS
Cacna1g	0.945508	0.00162992	verapamil	calcium channel blocker	LINCS
Cacna1g	0.945508	0.00162992	methsuximide	T-type calcium channel blocker	LINCS
Cacna1g	0.945508	0.00162992	flunarizine	calcium channel blocker	LINCS
Cacna1g	0.945508	0.00162992	penfluridol	T-type calcium channel blocker	LINCS
Cacna1g	0.945508	0.00162992	gabapentin-enacarbil	adrenergic receptor agonist	LINCS
Cacna1g	0.945508	0.00162992	benidipine	calcium channel blocker	LINCS
Cacna1g	0.945508	0.00162992	paramethadione	anticonvulsant	LINCS
Cacna1g	0.945508	0.00162992	zonisamide	sodium channel blocker, T-type calcium channel blocker	LINCS
Cacna1g	0.945508	0.00162992	ABT-639	calcium channel blocker	LINCS
Cacna1g	0.945508	0.00162992	anandamide	cannabinoid receptor agonist	LINCS
Cacna1h	1.1594	5.22392e-05	anandamide	cannabinoid receptor agonist	LINCS
Cacna1h	1.1594	5.22392e-05	nifedipine	calcium channel blocker	LINCS
Cacna1h	1.1594	5.22392e-05	flunarizine	calcium channel blocker	LINCS
Cacna1h	1.1594	5.22392e-05	ML218	T-type calcium channel blocker	LINCS
Cacna1h	1.1594	5.22392e-05	amiodarone	potassium channel blocker	LINCS
Cacna1h	1.1594	5.22392e-05	ABT-639	calcium channel blocker	LINCS
Cacna1h	1.1594	5.22392e-05	spironolactone	mineralocorticoid receptor antagonist	LINCS
Cacna1h	1.1594	5.22392e-05	ethosuximide	succinimide antiepileptic	LINCS
Cacna1h	1.1594	5.22392e-05	mibefradil	T-type calcium channel blocker	LINCS
Cacna1h	1.1594	5.22392e-05	gabapentin	calcium channel blocker	LINCS
Cacna1h	1.1594	5.22392e-05	trimethadione	oxazolidine antiepileptic	LINCS
Cacna1h	1.1594	5.22392e-05	methsuximide	T-type calcium channel blocker	LINCS
Cacna1h	1.1594	5.22392e-05	zonisamide	sodium channel blocker, T-type calcium channel blocker	LINCS
Cacna1s	0.501064	0.0432713	nisoldipine	calcium channel blocker	LINCS
Cacna1s	0.501064	0.0432713	spironolactone	mineralocorticoid receptor antagonist	LINCS
Cacna1s	0.501064	0.0432713	gabapentin	calcium channel blocker	LINCS
Cacna1s	0.501064	0.0432713	nifedipine	calcium channel blocker	LINCS
Cacna1s	0.501064	0.0432713	FPL-64176	calcium channel activator	LINCS
Cacna1s	0.501064	0.0432713	amlodipine	calcium channel blocker	LINCS
Cacna1s	0.501064	0.0432713	mibefradil	T-type calcium channel blocker	LINCS
Cacna1s	0.501064	0.0432713	verapamil	calcium channel blocker	LINCS
Cacna1s	0.501064	0.0432713	diltiazem	calcium channel blocker	LINCS
Cacna1s	0.501064	0.0432713	dronedarone	adrenergic receptor antagonist	LINCS
Cacna1s	0.501064	0.0432713	cleviprex	calcium channel blocker	LINCS
Cacna2d1	-0.688281	0.00352299	lercanidipine	calcium channel blocker	LINCS
Cacna2d1	-0.688281	0.00352299	spironolactone	mineralocorticoid receptor antagonist	LINCS
Cacna2d1	-0.688281	0.00352299	diltiazem	calcium channel blocker	LINCS
Cacna2d1	-0.688281	0.00352299	gabapentin	calcium channel blocker	LINCS
Cacna2d1	-0.688281	0.00352299	amlodipine	calcium channel blocker	LINCS
Cacna2d1	-0.688281	0.00352299	isradipine	calcium channel blocker	LINCS
Cacna2d1	-0.688281	0.00352299	nifedipine	calcium channel blocker	LINCS
Cacna2d1	-0.688281	0.00352299	nitrendipine	calcium channel blocker	LINCS
Cacna2d1	-0.688281	0.00352299	Z160	N-type calcium channel blocker	LINCS
Cacna2d2	1.10131	0.00786056	amiodarone	potassium channel blocker	LINCS
Cacna2d2	1.10131	0.00786056	spironolactone	mineralocorticoid receptor antagonist	LINCS
Cacna2d2	1.10131	0.00786056	gabapentin	calcium channel blocker	LINCS
Cacnb1	0.313697	0.0475871	dronedarone	adrenergic receptor antagonist	LINCS
Cacnb1	0.313697	0.0475871	gabapentin	calcium channel blocker	LINCS
Cacnb1	0.313697	0.0475871	verapamil	calcium channel blocker	LINCS
Cacnb1	0.313697	0.0475871	mibefradil	T-type calcium channel blocker	LINCS
Cacnb1	0.313697	0.0475871	spironolactone	mineralocorticoid receptor antagonist	LINCS
Cacnb2	0.331253	0.0235179	spironolactone	mineralocorticoid receptor antagonist	LINCS
Cacnb2	0.331253	0.0235179	dronedarone	adrenergic receptor antagonist	LINCS
Cacnb2	0.331253	0.0235179	verapamil	calcium channel blocker	LINCS
Cacnb2	0.331253	0.0235179	nifedipine	calcium channel blocker	LINCS
Cacnb2	0.331253	0.0235179	mibefradil	T-type calcium channel blocker	LINCS
Cacnb2	0.331253	0.0235179	gabapentin	calcium channel blocker	LINCS
Cacnb3	0.606332	0.000623851	dronedarone	adrenergic receptor antagonist	LINCS
Cacnb3	0.606332	0.000623851	gabapentin	calcium channel blocker	LINCS
Cacnb3	0.606332	0.000623851	mibefradil	T-type calcium channel blocker	LINCS
Cacnb3	0.606332	0.000623851	spironolactone	mineralocorticoid receptor antagonist	LINCS
Cacnb3	0.606332	0.000623851	verapamil	calcium channel blocker	LINCS
Cacng2	0.674912	0.037479	gabapentin	calcium channel blocker	LINCS
Cacng4	0.67168	0.00541887	gabapentin	calcium channel blocker	LINCS
Cacng5	0.259682	0.0124309	gabapentin	calcium channel blocker	LINCS
Calca	1.95687	1.26401e-09	BIBN4096	calcitonin antagonist	LINCS
Calca	1.95687	1.26401e-09	SB-268262	calcitonin antagonist	LINCS
Calca	1.95687	1.26401e-09	MK-3207	calcitonin antagonist	LINCS
Calca	1.95687	1.26401e-09	rimegepant	calcitonin antagonist	LINCS
Calcr	1.43837	1.68756e-06	SUN-B-8155	calcitonin agonist	LINCS
Calcrl	-0.848602	1.16423e-05	BIBN4096	calcitonin antagonist	LINCS
Calcrl	-0.848602	1.16423e-05	telcagepant	calcitonin antagonist	LINCS
Calm1	-0.202153	0.049094	flunarizine	calcium channel blocker	LINCS
Calm1	-0.202153	0.049094	pimozide	dopamine receptor antagonist	LINCS
Calm1	-0.202153	0.049094	fluphenazine	dopamine receptor antagonist	LINCS
Calm1	-0.202153	0.049094	perphenazine	dopamine receptor antagonist	LINCS
Calm1	-0.202153	0.049094	trifluoperazine	dopamine receptor antagonist	LINCS
Calm1	-0.202153	0.049094	nifedipine	calcium channel blocker	LINCS
Calm1	-0.202153	0.049094	chlorpromazine	dopamine receptor antagonist	LINCS
Calm1	-0.202153	0.049094	aprindine	voltage-gated sodium channel blocker	LINCS
Calm1	-0.202153	0.049094	loperamide	opioid receptor agonist	LINCS
Calm1	-0.202153	0.049094	zaldaride	calmodulin antagonist	LINCS
Calm1	-0.202153	0.049094	melatonin	melatonin receptor agonist, nitric oxide synthase inhibitor	LINCS
Calm1	-0.202153	0.049094	cinchocaine	sodium channel blocker	LINCS
Calr	-0.474701	2.68368e-05	melatonin	melatonin receptor agonist, nitric oxide synthase inhibitor	LINCS
Camk1d	-1.14496	0.00389203	bosutinib	Abl kinase inhibitor, Bcr-Abl kinase inhibitor, SRC inhibitor	LINCS
Camk2a	0.680751	0.0468148	CaMKII-IN-1	calcium/calmodulin dependent protein kinase inhibitor	LINCS
Camk2a	0.680751	0.0468148	KN-93	calcium/calmodulin dependent protein kinase inhibitor	LINCS
Camk2a	0.680751	0.0468148	KN-62	calcium/calmodulin dependent protein kinase inhibitor, purinergic receptor antagonist	LINCS
Camk2g	0.613234	1.91863e-05	bosutinib	Abl kinase inhibitor, Bcr-Abl kinase inhibitor, SRC inhibitor	LINCS
Camk4	1.42527	0.0312523	CaMKII-IN-1	calcium/calmodulin dependent protein kinase inhibitor	LINCS
Cant1	1.08253	5.83479e-06	trometamol		LINCS
Cars	-0.511913	0.00525158	L-cysteine		LINCS
Casp3	-0.327093	0.0266471	PETCM	caspase activator	LINCS
Casp3	-0.327093	0.0266471	NQDI-1	caspase inhibitor	LINCS
Casp3	-0.327093	0.0266471	PAC-1	caspase activator	LINCS
Casp3	-0.327093	0.0266471	amygdalin	caspase activator	LINCS
Casp3	-0.327093	0.0266471	DBeQ	ATPase inhibitor	LINCS
Casp3	-0.327093	0.0266471	AZ-10417808	caspase inhibitor	LINCS
Casp3	-0.327093	0.0266471	emricasan	caspase inhibitor	LINCS
Casp3	-0.327093	0.0266471	sanguinarium-chloride	apoptosis stimulant	LINCS
Casp7	-1.83732	7.55367e-06	emricasan	caspase inhibitor	LINCS
Casr	0.333324	0.0409083	spermine		LINCS
Casr	0.333324	0.0409083	tryptophan	serotonin receptor partial agonist	LINCS
Casr	0.333324	0.0409083	Calhex-231	calcium sensing receptor negative allosteric modulator	LINCS
Casr	0.333324	0.0409083	NPS-2143	calcium receptor antagonist	LINCS
Casr	0.333324	0.0409083	tecalcet	calcium-sensing receptor agonist	LINCS
Casr	0.333324	0.0409083	cinacalcet	calcium channel activator	LINCS
Casr	0.333324	0.0409083	strontium-ranelate	bone formation stimulant, bone resorption inhibitor	LINCS
Cat	-1.2865	0.000352876	fomepizole	alcohol dehydrogenase inhibitor	LINCS
Cbfb	-1.0101	4.41893e-05	AI-10-49	core binding factor inhibitor	LINCS
Cbr1	-0.418945	0.00598192	sofalcone	mucus protecting agent	LINCS
Cbs	0.868719	0.000667676	MC-1		LINCS
Cbs	0.868719	0.000667676	L-cysteine		LINCS
Ccbl1	1.19958	0.000145595	D-phenylalanine	enkephalinase inhibitor	LINCS
Ccbl1	1.19958	0.000145595	MC-1		LINCS
Ccbl2	0.815089	4.82598e-06	L-glutamic-acid	glutamate receptor agonist	LINCS
Ccbl2	0.815089	4.82598e-06	MC-1		LINCS
Cckbr	0.442805	0.0228279	pentagastrin	CCK receptor agonist	LINCS
Cckbr	0.442805	0.0228279	LY288513	CCK receptor antagonist	LINCS
Cckbr	0.442805	0.0228279	L-365260	CCK receptor antagonist	LINCS
Cckbr	0.442805	0.0228279	YM-022	CCK receptor antagonist	LINCS
Cckbr	0.442805	0.0228279	lorglumide	CCK receptor antagonist	LINCS
Cckbr	0.442805	0.0228279	LY225910	CCK receptor antagonist	LINCS
Cckbr	0.442805	0.0228279	nastorazepide	CCK receptor antagonist	LINCS
Cckbr	0.442805	0.0228279	benzotript	CCK receptor antagonist	LINCS
Cckbr	0.442805	0.0228279	proglumide	CCK receptor antagonist	LINCS
Ccna2	-0.341919	0.0138757	SB-216763	glycogen synthase kinase inhibitor	LINCS
Ccna2	-0.341919	0.0138757	NU-2058	cyclin D inhibitor	LINCS
Ccna2	-0.341919	0.0138757	CR8-(R)	CDK inhibitor	LINCS
Ccna2	-0.341919	0.0138757	NU-6027	CDK inhibitor	LINCS
Ccnb1	0.443104	0.0035407	kenpaullone	CDK inhibitor, glycogen synthase kinase inhibitor	LINCS
Ccnb1	0.443104	0.0035407	1-azakenpaullone	glycogen synthase kinase inhibitor	LINCS
Ccnd1	-0.420114	0.0268878	briciclib	cyclin D inhibitor	LINCS
Ccnd1	-0.420114	0.0268878	arcyriaflavin-a	CDK inhibitor	LINCS
Ccnd1	-0.420114	0.0268878	arsenic-trioxide	apoptosis stimulant	LINCS
Ccr2	-0.387444	0.03476	teijin-compound-1	CC chemokine receptor antagonist	LINCS
Ccr2	-0.387444	0.03476	BMS-CCR2-22	CC chemokine receptor antagonist	LINCS
Ccr2	-0.387444	0.03476	meglitinide	potassium channel blocker	LINCS
Ccr2	-0.387444	0.03476	RS-102895	CCR antagonist	LINCS
Ccr2	-0.387444	0.03476	RS-504393	CC chemokine receptor antagonist	LINCS
Ccr2	-0.387444	0.03476	INCB-3284	CC chemokine receptor antagonist	LINCS
Ccr2	-0.387444	0.03476	JNJ-27141491	CC chemokine receptor antagonist	LINCS
Ccr2	-0.387444	0.03476	MK-0812	CC chemokine receptor antagonist	LINCS
Ccr2	-0.387444	0.03476	propagermanium	CCR agonist, interferon receptor agonist	LINCS
Ccr3	-1.81213	4.88172e-10	SB-297006	CC chemokine receptor antagonist	LINCS
Ccr5	-1.76736	3.71904e-07	TAK-220	CC chemokine receptor antagonist	LINCS
Ccr5	-1.76736	3.71904e-07	maraviroc	CC chemokine receptor antagonist	LINCS
Ccr5	-1.76736	3.71904e-07	AMD11070	CC chemokine receptor antagonist	LINCS
Ccr5	-1.76736	3.71904e-07	adaptavir	CC chemokine receptor antagonist	LINCS
Ccr5	-1.76736	3.71904e-07	vicriviroc	CC chemokine receptor antagonist	LINCS
Ccr9	-1.00767	5.84659e-05	vercirnon	CC chemokine receptor antagonist	LINCS
Cd274	-0.865242	4.02491e-05	PD1-PDL-inhibitor-1	programmed death ligand inhibitor	LINCS
Cd38	-0.791447	0.000484412	kuromanin	ribosyl cyclase inhibitor	LINCS
Cd44	-0.412929	0.00082338	hyaluronic-acid		LINCS
Cd55	-0.457013	0.0128412	chloramphenicol	bacterial 50S ribosomal subunit inhibitor	LINCS
Cdc25a	0.414291	0.029406	NSC-95397	CDC inhibitor	LINCS
Cdc25a	0.414291	0.029406	NSC-663284	CDC inhibitor	LINCS
Cdc25b	-0.39043	0.0222649	NSC-663284	CDC inhibitor	LINCS
Cdc25b	-0.39043	0.0222649	anthraquinone	CDC inhibitor	LINCS
Cdc25b	-0.39043	0.0222649	NSC-95397	CDC inhibitor	LINCS
Cdc25c	0.737959	0.00474923	NSC-663284	CDC inhibitor	LINCS
Cdc42	0.656532	0.0370127	ML141	GTPase inhibitor	LINCS
Cdc42	0.656532	0.0370127	ZCL-278	CDC inhibitor	LINCS
Cdc42	0.656532	0.0370127	casin	GTPase inhibitor	LINCS
Cdh2	-0.505378	0.00612917	exherin	cadherin antagonist	LINCS
Cdipt	0.387619	0.000730418	inositol	insulin sensitizer	LINCS
Cdk1	-0.409945	0.0164094	BMS-265246	CDK inhibitor	LINCS
Cdk1	-0.409945	0.0164094	R547	CDK inhibitor	LINCS
Cdk1	-0.409945	0.0164094	AT-7519	CDK inhibitor	LINCS
Cdk1	-0.409945	0.0164094	RGB-286638	CDK inhibitor	LINCS
Cdk1	-0.409945	0.0164094	TG-02	CDK inhibitor, FLT3 inhibitor, JAK inhibitor	LINCS
Cdk1	-0.409945	0.0164094	terameprocol	lipoxygenase inhibitor	LINCS
Cdk1	-0.409945	0.0164094	alvocidib	CDK inhibitor	LINCS
Cdk1	-0.409945	0.0164094	1-azakenpaullone	glycogen synthase kinase inhibitor	LINCS
Cdk1	-0.409945	0.0164094	indirubin	CDK inhibitor, glycogen synthase kinase inhibitor	LINCS
Cdk1	-0.409945	0.0164094	CDK1-5-inhibitor	CDK inhibitor, glycogen synthase kinase inhibitor	LINCS
Cdk1	-0.409945	0.0164094	indirubin-3-monoxime	CDK inhibitor, glycogen synthase kinase inhibitor	LINCS
Cdk1	-0.409945	0.0164094	olomoucine	CDK inhibitor	LINCS
Cdk1	-0.409945	0.0164094	7-hydroxystaurosporine	CDK inhibitor, CHK inhibitor, PKC inhibitor	LINCS
Cdk1	-0.409945	0.0164094	CGP-60474	CDK inhibitor	LINCS
Cdk1	-0.409945	0.0164094	CGP-74514	CDK inhibitor	LINCS
Cdk1	-0.409945	0.0164094	PHA-793887	CDK inhibitor	LINCS
Cdk1	-0.409945	0.0164094	kenpaullone	CDK inhibitor, glycogen synthase kinase inhibitor	LINCS
Cdk1	-0.409945	0.0164094	Ro-3306	CDK inhibitor	LINCS
Cdk1	-0.409945	0.0164094	PHA-767491	CDC inhibitor	LINCS
Cdk1	-0.409945	0.0164094	SU9516	CDK inhibitor	LINCS
Cdk1	-0.409945	0.0164094	JNJ-7706621	CDK inhibitor	LINCS
Cdk1	-0.409945	0.0164094	aminopurvalanol-a	CDK inhibitor, tyrosine kinase inhibitor	LINCS
Cdk1	-0.409945	0.0164094	P276-00	CDK inhibitor	LINCS
Cdk1	-0.409945	0.0164094	CHIR-99021	glycogen synthase kinase inhibitor	LINCS
Cdk1	-0.409945	0.0164094	purvalanol-A	CDK inhibitor	LINCS
Cdk1	-0.409945	0.0164094	PF-573228	focal adhesion kinase inhibitor	LINCS
Cdk1	-0.409945	0.0164094	dinaciclib	CDK inhibitor	LINCS
Cdk2	-0.995973	0.000279957	ryuvidine	histone lysine methyltransferase inhibitor	LINCS
Cdk2	-0.995973	0.000279957	purvalanol-A	CDK inhibitor	LINCS
Cdk2	-0.995973	0.000279957	R547	CDK inhibitor	LINCS
Cdk2	-0.995973	0.000279957	olomoucine	CDK inhibitor	LINCS
Cdk2	-0.995973	0.000279957	aminopurvalanol-a	CDK inhibitor, tyrosine kinase inhibitor	LINCS
Cdk2	-0.995973	0.000279957	bosutinib	Abl kinase inhibitor, Bcr-Abl kinase inhibitor, SRC inhibitor	LINCS
Cdk2	-0.995973	0.000279957	purvalanol-B	tyrosine kinase inhibitor	LINCS
Cdk2	-0.995973	0.000279957	BMS-265246	CDK inhibitor	LINCS
Cdk2	-0.995973	0.000279957	BMS-536924	IGF-1 inhibitor	LINCS
Cdk2	-0.995973	0.000279957	RX-3117	CDK inhibitor, DNA synthesis inhibitor	LINCS
Cdk2	-0.995973	0.000279957	NU-2058	cyclin D inhibitor	LINCS
Cdk2	-0.995973	0.000279957	CGP-60474	CDK inhibitor	LINCS
Cdk2	-0.995973	0.000279957	BX-912	pyruvate dehydrogenase kinase inhibitor	LINCS
Cdk2	-0.995973	0.000279957	PHA-793887	CDK inhibitor	LINCS
Cdk2	-0.995973	0.000279957	SU9516	CDK inhibitor	LINCS
Cdk2	-0.995973	0.000279957	JNJ-7706621	CDK inhibitor	LINCS
Cdk2	-0.995973	0.000279957	NU-6027	CDK inhibitor	LINCS
Cdk2	-0.995973	0.000279957	BX-795	IKK inhibitor	LINCS
Cdk2	-0.995973	0.000279957	SCH-900776	CHK inhibitor	LINCS
Cdk2	-0.995973	0.000279957	roscovitine	CDK inhibitor	LINCS
Cdk2	-0.995973	0.000279957	dinaciclib	CDK inhibitor	LINCS
Cdk2	-0.995973	0.000279957	AT-7519	CDK inhibitor	LINCS
Cdk2	-0.995973	0.000279957	BMS-387032	CDK inhibitor, cell cycle inhibitor, MCL1 inhibitor	LINCS
Cdk2	-0.995973	0.000279957	SB-216763	glycogen synthase kinase inhibitor	LINCS
Cdk2	-0.995973	0.000279957	indirubin-3-monoxime	CDK inhibitor, glycogen synthase kinase inhibitor	LINCS
Cdk2	-0.995973	0.000279957	RGB-286638	CDK inhibitor	LINCS
Cdk2	-0.995973	0.000279957	alvocidib	CDK inhibitor	LINCS
Cdk2	-0.995973	0.000279957	AG-555	tyrosine kinase inhibitor	LINCS
Cdk2	-0.995973	0.000279957	PHA-848125	CDK inhibitor, growth factor receptor inhibitor	LINCS
Cdk2	-0.995973	0.000279957	PF-573228	focal adhesion kinase inhibitor	LINCS
Cdk2	-0.995973	0.000279957	NSC-625987	CDK inhibitor	LINCS
Cdk2	-0.995973	0.000279957	TG-02	CDK inhibitor, FLT3 inhibitor, JAK inhibitor	LINCS
Cdk4	-0.347622	0.0431479	arcyriaflavin-a	CDK inhibitor	LINCS
Cdk4	-0.347622	0.0431479	ON123300	CDK inhibitor	LINCS
Cdk4	-0.347622	0.0431479	P276-00	CDK inhibitor	LINCS
Cdk4	-0.347622	0.0431479	NSC-625987	CDK inhibitor	LINCS
Cdk4	-0.347622	0.0431479	AMG-925	CDK inhibitor, FLT3 inhibitor	LINCS
Cdk4	-0.347622	0.0431479	ribociclib	CDK inhibitor	LINCS
Cdk4	-0.347622	0.0431479	PHA-848125	CDK inhibitor, growth factor receptor inhibitor	LINCS
Cdk4	-0.347622	0.0431479	SU9516	CDK inhibitor	LINCS
Cdk4	-0.347622	0.0431479	palbociclib	CDK inhibitor	LINCS
Cdk4	-0.347622	0.0431479	AT-7519	CDK inhibitor	LINCS
Cdk4	-0.347622	0.0431479	purvalanol-B	tyrosine kinase inhibitor	LINCS
Cdk4	-0.347622	0.0431479	alvocidib	CDK inhibitor	LINCS
Cdk4	-0.347622	0.0431479	ryuvidine	histone lysine methyltransferase inhibitor	LINCS
Cdk4	-0.347622	0.0431479	purvalanol-A	CDK inhibitor	LINCS
Cdk4	-0.347622	0.0431479	RGB-286638	CDK inhibitor	LINCS
Cdk4	-0.347622	0.0431479	PHA-793887	CDK inhibitor	LINCS
Cdk4	-0.347622	0.0431479	R547	CDK inhibitor	LINCS
Cdk4	-0.347622	0.0431479	abemaciclib	CDK inhibitor	LINCS
Cdk5	0.295496	0.0439523	dinaciclib	CDK inhibitor	LINCS
Cdk5	0.295496	0.0439523	indirubin-3-monoxime	CDK inhibitor, glycogen synthase kinase inhibitor	LINCS
Cdk5	0.295496	0.0439523	PHA-793887	CDK inhibitor	LINCS
Cdk5	0.295496	0.0439523	alvocidib	CDK inhibitor	LINCS
Cdk5	0.295496	0.0439523	indirubin	CDK inhibitor, glycogen synthase kinase inhibitor	LINCS
Cdk5	0.295496	0.0439523	aminopurvalanol-a	CDK inhibitor, tyrosine kinase inhibitor	LINCS
Cdk5	0.295496	0.0439523	SU9516	CDK inhibitor	LINCS
Cdk5	0.295496	0.0439523	1-azakenpaullone	glycogen synthase kinase inhibitor	LINCS
Cdk5	0.295496	0.0439523	AT-7519	CDK inhibitor	LINCS
Cdk5	0.295496	0.0439523	purvalanol-A	CDK inhibitor	LINCS
Cdk5	0.295496	0.0439523	CDK1-5-inhibitor	CDK inhibitor, glycogen synthase kinase inhibitor	LINCS
Cdk5	0.295496	0.0439523	olomoucine	CDK inhibitor	LINCS
Cdk5	0.295496	0.0439523	kenpaullone	CDK inhibitor, glycogen synthase kinase inhibitor	LINCS
Cdk5	0.295496	0.0439523	purvalanol-B	tyrosine kinase inhibitor	LINCS
Cdk5	0.295496	0.0439523	RGB-286638	CDK inhibitor	LINCS
Cdk6	-0.610233	0.0082079	alvocidib	CDK inhibitor	LINCS
Cdk6	-0.610233	0.0082079	abemaciclib	CDK inhibitor	LINCS
Cdk6	-0.610233	0.0082079	apigenin	casein kinase inhibitor, cell proliferation inhibitor	LINCS
Cdk6	-0.610233	0.0082079	palbociclib	CDK inhibitor	LINCS
Cdk6	-0.610233	0.0082079	fisetin	Aurora kinase inhibitor	LINCS
Cdk6	-0.610233	0.0082079	RGB-286638	CDK inhibitor	LINCS
Cdk6	-0.610233	0.0082079	chrysin	breast cancer resistance protein inhibitor	LINCS
Cdk6	-0.610233	0.0082079	AMG-925	CDK inhibitor, FLT3 inhibitor	LINCS
Cdk6	-0.610233	0.0082079	ribociclib	CDK inhibitor	LINCS
Cdk6	-0.610233	0.0082079	AT-7519	CDK inhibitor	LINCS
Cdk7	-0.583652	0.0107198	TG-02	CDK inhibitor, FLT3 inhibitor, JAK inhibitor	LINCS
Cdk7	-0.583652	0.0107198	THZ1	CDK inhibitor	LINCS
Cdk7	-0.583652	0.0107198	BMS-387032	CDK inhibitor, cell cycle inhibitor, MCL1 inhibitor	LINCS
Cdk7	-0.583652	0.0107198	THZ2	CDK inhibitor	LINCS
Cdk7	-0.583652	0.0107198	alvocidib	CDK inhibitor	LINCS
Cdk7	-0.583652	0.0107198	RGB-286638	CDK inhibitor	LINCS
Cdk7	-0.583652	0.0107198	PHA-848125	CDK inhibitor, growth factor receptor inhibitor	LINCS
Cdk7	-0.583652	0.0107198	PF-573228	focal adhesion kinase inhibitor	LINCS
Cdk7	-0.583652	0.0107198	BS-181	CDK inhibitor	LINCS
Cdk7	-0.583652	0.0107198	R547	CDK inhibitor	LINCS
Cdk7	-0.583652	0.0107198	THZ1-R	CDK inhibitor	LINCS
Cdk7	-0.583652	0.0107198	PHA-793887	CDK inhibitor	LINCS
Cdk9	0.492619	0.000820675	dinaciclib	CDK inhibitor	LINCS
Cdk9	0.492619	0.000820675	PHA-793887	CDK inhibitor	LINCS
Cdk9	0.492619	0.000820675	P276-00	CDK inhibitor	LINCS
Cdk9	0.492619	0.000820675	CDK9-IN-6	CDK inhibitor	LINCS
Cdk9	0.492619	0.000820675	AT-7519	CDK inhibitor	LINCS
Cdk9	0.492619	0.000820675	BMS-387032	CDK inhibitor, cell cycle inhibitor, MCL1 inhibitor	LINCS
Cdk9	0.492619	0.000820675	TG-02	CDK inhibitor, FLT3 inhibitor, JAK inhibitor	LINCS
Cdk9	0.492619	0.000820675	LY2857785	CDK inhibitor	LINCS
Cdk9	0.492619	0.000820675	RGB-286638	CDK inhibitor	LINCS
Cdk9	0.492619	0.000820675	roscovitine	CDK inhibitor	LINCS
Cdk9	0.492619	0.000820675	alvocidib	CDK inhibitor	LINCS
Cdkl2	0.587836	0.0249891	URMC-099	mixed lineage kinase inhibitor	LINCS
Cdkn1a	1.4581	0.000901355	GGTI-298	GGTase inhibitor	LINCS
Cdo1	0.427436	0.0218156	L-cysteine		LINCS
Cdo1	0.427436	0.0218156	coenzyme-I		LINCS
Cers1	0.381413	0.0466245	fumonisin-B1		LINCS
Chd1	-0.566862	0.00233851	epirubicin	topoisomerase inhibitor	LINCS
Chek1	-0.829836	0.00153074	U-0126	MEK inhibitor	LINCS
Chek1	-0.829836	0.00153074	BX-795	IKK inhibitor	LINCS
Chek1	-0.829836	0.00153074	7-hydroxystaurosporine	CDK inhibitor, CHK inhibitor, PKC inhibitor	LINCS
Chek1	-0.829836	0.00153074	SB-203580	p38 MAPK inhibitor	LINCS
Chek1	-0.829836	0.00153074	SB-202190	p38 MAPK inhibitor	LINCS
Chek1	-0.829836	0.00153074	PD-98059	MEK inhibitor	LINCS
Chek1	-0.829836	0.00153074	CHIR-124	CHK inhibitor	LINCS
Chek1	-0.829836	0.00153074	SCH-900776	CHK inhibitor	LINCS
Chek1	-0.829836	0.00153074	KN-62	calcium/calmodulin dependent protein kinase inhibitor, purinergic receptor antagonist	LINCS
Chek1	-0.829836	0.00153074	SB-218078	CHK inhibitor	LINCS
Chek1	-0.829836	0.00153074	BX-912	pyruvate dehydrogenase kinase inhibitor	LINCS
Chek1	-0.829836	0.00153074	AZD7762	CHK inhibitor	LINCS
Chek1	-0.829836	0.00153074	4,5,6,7-tetrabromobenzotriazole	casein kinase inhibitor	LINCS
Chek1	-0.829836	0.00153074	LY2606368	CHK inhibitor	LINCS
Chek1	-0.829836	0.00153074	PF-477736	CHK inhibitor	LINCS
Chek1	-0.829836	0.00153074	LY294002	DNA dependent protein kinase inhibitor, mTOR inhibitor, phosphodiesterase inhibitor, PI3K inhibitor, PLK inhibitor	LINCS
Chek1	-0.829836	0.00153074	LY2603618	CHK inhibitor	LINCS
Chrm4	0.38368	0.0145039	arecaidine-propargyl-ester	acetylcholine receptor agonist	LINCS
Chrm4	0.38368	0.0145039	glycopyrrolate	acetylcholine receptor antagonist	LINCS
Chrm4	0.38368	0.0145039	propantheline	acetylcholine receptor antagonist	LINCS
Chrm4	0.38368	0.0145039	valethamate	acetylcholine receptor antagonist	LINCS
Chrm4	0.38368	0.0145039	amitriptyline	norepinephrine inhibitor, norepinephrine reuptake inhibitor, serotonin receptor antagonist, serotonin‚Äìnorepinephrine reuptake inhibitor (SNRI)	LINCS
Chrm4	0.38368	0.0145039	clozapine	dopamine receptor antagonist, serotonin receptor antagonist	LINCS
Chrm4	0.38368	0.0145039	diphenidol	acetylcholine receptor agonist	LINCS
Chrm4	0.38368	0.0145039	biperiden	acetylcholine receptor antagonist	LINCS
Chrm4	0.38368	0.0145039	atropine-oxide	acetylcholine receptor antagonist	LINCS
Chrm4	0.38368	0.0145039	xanomeline	acetylcholine receptor agonist	LINCS
Chrm4	0.38368	0.0145039	tropicamide	acetylcholine receptor antagonist	LINCS
Chrm4	0.38368	0.0145039	scopolamine	acetylcholine receptor antagonist	LINCS
Chrm4	0.38368	0.0145039	pirenzepine	acetylcholine receptor antagonist	LINCS
Chrm4	0.38368	0.0145039	desipramine	tricyclic antidepressant	LINCS
Chrm4	0.38368	0.0145039	bethanechol	acetylcholine receptor agonist	LINCS
Chrm4	0.38368	0.0145039	VU152100	acetylcholine receptor allosteric modulator	LINCS
Chrm4	0.38368	0.0145039	olanzapine	dopamine receptor antagonist, serotonin receptor antagonist	LINCS
Chrm4	0.38368	0.0145039	alcuronium	muscle relaxant	LINCS
Chrm4	0.38368	0.0145039	VU10010	acetylcholine receptor allosteric modulator	LINCS
Chrm4	0.38368	0.0145039	chlorprothixene	dopamine receptor antagonist	LINCS
Chrm4	0.38368	0.0145039	A-987306	histamine receptor antagonist	LINCS
Chrm4	0.38368	0.0145039	solifenacin-succinate	acetylcholine receptor antagonist	LINCS
Chrm4	0.38368	0.0145039	quetiapine	dopamine receptor antagonist, serotonin receptor antagonist	LINCS
Chrm4	0.38368	0.0145039	aclidinium	acetylcholine receptor antagonist	LINCS
Chrm4	0.38368	0.0145039	tolterodine	acetylcholine receptor antagonist	LINCS
Chrm4	0.38368	0.0145039	vincamine	adrenergic receptor antagonist	LINCS
Chrm4	0.38368	0.0145039	arecoline	acetylcholine receptor agonist	LINCS
Chrm4	0.38368	0.0145039	levomepromazine	dopamine receptor antagonist	LINCS
Chrm4	0.38368	0.0145039	paroxetine	selective serotonin reuptake inhibitor (SSRI)	LINCS
Chrm4	0.38368	0.0145039	5-methylfurmethiodide	acetylcholine receptor agonist	LINCS
Chrm4	0.38368	0.0145039	fesoterodine	acetylcholine receptor antagonist	LINCS
Chrm4	0.38368	0.0145039	pilocarpine	acetylcholine receptor agonist	LINCS
Chrm4	0.38368	0.0145039	brucine	glycine receptor antagonist	LINCS
Chrm4	0.38368	0.0145039	aripiprazole	serotonin receptor agonist, serotonin receptor antagonist	LINCS
Chrm4	0.38368	0.0145039	imipramine	norepinephrine reputake inhibitor, serotonin reuptake inhibitor	LINCS
Chrm4	0.38368	0.0145039	oxotremorine-sesquifumarate	cholinergic receptor agonist	LINCS
Chrm4	0.38368	0.0145039	trepibutone	cholinergic receptor antagonist	LINCS
Chrm4	0.38368	0.0145039	vinburnine	adrenergic receptor antagonist	LINCS
Chrm4	0.38368	0.0145039	darifenacin	acetylcholine receptor antagonist	LINCS
Chrm4	0.38368	0.0145039	acetylcholine	acetylcholine receptor agonist	LINCS
Chrm4	0.38368	0.0145039	isopropamide-iodide	acetylcholine receptor antagonist	LINCS
Chrm4	0.38368	0.0145039	oxotremorine-M	acetylcholine receptor agonist	LINCS
Chrm4	0.38368	0.0145039	aceclidine	acetylcholine receptor agonist	LINCS
Chrm4	0.38368	0.0145039	hyoscyamine	acetylcholine receptor antagonist	LINCS
Chrm4	0.38368	0.0145039	4-DAMP	cholinergic receptor antagonist	LINCS
Chrm4	0.38368	0.0145039	ipratropium	acetylcholine receptor antagonist	LINCS
Chrm4	0.38368	0.0145039	promazine	dopamine receptor antagonist	LINCS
Chrm4	0.38368	0.0145039	amoxapine	norepinephrine reputake inhibitor	LINCS
Chrm4	0.38368	0.0145039	loxapine	dopamine receptor antagonist, serotonin receptor antagonist	LINCS
Chrm4	0.38368	0.0145039	ziprasidone	dopamine receptor antagonist, serotonin receptor antagonist	LINCS
Chrm4	0.38368	0.0145039	strychnine	acetylcholine receptor antagonist	LINCS
Chrm4	0.38368	0.0145039	carbachol	cholinergic receptor agonist	LINCS
Chrm4	0.38368	0.0145039	nortriptyline	tricyclic antidepressant	LINCS
Chrm4	0.38368	0.0145039	dosulepin	norepinephrine reuptake inhibitor, serotonin‚Äìnorepinephrine reuptake inhibitor (SNRI), tricyclic antidepressant	LINCS
Chrm4	0.38368	0.0145039	otenzepad	acetylcholine receptor antagonist	LINCS
Chrm4	0.38368	0.0145039	methacholine	acetylcholine receptor agonist	LINCS
Chrm4	0.38368	0.0145039	scopolamine-N-oxide	acetylcholine receptor antagonist	LINCS
Chrm4	0.38368	0.0145039	PD-102807	acetylcholine receptor antagonist	LINCS
Chrna3	0.304607	0.0225906	A-867744	acetylcholine receptor allosteric modulator	LINCS
Chrna3	0.304607	0.0225906	cytisine	acetylcholine receptor agonist	LINCS
Chrna3	0.304607	0.0225906	tetramisole	immunostimulant	LINCS
Chrna3	0.304607	0.0225906	UB-165	acetylcholine receptor agonist	LINCS
Chrna3	0.304607	0.0225906	varenicline	acetylcholine receptor agonist	LINCS
Chrna3	0.304607	0.0225906	NS-3861	acetylcholine receptor agonist	LINCS
Chrna3	0.304607	0.0225906	pentolinium	cholinergic receptor antagonist	LINCS
Chrna3	0.304607	0.0225906	dextromethorphan	glutamate receptor antagonist, sigma receptor agonist	LINCS
Chrna3	0.304607	0.0225906	hexamethonium	cholinergic receptor antagonist	LINCS
Chrna3	0.304607	0.0225906	mecamylamine	acetylcholine receptor antagonist	LINCS
Chrna3	0.304607	0.0225906	galantamine	acetylcholinesterase inhibitor	LINCS
Chrna3	0.304607	0.0225906	nicotine	acetylcholine receptor agonist	LINCS
Chrna7	0.331158	0.0444463	SSR180711	acetylcholine receptor agonist	LINCS
Chrna7	0.331158	0.0444463	4BP-TQS	nicotinic receptor agonist	LINCS
Chrna7	0.331158	0.0444463	MG-624	acetylcholine receptor antagonist	LINCS
Chrna7	0.331158	0.0444463	PNU-282987	cholinergic receptor agonist	LINCS
Chrna7	0.331158	0.0444463	cytisine	acetylcholine receptor agonist	LINCS
Chrna7	0.331158	0.0444463	PNU-120596	acetylcholine receptor agonist	LINCS
Chrna7	0.331158	0.0444463	ivermectin	benzodiazepine receptor agonist	LINCS
Chrna7	0.331158	0.0444463	methyllycaconitine	acetylcholine receptor antagonist	LINCS
Chrna7	0.331158	0.0444463	A-582941	nicotinic receptor agonist	LINCS
Chrna7	0.331158	0.0444463	nicotine	acetylcholine receptor agonist	LINCS
Chrna7	0.331158	0.0444463	PHA-568487	nicotinic receptor agonist	LINCS
Chrna7	0.331158	0.0444463	primidone	GABA receptor antagonist	LINCS
Chrna7	0.331158	0.0444463	dextromethorphan	glutamate receptor antagonist, sigma receptor agonist	LINCS
Chrna7	0.331158	0.0444463	CCMI	acetylcholine receptor allosteric modulator	LINCS
Chrna7	0.331158	0.0444463	metharbital	GABA receptor modulator	LINCS
Chrna7	0.331158	0.0444463	alcuronium	muscle relaxant	LINCS
Chrna7	0.331158	0.0444463	A-867744	acetylcholine receptor allosteric modulator	LINCS
Chrna7	0.331158	0.0444463	mecamylamine	acetylcholine receptor antagonist	LINCS
Chrna7	0.331158	0.0444463	DMAB-anabaseine	adrenergic receptor agonist	LINCS
Chrna7	0.331158	0.0444463	butalbital	GABA receptor antagonist	LINCS
Chrna7	0.331158	0.0444463	GTS21	cholinergic receptor agonist	LINCS
Chrna7	0.331158	0.0444463	varenicline	acetylcholine receptor agonist	LINCS
Chrna7	0.331158	0.0444463	galantamine	acetylcholinesterase inhibitor	LINCS
Chrna7	0.331158	0.0444463	EVP-6124	acetylcholine receptor agonist	LINCS
Chrna9	0.487653	0.00911408	lobeline	acetylcholine receptor antagonist	LINCS
Chrna9	0.487653	0.00911408	galantamine	acetylcholinesterase inhibitor	LINCS
Chrna9	0.487653	0.00911408	strychnine	acetylcholine receptor antagonist	LINCS
Chrna9	0.487653	0.00911408	nicotine	acetylcholine receptor agonist	LINCS
Chrnb1	0.357581	0.00230689	galantamine	acetylcholinesterase inhibitor	LINCS
Chrnb2	0.536245	0.00426613	CC4	nicotinic receptor agonist	LINCS
Chrnb2	0.536245	0.00426613	galantamine	acetylcholinesterase inhibitor	LINCS
Chrnb2	0.536245	0.00426613	cytisine	acetylcholine receptor agonist	LINCS
Chrnb2	0.536245	0.00426613	rivanicline	acetylcholine receptor agonist	LINCS
Chrnb2	0.536245	0.00426613	UB-165	acetylcholine receptor agonist	LINCS
Chrnb2	0.536245	0.00426613	AZD1446	acetylcholine receptor agonist	LINCS
Chrnb2	0.536245	0.00426613	NSC-9965	acetylcholine receptor antagonist	LINCS
Chrnb2	0.536245	0.00426613	nicotine	acetylcholine receptor agonist	LINCS
Chrnb2	0.536245	0.00426613	altinicline	nicotinic receptor agonist	LINCS
Chrnb2	0.536245	0.00426613	pozanicline	acetylcholine receptor antagonist	LINCS
Chrnb2	0.536245	0.00426613	dextromethorphan	glutamate receptor antagonist, sigma receptor agonist	LINCS
Chrnb3	0.387758	0.0158787	nicotine	acetylcholine receptor agonist	LINCS
Chrnb3	0.387758	0.0158787	galantamine	acetylcholinesterase inhibitor	LINCS
Chrnb4	0.573845	0.00661695	SIB-1553A	acetylcholine receptor agonist	LINCS
Chrnb4	0.573845	0.00661695	pentolinium	cholinergic receptor antagonist	LINCS
Chrnb4	0.573845	0.00661695	NS-3861	acetylcholine receptor agonist	LINCS
Chrnb4	0.573845	0.00661695	cytisine	acetylcholine receptor agonist	LINCS
Chrnb4	0.573845	0.00661695	nicotine	acetylcholine receptor agonist	LINCS
Chrnb4	0.573845	0.00661695	mecamylamine	acetylcholine receptor antagonist	LINCS
Chrnb4	0.573845	0.00661695	dextromethorphan	glutamate receptor antagonist, sigma receptor agonist	LINCS
Chrnb4	0.573845	0.00661695	galantamine	acetylcholinesterase inhibitor	LINCS
Chrne	0.59443	0.0166569	galantamine	acetylcholinesterase inhibitor	LINCS
Chrng	0.367389	0.0284588	galantamine	acetylcholinesterase inhibitor	LINCS
Chuk	-0.342891	0.0210214	BMS-345541	IKK inhibitor	LINCS
Chuk	-0.342891	0.0210214	aminosalicylate	cyclooxygenase inhibitor	LINCS
Chuk	-0.342891	0.0210214	mesalazine	cyclooxygenase inhibitor, lipoxygenase inhibitor, prostanoid receptor antagonist	LINCS
Chuk	-0.342891	0.0210214	arctigenin	MEK inhibitor	LINCS
Chuk	-0.342891	0.0210214	sulfasalazine	cyclooxygenase inhibitor	LINCS
Chuk	-0.342891	0.0210214	acetylcysteine	mucolytic agent	LINCS
Clca1	1.30641	1.67344e-05	talniflumate	cyclooxygenase inhibitor	LINCS
Clca1	1.30641	1.67344e-05	CaCCinh-A01	calcium-activated chloride channel inhibitor	LINCS
Clcn3	-0.435316	0.0121339	phloretin	sodium/glucose cotransporter inhibitor	LINCS
Clcn7	0.43066	0.027266	NPPB	chloride channel blocker	LINCS
Clcnka	0.793817	0.000456623	niflumic-acid	cyclooxygenase inhibitor	LINCS
Clcnkb	0.355159	0.0240766	niflumic-acid	cyclooxygenase inhibitor	LINCS
Clk1	-0.765674	0.00217622	TG-003	CLK inhibitor	LINCS
Clk1	-0.765674	0.00217622	KH-CB19	CDC inhibitor	LINCS
Clk4	-0.609142	0.00523288	ML167	CLK inhibitor, DYRK inhibitor	LINCS
Clk4	-0.609142	0.00523288	TG-003	CLK inhibitor	LINCS
Cmpk1	-0.486353	0.0363225	gemcitabine-elaidate	apoptosis inhibitor, DNA synthesis inhibitor	LINCS
Cmpk1	-0.486353	0.0363225	enocitabine	DNA synthesis inhibitor	LINCS
Cmpk1	-0.486353	0.0363225	gemcitabine	ribonucleotide reductase inhibitor	LINCS
Cnr1	0.331626	0.014767	taranabant	cannabinoid receptor inverse agonist	LINCS
Cnr1	0.331626	0.014767	CP-945,598	cannabinoid receptor antagonist	LINCS
Cnr1	0.331626	0.014767	AM-251	cannabinoid receptor antagonist	LINCS
Cnr1	0.331626	0.014767	PSNCBAM-1	cannabinoid receptor modulator	LINCS
Cnr1	0.331626	0.014767	AM-404	cyclooxygenase inhibitor, FAAH inhibitor, TRPV antagonist	LINCS
Cnr1	0.331626	0.014767	AM-281	cannabinoid receptor antagonist	LINCS
Cnr1	0.331626	0.014767	olvanil	TRPV agonist	LINCS
Cnr1	0.331626	0.014767	ORG-27569	cannabinoid receptor modulator	LINCS
Cnr1	0.331626	0.014767	orlistat	lipase inhibitor	LINCS
Cnr1	0.331626	0.014767	AM-630	cannabinoid receptor antagonist	LINCS
Cnr1	0.331626	0.014767	pravadoline	cyclooxygenase inhibitor	LINCS
Cnr1	0.331626	0.014767	AM679	cannabinoid receptor agonist, lipoxygenase inhibitor	LINCS
Cnr1	0.331626	0.014767	tebipenem	bacterial cell wall synthesis inhibitor	LINCS
Cnr1	0.331626	0.014767	NIDA-41020	cannabinoid receptor antagonist	LINCS
Cnr1	0.331626	0.014767	meclofenamic-acid	cyclooxygenase inhibitor, prostanoid receptor antagonist	LINCS
Cnr1	0.331626	0.014767	anandamide	cannabinoid receptor agonist	LINCS
Cnr1	0.331626	0.014767	oleoylethanolamide	cannabinoid receptor agonist, glucose dependent insulinotropic receptor agonist, potassium channel blocker, PPAR receptor agonist	LINCS
Cnr1	0.331626	0.014767	LY320135	cannabinoid receptor antagonist	LINCS
Cnr1	0.331626	0.014767	AM-1241	cannabinoid receptor agonist	LINCS
Cnr1	0.331626	0.014767	SLV-319-(+/-)	cannabinoid receptor antagonist	LINCS
Cnr1	0.331626	0.014767	MJ-15	cannabinoid receptor antagonist	LINCS
Cnr1	0.331626	0.014767	PX-12	thioredoxin inhibitor	LINCS
Cnr1	0.331626	0.014767	rimonabant	cannabinoid receptor antagonist	LINCS
Cnr1	0.331626	0.014767	lylamine	cannabinoid receptor agonist	LINCS
Col1a1	-0.466848	0.0406292	halofuginone	collagenase inhibitor	LINCS
Cox5a	0.233983	0.0150709	cholic-acid	bile acid	LINCS
Cox5b	0.416177	0.0115149	cholic-acid	bile acid	LINCS
Cox6c	0.376084	0.00673566	cholic-acid	bile acid	LINCS
Cox7a1	0.758941	0.00188714	cholic-acid	bile acid	LINCS
Cox7c	0.488468	0.0238735	cholic-acid	bile acid	LINCS
Cox8a	0.328792	0.0125709	cholic-acid	bile acid	LINCS
Cpt1a	0.420562	0.00222013	glyburide	ATP channel blocker, insulin secretagogue, sulfonylurea	LINCS
Cpt1a	0.420562	0.00222013	etomoxir	carnitine palmitoyltransferase inhibitor	LINCS
Cpt1a	0.420562	0.00222013	oxfenicine	carnitine palmitoyltransferase inhibitor	LINCS
Cpt1a	0.420562	0.00222013	perhexiline	carnitine palmitoyltransferase inhibitor	LINCS
Crat	1.09529	0.000297517	levocarnitine		LINCS
Crat	1.09529	0.000297517	levocarnitine-propionate	carnitine palmitoyltransferase inhibitor	LINCS
Crat	1.09529	0.000297517	coenzyme-A		LINCS
Creb1	-0.904095	0.000763471	adenosine-phosphate	adenosine receptor agonist	LINCS
Creb1	-0.904095	0.000763471	naloxone	opioid receptor antagonist	LINCS
Crebbp	-0.646739	0.000156699	SGC-CBP30	bromodomain inhibitor	LINCS
Crebbp	-0.646739	0.000156699	I-CBP-112	bromodomain inhibitor	LINCS
Crhr1	0.807626	0.00176992	NGD-98-2	corticotropin releasing factor receptor antagonist	LINCS
Crhr1	0.807626	0.00176992	NBI-27914	corticotropin releasing factor receptor antagonist	LINCS
Crhr1	0.807626	0.00176992	CP-376395	corticotropin releasing factor receptor antagonist	LINCS
Crhr1	0.807626	0.00176992	antalarmin	corticotropin releasing factor receptor antagonist	LINCS
Crhr1	0.807626	0.00176992	pivagabine	corticotropin releasing factor receptor antagonist	LINCS
Crot	0.340726	0.0359407	levocarnitine		LINCS
Cry1	0.49273	0.00397699	KL-001	proteasome inhibitor	LINCS
Cry2	0.459734	0.0236685	KL-001	proteasome inhibitor	LINCS
Cryz	-0.331682	0.0428453	dicoumarol	NADPH inhibitor	LINCS
Csad	0.686957	0.00531813	MC-1		LINCS
Csad	0.686957	0.00531813	L-cysteine		LINCS
Csf1	0.435184	0.0172928	linifanib	PDGFR tyrosine kinase receptor inhibitor, VEGFR inhibitor	LINCS
Csf1	0.435184	0.0172928	axitinib	PDGFR tyrosine kinase receptor inhibitor, VEGFR inhibitor	LINCS
Csf2rb	0.57068	0.00607368	YM-90709	IL5 inhibitor	LINCS
Csnk1a1	0.310918	0.0254773	IC261	casein kinase inhibitor	LINCS
Csnk1a1	0.310918	0.0254773	DRF053-(R)	CDK inhibitor	LINCS
Csnk1a1	0.310918	0.0254773	D-4476	TGF beta receptor inhibitor	LINCS
Csnk1d	1.25161	1.57825e-06	LH846	casein kinase inhibitor	LINCS
Csnk1d	1.25161	1.57825e-06	IC261	casein kinase inhibitor	LINCS
Csnk1d	1.25161	1.57825e-06	PF-4800567	casein kinase inhibitor	LINCS
Csnk1d	1.25161	1.57825e-06	TA-01	casein kinase inhibitor, MAP kinase inhibitor	LINCS
Csnk1d	1.25161	1.57825e-06	D-4476	TGF beta receptor inhibitor	LINCS
Csnk1d	1.25161	1.57825e-06	PF-670462	casein kinase inhibitor	LINCS
Csnk1e	0.611554	0.0104313	PF-670462	casein kinase inhibitor	LINCS
Csnk1e	0.611554	0.0104313	TA-01	casein kinase inhibitor, MAP kinase inhibitor	LINCS
Csnk1e	0.611554	0.0104313	IC261	casein kinase inhibitor	LINCS
Csnk1e	0.611554	0.0104313	PF-4800567	casein kinase inhibitor	LINCS
Csnk1g3	-0.474955	0.00262732	purvalanol-A	CDK inhibitor	LINCS
Csnk2a1	-0.767113	0.000560262	ellagic-acid	glutathione transferase inhibitor, non-nucleoside reverse transcriptase inhibitor	LINCS
Csnk2a1	-0.767113	0.000560262	4,5,6,7-tetrabromobenzotriazole	casein kinase inhibitor	LINCS
Csnk2a1	-0.767113	0.000560262	emodin	11-beta hydroxysteroid dehydrogenase inhibitor	LINCS
Csnk2a1	-0.767113	0.000560262	resveratrol	cytochrome P450 inhibitor, SIRT activator	LINCS
Csnk2a1	-0.767113	0.000560262	TTP-22	casein kinase inhibitor	LINCS
Csnk2a1	-0.767113	0.000560262	CX-4945	casein kinase inhibitor	LINCS
Csnk2a2	0.463746	0.00141341	CX-4945	casein kinase inhibitor	LINCS
Ctdsp1	-0.764208	0.00467699	citric-acid	coagulation factor inhibitor	LINCS
Ctnnb1	-0.189058	0.0240974	ICG-001	beta-catenin inhibitor	LINCS
Ctnnb1	-0.189058	0.0240974	CCT-031374	WNT signaling inhibitor	LINCS
Ctnnb1	-0.189058	0.0240974	cardionogen-1	WNT signaling inhibitor	LINCS
Ctnnb1	-0.189058	0.0240974	iCRT-14	beta catenin inhibitor, WNT signaling inhibitor	LINCS
Ctnnb1	-0.189058	0.0240974	urea	hydroxy radical formation stimulant	LINCS
Ctnnb1	-0.189058	0.0240974	PNU-74654	beta-catenin inhibitor	LINCS
Ctsb	-1.99048	0.000961527	loxistatin-acid	cysteine peptidase inhibitor	LINCS
Ctsb	-1.99048	0.000961527	VBY-825	cathepsin inhibitor	LINCS
Ctsb	-1.99048	0.000961527	pepstatin	aspartic protease inhibitor	LINCS
Ctsb	-1.99048	0.000961527	cathepsin-inhibitor-1	cathepsin inhibitor	LINCS
Ctsc	-0.335697	0.00247427	bipenamol	dipeptidyl peptidase inhibitor	LINCS
Ctsl	0.329266	0.0423581	felbinac	cyclooxygenase inhibitor	LINCS
Ctsl	0.329266	0.0423581	pepstatin	aspartic protease inhibitor	LINCS
Ctsl	0.329266	0.0423581	VBY-825	cathepsin inhibitor	LINCS
Ctsl	0.329266	0.0423581	cathepsin-inhibitor-1	cathepsin inhibitor	LINCS
Ctsl	0.329266	0.0423581	boceprevir	HCV inhibitor	LINCS
Ctss	-0.191567	0.0308953	VBY-825	cathepsin inhibitor	LINCS
Ctss	-0.191567	0.0308953	boceprevir	HCV inhibitor	LINCS
Ctss	-0.191567	0.0308953	E-64	calpain inhibitor, cysteine protease inhibitor	LINCS
Ctss	-0.191567	0.0308953	LY3000328	cathepsin inhibitor	LINCS
Cxcl2	2.96815	8.12158e-05	laquinimod	immunosuppressant	LINCS
Cyb5r3	0.765698	0.000385518	coenzyme-I		LINCS
Cyb5r3	0.765698	0.000385518	flavin-adenine-dinucleotide		LINCS
Cybb	-0.555652	0.00400903	dextromethorphan	glutamate receptor antagonist, sigma receptor agonist	LINCS
Cycs	0.328796	0.00658009	antimycin-A	ATP synthase inhibitor	LINCS
Cyp11a1	0.256888	0.0460585	aminoglutethimide	glucocorticoid receptor antagonist	LINCS
Cyp11a1	0.256888	0.0460585	mitotane	antineoplastic agent	LINCS
Cyp11b2	0.305231	0.0321782	spironolactone	mineralocorticoid receptor antagonist	LINCS
Cyp1b1	0.991696	0.00114638	chrysin	breast cancer resistance protein inhibitor	LINCS
Cyp1b1	0.991696	0.00114638	kaempferol	bone resorption inhibitor, estrogen-related receptor inverse agonist	LINCS
Cyp1b1	0.991696	0.00114638	pinocembrin	cytochrome P450 inhibitor	LINCS
Cyp1b1	0.991696	0.00114638	naringenin	aromatase inhibitor, TRPV antagonist	LINCS
Cyp1b1	0.991696	0.00114638	diosmetin	aryl hydrocarbon receptor agonist	LINCS
Cyp1b1	0.991696	0.00114638	2-methoxyestradiol	hypoxia inducible factor inhibitor	LINCS
Cyp1b1	0.991696	0.00114638	apigenin	casein kinase inhibitor, cell proliferation inhibitor	LINCS
Cyp7a1	0.257853	0.0186073	epomediol	cholesterol inhibitor	LINCS
Cysltr1	-0.616477	2.78373e-05	montelukast	leukotriene receptor antagonist	LINCS
Cysltr1	-0.616477	2.78373e-05	tomelukast	leukotriene receptor antagonist	LINCS
Cysltr1	-0.616477	2.78373e-05	MK-571	leukotriene receptor antagonist	LINCS
Cysltr1	-0.616477	2.78373e-05	nedocromil	histamine receptor antagonist	LINCS
Cysltr1	-0.616477	2.78373e-05	SR-2640	leukotriene receptor antagonist	LINCS
Cysltr1	-0.616477	2.78373e-05	zafirlukast	leukotriene receptor antagonist	LINCS
Cysltr1	-0.616477	2.78373e-05	cinalukast	leukotriene receptor antagonist	LINCS
Cysltr1	-0.616477	2.78373e-05	pranlukast	leukotriene receptor antagonist	LINCS
Cyth2	0.542684	2.27983e-05	brefeldin-A	protein synthesis inhibitor	LINCS
Dagla	0.523961	0.0488927	orlistat	lipase inhibitor	LINCS
Dagla	0.523961	0.0488927	RHC-80267	triacylglycerol lipase inhibitor	LINCS
Daglb	-0.821932	0.00143671	RHC-80267	triacylglycerol lipase inhibitor	LINCS
Daglb	-0.821932	0.00143671	orlistat	lipase inhibitor	LINCS
Dapk3	1.16077	0.000550555	URMC-099	mixed lineage kinase inhibitor	LINCS
Dapk3	1.16077	0.000550555	CX-4945	casein kinase inhibitor	LINCS
Dars	-0.436035	0.0113581	L-aspartic-acid	metallic radical formation stimulant	LINCS
Dbh	0.403214	0.0303943	disulfiram	aldehyde dehydrogenase inhibitor, DNA methyltransferase inhibitor, TRPV agonist	LINCS
Dbh	0.403214	0.0303943	nepicastat	dopamine beta hydroxylase inhibitor	LINCS
Dbh	0.403214	0.0303943	L-mimosine	dopamine beta hydroxylase inhibitor, eukaryotic translation initiation factor inhibitor	LINCS
Dbh	0.403214	0.0303943	dopamine	dopamine receptor agonist	LINCS
Dck	-1.16655	1.0581e-05	torcitabine	DNA polymerase inhibitor	LINCS
Dck	-1.16655	1.0581e-05	elacytarabine	antineoplastic agent	LINCS
Dck	-1.16655	1.0581e-05	fludarabine	ribonucleotide reductase inhibitor	LINCS
Dclk2	0.485755	0.0145039	XMD8-92	MAP kinase inhibitor	LINCS
Dcn	-0.513814	0.0257526	trometamol		LINCS
Ddah1	-0.412087	0.0358057	L-citrulline	nitric oxide stimulant	LINCS
Ddr2	-1.63166	5.32476e-06	DDR1-IN-1	discoidin domain receptor inhibitor	LINCS
Ddr2	-1.63166	5.32476e-06	regorafenib	FGFR inhibitor, KIT inhibitor, PDGFR tyrosine kinase receptor inhibitor, RAF inhibitor, RET tyrosine kinase inhibitor, VEGFR inhibitor	LINCS
Ddr2	-1.63166	5.32476e-06	sorafenib	FLT3 inhibitor, KIT inhibitor, PDGFR tyrosine kinase receptor inhibitor, RAF inhibitor, RET tyrosine kinase inhibitor, VEGFR inhibitor	LINCS
Dgat1	-0.483711	0.0152685	LCQ908	diacylglycerol O acyltransferase inhibitor	LINCS
Dgat1	-0.483711	0.0152685	PF-04620110	diacylglycerol O acyltransferase inhibitor	LINCS
Dgat1	-0.483711	0.0152685	A922500	diacylglycerol O acyltransferase inhibitor	LINCS
Dgat1	-0.483711	0.0152685	AZD7687	diacylglycerol O acyltransferase inhibitor	LINCS
Dgat1	-0.483711	0.0152685	hesperetin	ACAT inhibitor	LINCS
Dgat1	-0.483711	0.0152685	A-922500	diacylglycerol O acyltransferase inhibitor	LINCS
Dgat1	-0.483711	0.0152685	AZD3988	diacylglycerol kinase inhibitor	LINCS
Dgat2	1.06801	4.92762e-05	niacin	NAD precursor, vitamin B	LINCS
Dhh	-0.677702	0.0242463	CUR-61414	smoothened receptor antagonist	LINCS
Dhh	-0.677702	0.0242463	taladegib	smoothened receptor antagonist	LINCS
Dhh	-0.677702	0.0242463	M-25	smoothened receptor antagonist	LINCS
Dhh	-0.677702	0.0242463	AZ-12080282	hedgehog pathway inhibitor	LINCS
Dhodh	0.586128	0.00161177	orotic-acid		LINCS
Dhodh	0.586128	0.00161177	teriflunomide	dihydroorotate dehydrogenase inhibitor	LINCS
Dhodh	0.586128	0.00161177	leflunomide	dihydroorotate dehydrogenase inhibitor, PDGFR tyrosine kinase receptor inhibitor	LINCS
Dhodh	0.586128	0.00161177	brequinar	dihydroorotate dehydrogenase inhibitor	LINCS
Dhodh	0.586128	0.00161177	riboflavin-5-phosphate-sodium		LINCS
Dhps	0.787897	1.94206e-05	nadide	free radical scavenger	LINCS
Dhps	0.787897	1.94206e-05	sulfaphenazole	dihydropteroate synthetase inhibitor	LINCS
Dhrs4	-0.847836	0.000347706	retinol	retinoid receptor ligand	LINCS
Dkk1	-0.837239	0.000101139	KY02111	WNT pathway inhibitor	LINCS
Dld	0.35479	0.0014685	coenzyme-I		LINCS
Dld	0.35479	0.0014685	flavin-adenine-dinucleotide		LINCS
Dld	0.35479	0.0014685	nadide	free radical scavenger	LINCS
Dmd	-0.288376	0.0480527	ataluren	CFTR channel agonist, dystrophin stimulant	LINCS
Dmpk	0.465988	0.0036769	RKI-1447	rho associated kinase inhibitor	LINCS
Dnm2	0.584749	0.0101382	dynasore	dynamin inhibitor	LINCS
Dnmt3a	-0.777368	0.000124947	azacitidine	DNA methyltransferase inhibitor	LINCS
Dnmt3a	-0.777368	0.000124947	SGI-1027	DNA methyltransferase inhibitor	LINCS
Dnmt3a	-0.777368	0.000124947	decitabine	DNA methyltransferase inhibitor	LINCS
Dnpep	0.780581	0.000263089	L-glutamic-acid	glutamate receptor agonist	LINCS
Dot1l	-0.887256	0.000112862	EPZ004777	histone lysine methyltransferase inhibitor	LINCS
Dot1l	-0.887256	0.000112862	EPZ-5676	histone lysine methyltransferase inhibitor	LINCS
Dpep1	1.81529	3.10338e-09	cilastatin	dehydropeptidase inhibitor	LINCS
Dpep1	1.81529	3.10338e-09	doripenem	bacterial cell wall synthesis inhibitor	LINCS
Dpp4	-1.04626	0.000354197	4-iodo-L-phenylalanine		LINCS
Dpp4	-1.04626	0.000354197	trelagliptin	dipeptidyl peptidase inhibitor	LINCS
Dpp4	-1.04626	0.000354197	omarigliptin	dipeptidyl peptidase inhibitor	LINCS
Dpp4	-1.04626	0.000354197	linagliptin	dipeptidyl peptidase inhibitor	LINCS
Dpp4	-1.04626	0.000354197	vildagliptin	dipeptidyl peptidase inhibitor	LINCS
Dpp4	-1.04626	0.000354197	anagliptin	dipeptidyl peptidase inhibitor	LINCS
Dpp4	-1.04626	0.000354197	DBPR108	dipeptidyl peptidase inhibitor	LINCS
Dpp4	-1.04626	0.000354197	alogliptin	dipeptidyl peptidase inhibitor	LINCS
Dpp4	-1.04626	0.000354197	sitagliptin	dipeptidyl peptidase inhibitor	LINCS
Dpp4	-1.04626	0.000354197	atorvastatin	HMGCR inhibitor	LINCS
Dpp4	-1.04626	0.000354197	saxagliptin	dipeptidyl peptidase inhibitor	LINCS
Dpp4	-1.04626	0.000354197	talabostat	dipeptidyl peptidase inhibitor, fibroblast activation protein inhibitor	LINCS
Dpp4	-1.04626	0.000354197	teneligliptin	dipeptidyl peptidase inhibitor	LINCS
Dpp4	-1.04626	0.000354197	PK-44	dipeptidyl peptidase inhibitor	LINCS
Dpp4	-1.04626	0.000354197	NVP-DPP728	dipeptidyl peptidase inhibitor	LINCS
Dpp4	-1.04626	0.000354197	UAMC-00039	dipeptidyl peptidase inhibitor	LINCS
Dpp7	0.544005	5.64397e-05	UAMC-00039	dipeptidyl peptidase inhibitor	LINCS
Dpyd	-0.542504	0.0334195	uracil		LINCS
Dpyd	-0.542504	0.0334195	eniluracil	dihydropyrimidine dehydrogenase inhibitor	LINCS
Dpyd	-0.542504	0.0334195	gimeracil	dihydropyrimidine dehydrogenase inhibitor	LINCS
Dpyd	-0.542504	0.0334195	5-fluorouracil	thymidylate synthase inhibitor	LINCS
Dpyd	-0.542504	0.0334195	riboflavin-5-phosphate-sodium		LINCS
Dpyd	-0.542504	0.0334195	flavin-adenine-dinucleotide		LINCS
Drd1	-0.40755	0.0185615	ropinirole	dopamine receptor agonist	LINCS
Drd1	-0.40755	0.0185615	chlorprothixene	dopamine receptor antagonist	LINCS
Drd1	-0.40755	0.0185615	chlorpromazine	dopamine receptor antagonist	LINCS
Drd1	-0.40755	0.0185615	rotigotine	dopamine receptor agonist	LINCS
Drd1	-0.40755	0.0185615	SCH-202676	G protein-coupled receptor modulator	LINCS
Drd1	-0.40755	0.0185615	rotundine	serotonin receptor agonist	LINCS
Drd1	-0.40755	0.0185615	bromocriptine	dopamine receptor agonist	LINCS
Drd1	-0.40755	0.0185615	fluphenazine	dopamine receptor antagonist	LINCS
Drd1	-0.40755	0.0185615	dopamine	dopamine receptor agonist	LINCS
Drd1	-0.40755	0.0185615	butaclamol	dopamine receptor antagonist	LINCS
Drd1	-0.40755	0.0185615	haloperidol	dopamine receptor antagonist	LINCS
Drd1	-0.40755	0.0185615	SKF-38393	dopamine receptor agonist	LINCS
Drd1	-0.40755	0.0185615	serotonin	growth factor receptor activator	LINCS
Drd1	-0.40755	0.0185615	amoxapine	norepinephrine reputake inhibitor	LINCS
Drd1	-0.40755	0.0185615	lisuride	dopamine receptor agonist	LINCS
Drd1	-0.40755	0.0185615	risperidone	dopamine receptor antagonist, serotonin receptor antagonist	LINCS
Drd1	-0.40755	0.0185615	SKF-83566	dopamine receptor antagonist	LINCS
Drd1	-0.40755	0.0185615	SKF-81297	dopamine receptor agonist	LINCS
Drd1	-0.40755	0.0185615	SKF-77434	dopamine receptor agonist	LINCS
Drd1	-0.40755	0.0185615	olanzapine	dopamine receptor antagonist, serotonin receptor antagonist	LINCS
Drd1	-0.40755	0.0185615	triflupromazine	dopamine receptor antagonist	LINCS
Drd1	-0.40755	0.0185615	loxapine	dopamine receptor antagonist, serotonin receptor antagonist	LINCS
Drd1	-0.40755	0.0185615	SCH-23390	dopamine receptor antagonist	LINCS
Drd1	-0.40755	0.0185615	flupentixol	dopamine receptor antagonist	LINCS
Drd1	-0.40755	0.0185615	spiperone	dopamine receptor antagonist	LINCS
Drd1	-0.40755	0.0185615	quinpirol-(-)	dopamine receptor agonist	LINCS
Drd1	-0.40755	0.0185615	L-745870	dopamine receptor antagonist	LINCS
Drd1	-0.40755	0.0185615	promazine	dopamine receptor antagonist	LINCS
Drd1	-0.40755	0.0185615	BP-897	dopamine receptor agonist	LINCS
Drd1	-0.40755	0.0185615	prochlorperazine	dopamine receptor antagonist	LINCS
Drd1	-0.40755	0.0185615	levomepromazine	dopamine receptor antagonist	LINCS
Drd1	-0.40755	0.0185615	diclofensine	dopamine reuptake inhibitor	LINCS
Drd1	-0.40755	0.0185615	fenoldopam	dopamine receptor agonist	LINCS
Drd1	-0.40755	0.0185615	methylergometrine	dopamine receptor antagonist, serotonin receptor antagonist	LINCS
Drd1	-0.40755	0.0185615	levodopa	dopamine precursor	LINCS
Drd1	-0.40755	0.0185615	acetophenazine	dopamine receptor antagonist	LINCS
Drd1	-0.40755	0.0185615	thiothixene	dopamine receptor antagonist	LINCS
Drd1	-0.40755	0.0185615	acepromazine	dopamine receptor antagonist	LINCS
Drd1	-0.40755	0.0185615	ketanserin	serotonin receptor antagonist	LINCS
Drd1	-0.40755	0.0185615	pipotiazine-palmitate	dopamine receptor antagonist, serotonin receptor antagonist	LINCS
Drd1	-0.40755	0.0185615	pipotiazine	dopamine receptor antagonist	LINCS
Drd1	-0.40755	0.0185615	pimozide	dopamine receptor antagonist	LINCS
Drd1	-0.40755	0.0185615	cabergoline	dopamine receptor agonist	LINCS
Drd1	-0.40755	0.0185615	ziprasidone	dopamine receptor antagonist, serotonin receptor antagonist	LINCS
Drd1	-0.40755	0.0185615	clozapine	dopamine receptor antagonist, serotonin receptor antagonist	LINCS
Drd1	-0.40755	0.0185615	ergotamine	adrenergic receptor antagonist	LINCS
Drd1	-0.40755	0.0185615	(R)-(-)-apomorphine	dopamine receptor agonist	LINCS
Drd1	-0.40755	0.0185615	thioridazine	dopamine receptor antagonist	LINCS
Drd1	-0.40755	0.0185615	perphenazine	dopamine receptor antagonist	LINCS
Drd1	-0.40755	0.0185615	deoxyepinephrine	adrenergic receptor agonist, dopamine receptor agonist	LINCS
Drd1	-0.40755	0.0185615	thiethylperazine	dopamine receptor antagonist	LINCS
Drd1	-0.40755	0.0185615	minaprine	serotonin reuptake inhibitor	LINCS
Drd1	-0.40755	0.0185615	pergolide	dopamine receptor agonist	LINCS
Drd1	-0.40755	0.0185615	dihydrexidine	dopamine receptor agonist	LINCS
Drd1	-0.40755	0.0185615	dihydroergocristine	adrenergic receptor antagonist, prolactin inhibitor	LINCS
Drd1	-0.40755	0.0185615	pramipexole	dopamine receptor agonist	LINCS
Drd1	-0.40755	0.0185615	thioproperazine	dopamine receptor antagonist	LINCS
Drd1	-0.40755	0.0185615	iloperidone	dopamine receptor antagonist, serotonin receptor antagonist	LINCS
Drd1	-0.40755	0.0185615	imipramine	norepinephrine reputake inhibitor, serotonin reuptake inhibitor	LINCS
Drd1	-0.40755	0.0185615	quetiapine	dopamine receptor antagonist, serotonin receptor antagonist	LINCS
Drd1	-0.40755	0.0185615	aripiprazole	serotonin receptor agonist, serotonin receptor antagonist	LINCS
Drd1	-0.40755	0.0185615	zuclopenthixol	dopamine receptor antagonist	LINCS
Drd4	0.473273	0.0161102	NADPH		LINCS
Drd4	0.473273	0.0161102	olanzapine	dopamine receptor antagonist, serotonin receptor antagonist	LINCS
Drd4	0.473273	0.0161102	iloperidone	dopamine receptor antagonist, serotonin receptor antagonist	LINCS
Drd4	0.473273	0.0161102	thiethylperazine	dopamine receptor antagonist	LINCS
Drd4	0.473273	0.0161102	pergolide	dopamine receptor agonist	LINCS
Drd4	0.473273	0.0161102	loxapine	dopamine receptor antagonist, serotonin receptor antagonist	LINCS
Drd4	0.473273	0.0161102	cabergoline	dopamine receptor agonist	LINCS
Drd4	0.473273	0.0161102	L-741742	dopamine receptor antagonist	LINCS
Drd4	0.473273	0.0161102	thioridazine	dopamine receptor antagonist	LINCS
Drd4	0.473273	0.0161102	lisuride	dopamine receptor agonist	LINCS
Drd4	0.473273	0.0161102	butaclamol	dopamine receptor antagonist	LINCS
Drd4	0.473273	0.0161102	L-745870	dopamine receptor antagonist	LINCS
Drd4	0.473273	0.0161102	quetiapine	dopamine receptor antagonist, serotonin receptor antagonist	LINCS
Drd4	0.473273	0.0161102	PD-168568	dopamine receptor antagonist	LINCS
Drd4	0.473273	0.0161102	remoxipride	dopamine receptor antagonist	LINCS
Drd4	0.473273	0.0161102	trifluoperazine	dopamine receptor antagonist	LINCS
Drd4	0.473273	0.0161102	quinpirol-(-)	dopamine receptor agonist	LINCS
Drd4	0.473273	0.0161102	clozapine	dopamine receptor antagonist, serotonin receptor antagonist	LINCS
Drd4	0.473273	0.0161102	AJ76-(+)	dopamine receptor antagonist	LINCS
Drd4	0.473273	0.0161102	ABT-724	dopamine receptor agonist	LINCS
Drd4	0.473273	0.0161102	eticlopride	dopamine receptor antagonist	LINCS
Drd4	0.473273	0.0161102	piribedil	dopamine receptor agonist	LINCS
Drd4	0.473273	0.0161102	pramipexole	dopamine receptor agonist	LINCS
Drd4	0.473273	0.0161102	pimozide	dopamine receptor antagonist	LINCS
Drd4	0.473273	0.0161102	levodopa	dopamine precursor	LINCS
Drd4	0.473273	0.0161102	terguride	dopamine receptor agonist, serotonin receptor antagonist	LINCS
Drd4	0.473273	0.0161102	zotepine	dopamine receptor antagonist, serotonin receptor antagonist	LINCS
Drd4	0.473273	0.0161102	fenoldopam	dopamine receptor agonist	LINCS
Drd4	0.473273	0.0161102	(R)-(-)-apomorphine	dopamine receptor agonist	LINCS
Drd4	0.473273	0.0161102	prochlorperazine	dopamine receptor antagonist	LINCS
Drd4	0.473273	0.0161102	ziprasidone	dopamine receptor antagonist, serotonin receptor antagonist	LINCS
Drd4	0.473273	0.0161102	promazine	dopamine receptor antagonist	LINCS
Drd4	0.473273	0.0161102	levomepromazine	dopamine receptor antagonist	LINCS
Drd4	0.473273	0.0161102	BP-897	dopamine receptor agonist	LINCS
Drd4	0.473273	0.0161102	dihydrexidine	dopamine receptor agonist	LINCS
Drd4	0.473273	0.0161102	flibanserin	serotonin receptor agonist	LINCS
Drd4	0.473273	0.0161102	pardoprunox	dopamine receptor agonist, serotonin receptor agonist	LINCS
Drd4	0.473273	0.0161102	bromocriptine	dopamine receptor agonist	LINCS
Drd4	0.473273	0.0161102	spiperone	dopamine receptor antagonist	LINCS
Drd4	0.473273	0.0161102	aripiprazole	serotonin receptor agonist, serotonin receptor antagonist	LINCS
Drd4	0.473273	0.0161102	perospirone	dopamine receptor antagonist, serotonin receptor antagonist	LINCS
Drd4	0.473273	0.0161102	sertindole	dopamine receptor antagonist, serotonin receptor antagonist	LINCS
Drd4	0.473273	0.0161102	dihydroergocristine	adrenergic receptor antagonist, prolactin inhibitor	LINCS
Drd4	0.473273	0.0161102	risperidone	dopamine receptor antagonist, serotonin receptor antagonist	LINCS
Drd4	0.473273	0.0161102	haloperidol	dopamine receptor antagonist	LINCS
Drd4	0.473273	0.0161102	amoxapine	norepinephrine reputake inhibitor	LINCS
Drd4	0.473273	0.0161102	UH-232-(+)	dopamine receptor antagonist	LINCS
Drd4	0.473273	0.0161102	ropinirole	dopamine receptor agonist	LINCS
Drd4	0.473273	0.0161102	nemonapride	dopamine receptor antagonist	LINCS
Drd4	0.473273	0.0161102	NGD-94-1	dopamine receptor antagonist	LINCS
Drd4	0.473273	0.0161102	droperidol	dopamine receptor antagonist	LINCS
Drd4	0.473273	0.0161102	rotigotine	dopamine receptor agonist	LINCS
Drd4	0.473273	0.0161102	2-CMDO	dopamine receptor antagonist	LINCS
Drd4	0.473273	0.0161102	haloperidol-decanoate	psychoactive drug	LINCS
Drd4	0.473273	0.0161102	dopamine	dopamine receptor agonist	LINCS
Drd4	0.473273	0.0161102	chlorpromazine	dopamine receptor antagonist	LINCS
Drd4	0.473273	0.0161102	Ro-10-5824	dopamine receptor agonist	LINCS
Drd4	0.473273	0.0161102	A-412997	dopamine receptor agonist	LINCS
Dyrk1a	-0.639733	0.00593323	TC-S-7004	DYRK inhibitor	LINCS
Dyrk1a	-0.639733	0.00593323	KH-CB19	CDC inhibitor	LINCS
Dyrk1a	-0.639733	0.00593323	TG-003	CLK inhibitor	LINCS
Ednra	-0.998432	5.325e-05	BQ-123	endothelin receptor antagonist	LINCS
Ednra	-0.998432	5.325e-05	BMS-182874	endothelin receptor antagonist	LINCS
Ednra	-0.998432	5.325e-05	darusentan	endothelin receptor antagonist	LINCS
Ednra	-0.998432	5.325e-05	ambrisentan	endothelin receptor antagonist	LINCS
Ednra	-0.998432	5.325e-05	aspirin	cyclooxygenase inhibitor	LINCS
Ednra	-0.998432	5.325e-05	SPP301	endothelin receptor antagonist	LINCS
Ednra	-0.998432	5.325e-05	bosentan	endothelin receptor antagonist	LINCS
Ednra	-0.998432	5.325e-05	zibotentan	endothelin receptor antagonist	LINCS
Ednra	-0.998432	5.325e-05	PD-156707	endothelin receptor antagonist	LINCS
Ednra	-0.998432	5.325e-05	macitentan	endothelin receptor antagonist	LINCS
Ednra	-0.998432	5.325e-05	sitaxentan	endothelin receptor antagonist	LINCS
Ednra	-0.998432	5.325e-05	ACT-132577	endothelin receptor antagonist	LINCS
Ednra	-0.998432	5.325e-05	FR-139317	endothelin receptor antagonist	LINCS
Ednra	-0.998432	5.325e-05	atrasentan	endothelin receptor antagonist	LINCS
Ednrb	-0.583008	0.0426344	IRL-2500	endothelin receptor antagonist	LINCS
Ednrb	-0.583008	0.0426344	PD-156707	endothelin receptor antagonist	LINCS
Ednrb	-0.583008	0.0426344	sitaxentan	endothelin receptor antagonist	LINCS
Ednrb	-0.583008	0.0426344	macitentan	endothelin receptor antagonist	LINCS
Ednrb	-0.583008	0.0426344	BQ-788	endothelin receptor antagonist	LINCS
Ednrb	-0.583008	0.0426344	ACT-132577	endothelin receptor antagonist	LINCS
Ednrb	-0.583008	0.0426344	ambrisentan	endothelin receptor antagonist	LINCS
Ednrb	-0.583008	0.0426344	bosentan	endothelin receptor antagonist	LINCS
Eed	-0.312585	0.0346641	EED226	polycomb protein inhibitor	LINCS
Egfr	0.243901	0.0312342	afatinib	EGFR inhibitor	LINCS
Egfr	0.243901	0.0312342	BIBX-1382	EGFR inhibitor	LINCS
Egfr	0.243901	0.0312342	tyrphostin-AG-835	protein tyrosine kinase inhibitor	LINCS
Egfr	0.243901	0.0312342	tyrphostin-AG-494	EGFR inhibitor	LINCS
Egfr	0.243901	0.0312342	AST-1306	EGFR inhibitor	LINCS
Egfr	0.243901	0.0312342	BIBU-1361	EGFR inhibitor	LINCS
Egfr	0.243901	0.0312342	PD-166285	SRC inhibitor	LINCS
Egfr	0.243901	0.0312342	XL647	EGFR inhibitor, VEGFR inhibitor	LINCS
Egfr	0.243901	0.0312342	PD-168393	EGFR inhibitor	LINCS
Egfr	0.243901	0.0312342	WZ8040	EGFR inhibitor	LINCS
Egfr	0.243901	0.0312342	osimertinib	EGFR inhibitor	LINCS
Egfr	0.243901	0.0312342	dovitinib	EGFR inhibitor, FGFR inhibitor, FLT3 inhibitor, PDGFR tyrosine kinase receptor inhibitor, VEGFR inhibitor	LINCS
Egfr	0.243901	0.0312342	alvocidib	CDK inhibitor	LINCS
Egfr	0.243901	0.0312342	ZM-306416	Abl kinase inhibitor, SRC inhibitor, VEGFR inhibitor	LINCS
Egfr	0.243901	0.0312342	tyrphostin-AG-18	EGFR inhibitor, tyrosine kinase inhibitor	LINCS
Egfr	0.243901	0.0312342	pelitinib	EGFR inhibitor	LINCS
Egfr	0.243901	0.0312342	GW-583340	EGFR inhibitor	LINCS
Egfr	0.243901	0.0312342	BMS-690514	EGFR inhibitor, VEGFR inhibitor	LINCS
Egfr	0.243901	0.0312342	canertinib	EGFR inhibitor	LINCS
Egfr	0.243901	0.0312342	AV-412	protein tyrosine kinase inhibitor	LINCS
Egfr	0.243901	0.0312342	AZD8931	EGFR inhibitor	LINCS
Egfr	0.243901	0.0312342	AEE788	EGFR inhibitor, VEGFR inhibitor	LINCS
Egfr	0.243901	0.0312342	AZD3759	EGFR inhibitor	LINCS
Egfr	0.243901	0.0312342	PKI-166	EGFR inhibitor	LINCS
Egfr	0.243901	0.0312342	tyrphostin-AG-99	tyrosine kinase inhibitor	LINCS
Egfr	0.243901	0.0312342	erlotinib	EGFR inhibitor	LINCS
Egfr	0.243901	0.0312342	lapatinib	EGFR inhibitor	LINCS
Egfr	0.243901	0.0312342	erbstatin-analog	EGFR inhibitor, tyrosine kinase inhibitor	LINCS
Egfr	0.243901	0.0312342	PD-153035	EGFR inhibitor	LINCS
Egfr	0.243901	0.0312342	AZ5104	EGFR inhibitor	LINCS
Egfr	0.243901	0.0312342	BMS-599626	EGFR inhibitor, protein tyrosine kinase inhibitor	LINCS
Egfr	0.243901	0.0312342	poziotinib	EGFR inhibitor	LINCS
Egfr	0.243901	0.0312342	CUDC-101	EGFR inhibitor	LINCS
Egfr	0.243901	0.0312342	PP-121	protein tyrosine kinase inhibitor	LINCS
Egfr	0.243901	0.0312342	tyrphostin-AG-1478	EGFR inhibitor	LINCS
Egfr	0.243901	0.0312342	PD-158780	EGFR inhibitor	LINCS
Egfr	0.243901	0.0312342	WZ-4002	EGFR inhibitor	LINCS
Egfr	0.243901	0.0312342	dacomitinib	EGFR inhibitor	LINCS
Egfr	0.243901	0.0312342	vatalanib	KIT inhibitor, PDGFR tyrosine kinase receptor inhibitor, VEGFR inhibitor	LINCS
Egfr	0.243901	0.0312342	OSI-420	EGFR inhibitor	LINCS
Egfr	0.243901	0.0312342	chrysophanic-acid	EGFR inhibitor	LINCS
Egfr	0.243901	0.0312342	CGP-53353	EGFR inhibitor, PKC inhibitor	LINCS
Egfr	0.243901	0.0312342	CGP-52411	EGFR inhibitor	LINCS
Egfr	0.243901	0.0312342	brigatinib	ALK tyrosine kinase receptor inhibitor, EGFR inhibitor	LINCS
Egfr	0.243901	0.0312342	AP26113	ALK tyrosine kinase receptor inhibitor	LINCS
Egfr	0.243901	0.0312342	neratinib	EGFR inhibitor	LINCS
Egfr	0.243901	0.0312342	vandetanib	EGFR inhibitor, RET tyrosine kinase inhibitor, VEGFR inhibitor	LINCS
Egfr	0.243901	0.0312342	AG-490	EGFR inhibitor, JAK inhibitor	LINCS
Egfr	0.243901	0.0312342	icotinib	EGFR inhibitor	LINCS
Egfr	0.243901	0.0312342	HKI-357	EGFR inhibitor	LINCS
Egfr	0.243901	0.0312342	gefitinib	EGFR inhibitor	LINCS
Egfr	0.243901	0.0312342	rociletinib	EGFR inhibitor	LINCS
Egfr	0.243901	0.0312342	mubritinib	protein tyrosine kinase inhibitor	LINCS
Egfr	0.243901	0.0312342	CNX-2006	EGFR inhibitor	LINCS
Egfr	0.243901	0.0312342	EGF816	EGFR inhibitor	LINCS
Egfr	0.243901	0.0312342	WZ-3146	EGFR inhibitor	LINCS
Egfr	0.243901	0.0312342	WHI-P154	JAK inhibitor	LINCS
Egfr	0.243901	0.0312342	lidocaine	histamine receptor agonist	LINCS
Egfr	0.243901	0.0312342	orantinib	FGFR inhibitor, PDGFR tyrosine kinase receptor inhibitor, VEGFR inhibitor	LINCS
Egfr	0.243901	0.0312342	olmutinib	Bruton's tyrosine kinase (BTK) inhibitor, EGFR inhibitor	LINCS
Egln1	-0.627269	0.00092761	FG-4592	hypoxia inducible factor prolyl hydroxylase inhibitor	LINCS
Egln1	-0.627269	0.00092761	FG-2216	hypoxia inducible factor prolyl hydroxylase inhibitor	LINCS
Egln1	-0.627269	0.00092761	IOX2	hypoxia inducible factor inhibitor	LINCS
Egln1	-0.627269	0.00092761	IOX1	histone demethylase inhibitor	LINCS
Egln1	-0.627269	0.00092761	daprodustat	hypoxia inducible factor inhibitor	LINCS
Egln2	0.634278	0.000111487	FG-2216	hypoxia inducible factor prolyl hydroxylase inhibitor	LINCS
Egln2	0.634278	0.000111487	FG-4592	hypoxia inducible factor prolyl hydroxylase inhibitor	LINCS
Egln2	0.634278	0.000111487	molidustat	hypoxia inducible factor inhibitor	LINCS
Egln3	0.505156	0.0104202	FG-4592	hypoxia inducible factor prolyl hydroxylase inhibitor	LINCS
Eif2a	0.62823	0.00192221	ISRIB	eukaryotic translation initiation factor inhibitor, PERK inhibitor	LINCS
Eif2a	0.62823	0.00192221	sal003	eukaryotic translation initiation factor inhibitor	LINCS
Eif2ak3	0.358146	0.0250558	ISRIB	eukaryotic translation initiation factor inhibitor, PERK inhibitor	LINCS
Eif2ak3	0.358146	0.0250558	GSK2606414	protein kinase inhibitor	LINCS
Eif2ak4	0.460413	0.00665911	AMG-PERK-44	PERK inhibitor	LINCS
Eif2s1	-0.607674	0.00682587	salubrinal	eukaryotic translation initiation factor inhibitor	LINCS
Eif4e	0.436127	0.00624912	4EGI-1	protein synthesis inhibitor	LINCS
Eif4e	0.436127	0.00624912	4E1RCat	protein synthesis inhibitor	LINCS
Eif4g1	0.681194	0.00396413	4E1RCat	protein synthesis inhibitor	LINCS
Eif5a	-0.772868	0.000734975	L-mimosine	dopamine beta hydroxylase inhibitor, eukaryotic translation initiation factor inhibitor	LINCS
Elane	-0.494828	0.0160117	sivelestat	elastase inhibitor	LINCS
Elane	-0.494828	0.0160117	GW-311616	elastase inhibitor, leukocyte elastase inhibitor	LINCS
Elane	-0.494828	0.0160117	AZD9668	elastase inhibitor	LINCS
Elane	-0.494828	0.0160117	delanzomib	proteasome inhibitor	LINCS
Elane	-0.494828	0.0160117	epigallocatechin-gallate-(-)	bacterial DNA gyrase inhibitor	LINCS
Elane	-0.494828	0.0160117	freselestat	elastase inhibitor	LINCS
Elovl4	-0.606496	0.00127888	alpha-linolenic-acid	omega 3 fatty acid stimulant	LINCS
Enpep	-0.663861	0.000404524	L-glutamic-acid	glutamate receptor agonist	LINCS
Entpd3	-0.579887	0.0361952	PSB-06126	NTPDase inhibitor	LINCS
Epas1	0.822694	0.000197626	PT-2385	hypoxia inducible factor inhibitor	LINCS
Epas1	0.822694	0.000197626	TC-S-7009	hypoxia inducible factor inhibitor	LINCS
Epha1	0.416474	0.017301	vandetanib	EGFR inhibitor, RET tyrosine kinase inhibitor, VEGFR inhibitor	LINCS
Epha10	0.710098	0.0170577	vandetanib	EGFR inhibitor, RET tyrosine kinase inhibitor, VEGFR inhibitor	LINCS
Epha2	0.406635	0.0252348	regorafenib	FGFR inhibitor, KIT inhibitor, PDGFR tyrosine kinase receptor inhibitor, RAF inhibitor, RET tyrosine kinase inhibitor, VEGFR inhibitor	LINCS
Epha2	0.406635	0.0252348	dasatinib	Bcr-Abl kinase inhibitor, ephrin inhibitor, KIT inhibitor, PDGFR tyrosine kinase receptor inhibitor, SRC inhibitor, tyrosine kinase inhibitor	LINCS
Epha2	0.406635	0.0252348	dorsomorphin	AMPK inhibitor	LINCS
Epha2	0.406635	0.0252348	vandetanib	EGFR inhibitor, RET tyrosine kinase inhibitor, VEGFR inhibitor	LINCS
Epha3	-1.34351	1.78271e-06	vandetanib	EGFR inhibitor, RET tyrosine kinase inhibitor, VEGFR inhibitor	LINCS
Epha4	0.561882	0.00111936	vandetanib	EGFR inhibitor, RET tyrosine kinase inhibitor, VEGFR inhibitor	LINCS
Epha5	0.485909	0.0101431	vandetanib	EGFR inhibitor, RET tyrosine kinase inhibitor, VEGFR inhibitor	LINCS
Epha7	-1.30801	0.000130352	vandetanib	EGFR inhibitor, RET tyrosine kinase inhibitor, VEGFR inhibitor	LINCS
Ephb2	0.566803	0.0090604	vandetanib	EGFR inhibitor, RET tyrosine kinase inhibitor, VEGFR inhibitor	LINCS
Ephb6	0.462404	0.0193205	vandetanib	EGFR inhibitor, RET tyrosine kinase inhibitor, VEGFR inhibitor	LINCS
Ephx2	0.579817	0.0144389	GSK2256294A	epoxide hydolase inhibitor	LINCS
Eprs	0.300693	0.0380753	L-glutamic-acid	glutamate receptor agonist	LINCS
Eprs	0.300693	0.0380753	L-proline	glutamate receptor agonist	LINCS
Erbb3	0.369178	0.0194097	AZD8931	EGFR inhibitor	LINCS
Erbb3	0.369178	0.0194097	vandetanib	EGFR inhibitor, RET tyrosine kinase inhibitor, VEGFR inhibitor	LINCS
Erbb3	0.369178	0.0194097	WAY-200070	estrogen receptor agonist	LINCS
Erbb4	0.272942	0.0220404	poziotinib	EGFR inhibitor	LINCS
Erbb4	0.272942	0.0220404	BMS-599626	EGFR inhibitor, protein tyrosine kinase inhibitor	LINCS
Erbb4	0.272942	0.0220404	canertinib	EGFR inhibitor	LINCS
Erbb4	0.272942	0.0220404	vandetanib	EGFR inhibitor, RET tyrosine kinase inhibitor, VEGFR inhibitor	LINCS
Erbb4	0.272942	0.0220404	afatinib	EGFR inhibitor	LINCS
Erbb4	0.272942	0.0220404	WAY-200070	estrogen receptor agonist	LINCS
Erbb4	0.272942	0.0220404	AEE788	EGFR inhibitor, VEGFR inhibitor	LINCS
Erbb4	0.272942	0.0220404	dacomitinib	EGFR inhibitor	LINCS
Ern1	0.375117	0.00989425	APY-29	serine/threonine kinase inhibitor	LINCS
Ern1	0.375117	0.00989425	STF-083010	serine/threonine kinase inhibitor	LINCS
Ern1	0.375117	0.00989425	toyocamycin	serine/threonine kinase inhibitor	LINCS
Ern1	0.375117	0.00989425	4-mu-8C	IRE1 inhibitor	LINCS
Ero1lb	-0.434626	0.00264433	flavin-adenine-dinucleotide		LINCS
Esr1	-0.234428	0.0307761	dehydroepiandrosterone-sulfate	androgen receptor agonist, estrogen receptor agonist	LINCS
Esr1	-0.234428	0.0307761	ZK-164015	estrogen receptor antagonist	LINCS
Esr1	-0.234428	0.0307761	erteberel	estrogen receptor agonist	LINCS
Esr1	-0.234428	0.0307761	hexestrol	synthetic estrogen	LINCS
Esr1	-0.234428	0.0307761	diethylstilbestrol	estrogen receptor agonist	LINCS
Esr1	-0.234428	0.0307761	progesterone	progesterone receptor agonist	LINCS
Esr1	-0.234428	0.0307761	medroxyprogesterone-acetate	progesterone receptor agonist	LINCS
Esr1	-0.234428	0.0307761	fosfestrol	synthetic estrogen	LINCS
Esr1	-0.234428	0.0307761	bithionol	autotaxin inhibitor	LINCS
Esr1	-0.234428	0.0307761	promestriene	estrogen receptor agonist	LINCS
Esr1	-0.234428	0.0307761	fulvestrant	estrogen receptor antagonist	LINCS
Esr1	-0.234428	0.0307761	norgestimate	progesterone receptor agonist	LINCS
Esr1	-0.234428	0.0307761	SNG-1153	selective estrogen receptor modulator (SERM)	LINCS
Esr1	-0.234428	0.0307761	estetrol	selective estrogen receptor modulator (SERM)	LINCS
Esr1	-0.234428	0.0307761	bazedoxifene	selective estrogen receptor modulator (SERM)	LINCS
Esr1	-0.234428	0.0307761	estradiol-acetate	estrogen receptor agonist	LINCS
Esr1	-0.234428	0.0307761	etonogestrel	progesterone receptor agonist	LINCS
Esr1	-0.234428	0.0307761	tamoxifen	estrogen receptor antagonist, selective estrogen receptor modulator (SERM)	LINCS
Esr1	-0.234428	0.0307761	bisphenol-A	synthetic estrogen	LINCS
Esr1	-0.234428	0.0307761	Y-134	estrogen receptor antagonist	LINCS
Esr1	-0.234428	0.0307761	endoxifen	estrogen receptor antagonist	LINCS
Esr1	-0.234428	0.0307761	PPT	estrogen receptor agonist	LINCS
Esr1	-0.234428	0.0307761	mestranol	estrogen receptor agonist	LINCS
Esr1	-0.234428	0.0307761	quinestrol	estrogen receptor agonist	LINCS
Esr1	-0.234428	0.0307761	ethynodiol-diacetate		LINCS
Esr1	-0.234428	0.0307761	desogestrel	progesterone receptor agonist	LINCS
Esr1	-0.234428	0.0307761	toremifene	estrogen receptor antagonist, selective estrogen receptor modulator (SERM)	LINCS
Esr1	-0.234428	0.0307761	estradiol	estrogen receptor agonist	LINCS
Esr1	-0.234428	0.0307761	raloxifene	estrogen receptor antagonist, selective estrogen receptor modulator (SERM)	LINCS
Esr1	-0.234428	0.0307761	ethinyl-estradiol	estrogen receptor agonist, estrogenic hormone	LINCS
Esr1	-0.234428	0.0307761	melatonin	melatonin receptor agonist, nitric oxide synthase inhibitor	LINCS
Esr1	-0.234428	0.0307761	estropipate	estrogen receptor agonist	LINCS
Esr1	-0.234428	0.0307761	estrone	estrogen receptor agonist, estrogenic hormone	LINCS
Esr1	-0.234428	0.0307761	estriol	estrogen receptor agonist	LINCS
Esr1	-0.234428	0.0307761	norgestrel	progesterone receptor agonist	LINCS
Esr1	-0.234428	0.0307761	estramustine-phosphate	DNA synthesis inhibitor, microtubule inhibitor	LINCS
Esr1	-0.234428	0.0307761	estramustine	DNA alkylating agent	LINCS
Esr1	-0.234428	0.0307761	estradiol-valerate	estrogen receptor agonist	LINCS
Esr1	-0.234428	0.0307761	estradiol-cypionate	estrogen receptor agonist	LINCS
Esr1	-0.234428	0.0307761	estradiol-benzoate	contraceptive agent	LINCS
Esr1	-0.234428	0.0307761	naloxone	opioid receptor antagonist	LINCS
Esr1	-0.234428	0.0307761	benfluralin		LINCS
Esr1	-0.234428	0.0307761	tibolone	androgen receptor agonist, estrogen receptor agonist, progesterone receptor agonist	LINCS
Esr1	-0.234428	0.0307761	GDC-0810	selective estrogen receptor destabilizer	LINCS
Esr1	-0.234428	0.0307761	AZD9496	estrogen receptor agonist	LINCS
Esr1	-0.234428	0.0307761	allylestrenol	steroidal progestin	LINCS
Esr1	-0.234428	0.0307761	droloxifene	selective estrogen receptor modulator (SERM)	LINCS
Esr1	-0.234428	0.0307761	danazol	estrogen receptor antagonist, progesterone receptor agonist	LINCS
Esr1	-0.234428	0.0307761	lasofoxifene	selective estrogen receptor modulator (SERM)	LINCS
Esr1	-0.234428	0.0307761	clomifene	estrogen receptor antagonist	LINCS
Esr1	-0.234428	0.0307761	17-hydroxyprogesterone-caproate	progesterone receptor agonist	LINCS
Esr1	-0.234428	0.0307761	mitotane	antineoplastic agent	LINCS
Esr1	-0.234428	0.0307761	ospemifene	selective estrogen receptor modulator (SERM)	LINCS
Esr1	-0.234428	0.0307761	afimoxifene	estrogen receptor antagonist	LINCS
Esr1	-0.234428	0.0307761	dehydroepiandrosterone	protein synthesis stimulant	LINCS
Esr1	-0.234428	0.0307761	gestrinone	progesterone receptor antagonist	LINCS
Esr1	-0.234428	0.0307761	chlorotrianisene	estrogenic hormone	LINCS
Esr1	-0.234428	0.0307761	dienestrol	estrogen receptor agonist	LINCS
Esr1	-0.234428	0.0307761	genistein	tyrosine kinase inhibitor	LINCS
Esr1	-0.234428	0.0307761	equol	estrogen receptor agonist	LINCS
Esrra	0.70684	0.00163838	4-methylgenistein	protein tyrosine kinase inhibitor	LINCS
Esrra	0.70684	0.00163838	genistein	tyrosine kinase inhibitor	LINCS
Esrra	0.70684	0.00163838	daidzein	estrogen receptor agonist	LINCS
Esrrb	-0.672784	0.000802118	daidzein	estrogen receptor agonist	LINCS
Esrrb	-0.672784	0.000802118	4-methylgenistein	protein tyrosine kinase inhibitor	LINCS
Esrrb	-0.672784	0.000802118	genistein	tyrosine kinase inhibitor	LINCS
Esrrb	-0.672784	0.000802118	DY131	estrogen-related receptor agonist	LINCS
Esrrb	-0.672784	0.000802118	diethylstilbestrol	estrogen receptor agonist	LINCS
F10	1.65396	0.00016851	otamixaban	coagulation factor inhibitor	LINCS
F10	1.65396	0.00016851	fondaparinux	coagulation factor inhibitor	LINCS
F10	1.65396	0.00016851	rivaroxaban	coagulation factor inhibitor	LINCS
F10	1.65396	0.00016851	apixaban	coagulation factor inhibitor	LINCS
F10	1.65396	0.00016851	menadione	mitochondrial DNA polymerase inhibitor, phosphatase inhibitor	LINCS
F10	1.65396	0.00016851	edoxaban	coagulation factor inhibitor	LINCS
F10	1.65396	0.00016851	octopamine	trace amine associated receptor agonist	LINCS
F12	0.330957	0.0109493	ethanolamine-oleate	immunostimulant	LINCS
F2	0.620704	0.0361703	suramin	DNA synthesis inhibitor	LINCS
F2	0.620704	0.0361703	dabigatran-etexilate	thrombin inhibitor	LINCS
F2	0.620704	0.0361703	menadione	mitochondrial DNA polymerase inhibitor, phosphatase inhibitor	LINCS
F2	0.620704	0.0361703	argatroban	thrombin inhibitor	LINCS
F2	0.620704	0.0361703	dabigatran	thrombin inhibitor	LINCS
F2	0.620704	0.0361703	bivalirudin	thrombin inhibitor	LINCS
F2	0.620704	0.0361703	proflavine-hemisulfate	topical anesthetic	LINCS
F2rl1	-0.651277	0.0186824	AC-264613	PAR agonist	LINCS
F7	0.514412	0.0108928	menadione	mitochondrial DNA polymerase inhibitor, phosphatase inhibitor	LINCS
Fabp4	0.795419	0.0228766	ethanolamine-oleate	immunostimulant	LINCS
Fabp4	0.795419	0.0228766	linoleic-acid	oxidative stress inducer	LINCS
Fabp4	0.795419	0.0228766	BMS-309403	fatty acid binding protein inhibitor	LINCS
Fads2	-1.10277	1.68258e-05	alpha-linolenic-acid	omega 3 fatty acid stimulant	LINCS
Fah	0.324807	0.00522388	lithium-acetoacetate		LINCS
Fasn	0.702782	0.000127065	pretomanid	nitric oxide donor	LINCS
Fasn	0.702782	0.000127065	epicatechin-gallate-(-)	bacterial DNA gyrase inhibitor	LINCS
Fasn	0.702782	0.000127065	fisetin	Aurora kinase inhibitor	LINCS
Fasn	0.702782	0.000127065	pyrazinamide	fatty acid synthase inhibitor	LINCS
Fasn	0.702782	0.000127065	GSK2194069	fatty acid synthase inhibitor	LINCS
Fasn	0.702782	0.000127065	morin	cytochrome P450 inhibitor	LINCS
Fasn	0.702782	0.000127065	orlistat	lipase inhibitor	LINCS
Fasn	0.702782	0.000127065	epigallocatechin-gallate-(-)	bacterial DNA gyrase inhibitor	LINCS
Fasn	0.702782	0.000127065	cerulenin	fatty acid synthase inhibitor	LINCS
Fasn	0.702782	0.000127065	4-methylgenistein	protein tyrosine kinase inhibitor	LINCS
Fbp1	0.527812	0.000618926	CS-917	fructose biphosphate inhibitor	LINCS
Fbp1	0.527812	0.000618926	adenosine-phosphate	adenosine receptor agonist	LINCS
Fbp1	0.527812	0.000618926	MDL-29951	glutamate receptor antagonist	LINCS
Fdft1	0.853774	3.618e-06	SQ-109	bacterial cell wall synthesis inhibitor	LINCS
Fdps	-1.72018	0.000497461	ibandronate	bone resorption inhibitor	LINCS
Fdps	-1.72018	0.000497461	zoledronic-acid	bone resorption inhibitor	LINCS
Fdps	-1.72018	0.000497461	alendronate	bone resorption inhibitor	LINCS
Fdps	-1.72018	0.000497461	risedronate	osteoclast inhibitor	LINCS
Fdps	-1.72018	0.000497461	neridronic-acid	bone resorption inhibitor	LINCS
Fdps	-1.72018	0.000497461	minodronic-acid	bone resorption inhibitor	LINCS
Fdps	-1.72018	0.000497461	pamidronate	bone resorption inhibitor	LINCS
Fdxr	0.488578	0.00627552	flavin-adenine-dinucleotide		LINCS
Fech	-0.596359	0.0234859	cholic-acid	bile acid	LINCS
Fech	-0.596359	0.0234859	methyl-aminolevulinate	oxidizing agent	LINCS
Fes	0.493623	0.0239124	PF-06463922	ALK tyrosine kinase receptor inhibitor	LINCS
Fgf1	-0.699289	0.00032824	amlexanox	histamine receptor modulator	LINCS
Fgf1	-0.699289	0.00032824	pazopanib	KIT inhibitor, PDGFR tyrosine kinase receptor inhibitor, VEGFR inhibitor	LINCS
Fgfr1	0.607484	0.00539523	danusertib	Aurora kinase inhibitor, growth factor receptor inhibitor	LINCS
Fgfr1	0.607484	0.00539523	NVP-BGJ398	FGFR inhibitor	LINCS
Fgfr1	0.607484	0.00539523	PD-173074	FGFR inhibitor, VEGFR inhibitor	LINCS
Fgfr1	0.607484	0.00539523	pazopanib	KIT inhibitor, PDGFR tyrosine kinase receptor inhibitor, VEGFR inhibitor	LINCS
Fgfr1	0.607484	0.00539523	ponatinib	Bcr-Abl kinase inhibitor, FLT3 inhibitor, PDGFR tyrosine kinase receptor inhibitor	LINCS
Fgfr1	0.607484	0.00539523	TG-100801	SRC inhibitor, VEGFR inhibitor	LINCS
Fgfr1	0.607484	0.00539523	sorafenib	FLT3 inhibitor, KIT inhibitor, PDGFR tyrosine kinase receptor inhibitor, RAF inhibitor, RET tyrosine kinase inhibitor, VEGFR inhibitor	LINCS
Fgfr1	0.607484	0.00539523	RG1530	FGFR inhibitor, PDGFR tyrosine kinase receptor inhibitor, VEGFR inhibitor	LINCS
Fgfr1	0.607484	0.00539523	semaxanib	VEGFR inhibitor	LINCS
Fgfr1	0.607484	0.00539523	MK-2461	FGFR inhibitor, VEGFR inhibitor	LINCS
Fgfr1	0.607484	0.00539523	CH-5183284	fibroblast growth factor inhibitor	LINCS
Fgfr1	0.607484	0.00539523	PD-166285	SRC inhibitor	LINCS
Fgfr1	0.607484	0.00539523	AZD4547	FGFR inhibitor	LINCS
Fgfr1	0.607484	0.00539523	nintedanib	FGFR inhibitor, PDGFR tyrosine kinase receptor inhibitor, VEGFR inhibitor	LINCS
Fgfr1	0.607484	0.00539523	orantinib	FGFR inhibitor, PDGFR tyrosine kinase receptor inhibitor, VEGFR inhibitor	LINCS
Fgfr1	0.607484	0.00539523	sunitinib	FLT3 inhibitor, KIT inhibitor, PDGFR tyrosine kinase receptor inhibitor, RET tyrosine kinase inhibitor, VEGFR inhibitor	LINCS
Fgfr1	0.607484	0.00539523	SUN-11602	fibroblast growth factor mimetic	LINCS
Fgfr1	0.607484	0.00539523	lucitanib	FGFR inhibitor, VEGFR inhibitor	LINCS
Fgfr1	0.607484	0.00539523	PD-161570	FGFR inhibitor	LINCS
Fgfr1	0.607484	0.00539523	brivanib	FGFR inhibitor, VEGFR inhibitor	LINCS
Fgfr1	0.607484	0.00539523	regorafenib	FGFR inhibitor, KIT inhibitor, PDGFR tyrosine kinase receptor inhibitor, RAF inhibitor, RET tyrosine kinase inhibitor, VEGFR inhibitor	LINCS
Fgfr1	0.607484	0.00539523	dovitinib	EGFR inhibitor, FGFR inhibitor, FLT3 inhibitor, PDGFR tyrosine kinase receptor inhibitor, VEGFR inhibitor	LINCS
Fgfr1	0.607484	0.00539523	erdafitinib	FGFR inhibitor	LINCS
Fgfr1	0.607484	0.00539523	LY2874455	FGFR antagonist	LINCS
Fgfr2	-1.34586	0.00101122	orantinib	FGFR inhibitor, PDGFR tyrosine kinase receptor inhibitor, VEGFR inhibitor	LINCS
Fgfr2	-1.34586	0.00101122	MK-2461	FGFR inhibitor, VEGFR inhibitor	LINCS
Fgfr2	-1.34586	0.00101122	regorafenib	FGFR inhibitor, KIT inhibitor, PDGFR tyrosine kinase receptor inhibitor, RAF inhibitor, RET tyrosine kinase inhibitor, VEGFR inhibitor	LINCS
Fgfr2	-1.34586	0.00101122	PD-173074	FGFR inhibitor, VEGFR inhibitor	LINCS
Fgfr2	-1.34586	0.00101122	AEE788	EGFR inhibitor, VEGFR inhibitor	LINCS
Fgfr2	-1.34586	0.00101122	CH-5183284	fibroblast growth factor inhibitor	LINCS
Fgfr2	-1.34586	0.00101122	NVP-BGJ398	FGFR inhibitor	LINCS
Fgfr2	-1.34586	0.00101122	nintedanib	FGFR inhibitor, PDGFR tyrosine kinase receptor inhibitor, VEGFR inhibitor	LINCS
Fgfr2	-1.34586	0.00101122	ponatinib	Bcr-Abl kinase inhibitor, FLT3 inhibitor, PDGFR tyrosine kinase receptor inhibitor	LINCS
Fgfr2	-1.34586	0.00101122	LY2874455	FGFR antagonist	LINCS
Fgfr2	-1.34586	0.00101122	AZD4547	FGFR inhibitor	LINCS
Fgfr2	-1.34586	0.00101122	RG1530	FGFR inhibitor, PDGFR tyrosine kinase receptor inhibitor, VEGFR inhibitor	LINCS
Fgfr2	-1.34586	0.00101122	dovitinib	EGFR inhibitor, FGFR inhibitor, FLT3 inhibitor, PDGFR tyrosine kinase receptor inhibitor, VEGFR inhibitor	LINCS
Fgfr2	-1.34586	0.00101122	erdafitinib	FGFR inhibitor	LINCS
Fgfr4	-0.421857	0.0344714	BLU9931	FGFR inhibitor	LINCS
Fgfr4	-0.421857	0.0344714	NVP-BGJ398	FGFR inhibitor	LINCS
Fgfr4	-0.421857	0.0344714	LY2874455	FGFR antagonist	LINCS
Fgfr4	-0.421857	0.0344714	nintedanib	FGFR inhibitor, PDGFR tyrosine kinase receptor inhibitor, VEGFR inhibitor	LINCS
Fgfr4	-0.421857	0.0344714	AZD4547	FGFR inhibitor	LINCS
Fgfr4	-0.421857	0.0344714	erdafitinib	FGFR inhibitor	LINCS
Fgfr4	-0.421857	0.0344714	PD-173074	FGFR inhibitor, VEGFR inhibitor	LINCS
Fgfr4	-0.421857	0.0344714	ponatinib	Bcr-Abl kinase inhibitor, FLT3 inhibitor, PDGFR tyrosine kinase receptor inhibitor	LINCS
Fkbp1a	-0.247727	0.0254853	dorsomorphin	AMPK inhibitor	LINCS
Fkbp1a	-0.247727	0.0254853	sirolimus	mTOR inhibitor	LINCS
Fkbp1a	-0.247727	0.0254853	GM-1485	immunophilin ligand	LINCS
Fkbp1a	-0.247727	0.0254853	tacrolimus	calcineurin inhibitor	LINCS
Fkbp1a	-0.247727	0.0254853	GPI-1046	FKBP inhibitor	LINCS
Fkbp1a	-0.247727	0.0254853	zotarolimus	mTOR inhibitor	LINCS
Fkbp1a	-0.247727	0.0254853	ascomycin	calcineurin inhibitor	LINCS
Fli1	-1.22351	0.000279435	YK-4-279	apoptosis inhibitor	LINCS
Flt1	0.40481	0.0299776	MK-2461	FGFR inhibitor, VEGFR inhibitor	LINCS
Flt1	0.40481	0.0299776	tivozanib	VEGFR inhibitor	LINCS
Flt1	0.40481	0.0299776	brivanib	FGFR inhibitor, VEGFR inhibitor	LINCS
Flt1	0.40481	0.0299776	KRN-633	VEGFR inhibitor	LINCS
Flt1	0.40481	0.0299776	nintedanib	FGFR inhibitor, PDGFR tyrosine kinase receptor inhibitor, VEGFR inhibitor	LINCS
Flt1	0.40481	0.0299776	vatalanib	KIT inhibitor, PDGFR tyrosine kinase receptor inhibitor, VEGFR inhibitor	LINCS
Flt1	0.40481	0.0299776	cediranib	KIT inhibitor, VEGFR inhibitor	LINCS
Flt1	0.40481	0.0299776	motesanib	KIT inhibitor, PDGFR tyrosine kinase receptor inhibitor, VEGFR inhibitor	LINCS
Flt1	0.40481	0.0299776	foretinib	VEGFR inhibitor	LINCS
Flt1	0.40481	0.0299776	pazopanib	KIT inhibitor, PDGFR tyrosine kinase receptor inhibitor, VEGFR inhibitor	LINCS
Flt1	0.40481	0.0299776	semaxanib	VEGFR inhibitor	LINCS
Flt1	0.40481	0.0299776	vandetanib	EGFR inhibitor, RET tyrosine kinase inhibitor, VEGFR inhibitor	LINCS
Flt1	0.40481	0.0299776	linifanib	PDGFR tyrosine kinase receptor inhibitor, VEGFR inhibitor	LINCS
Flt1	0.40481	0.0299776	TG-100801	SRC inhibitor, VEGFR inhibitor	LINCS
Flt1	0.40481	0.0299776	axitinib	PDGFR tyrosine kinase receptor inhibitor, VEGFR inhibitor	LINCS
Flt1	0.40481	0.0299776	ZM-306416	Abl kinase inhibitor, SRC inhibitor, VEGFR inhibitor	LINCS
Flt1	0.40481	0.0299776	PD-173074	FGFR inhibitor, VEGFR inhibitor	LINCS
Flt1	0.40481	0.0299776	toceranib	protein tyrosine kinase inhibitor	LINCS
Flt1	0.40481	0.0299776	lucitanib	FGFR inhibitor, VEGFR inhibitor	LINCS
Flt1	0.40481	0.0299776	regorafenib	FGFR inhibitor, KIT inhibitor, PDGFR tyrosine kinase receptor inhibitor, RAF inhibitor, RET tyrosine kinase inhibitor, VEGFR inhibitor	LINCS
Flt1	0.40481	0.0299776	sorafenib	FLT3 inhibitor, KIT inhibitor, PDGFR tyrosine kinase receptor inhibitor, RAF inhibitor, RET tyrosine kinase inhibitor, VEGFR inhibitor	LINCS
Flt1	0.40481	0.0299776	dovitinib	EGFR inhibitor, FGFR inhibitor, FLT3 inhibitor, PDGFR tyrosine kinase receptor inhibitor, VEGFR inhibitor	LINCS
Flt1	0.40481	0.0299776	sunitinib	FLT3 inhibitor, KIT inhibitor, PDGFR tyrosine kinase receptor inhibitor, RET tyrosine kinase inhibitor, VEGFR inhibitor	LINCS
Flt1	0.40481	0.0299776	dorsomorphin	AMPK inhibitor	LINCS
Flt1	0.40481	0.0299776	OSI-930	KIT inhibitor, VEGFR inhibitor	LINCS
Flt3	0.483127	0.0337077	tandutinib	FLT3 inhibitor, KIT inhibitor, PDGFR tyrosine kinase receptor inhibitor	LINCS
Flt3	0.483127	0.0337077	RGB-286638	CDK inhibitor	LINCS
Flt3	0.483127	0.0337077	TG-02	CDK inhibitor, FLT3 inhibitor, JAK inhibitor	LINCS
Flt3	0.483127	0.0337077	ceritinib	ALK tyrosine kinase receptor inhibitor	LINCS
Flt3	0.483127	0.0337077	gilteritinib	FLT3 inhibitor	LINCS
Flt3	0.483127	0.0337077	AMG-925	CDK inhibitor, FLT3 inhibitor	LINCS
Flt3	0.483127	0.0337077	AC-710	PDGFR tyrosine kinase receptor inhibitor	LINCS
Flt3	0.483127	0.0337077	crenolanib	PDGFR tyrosine kinase receptor inhibitor	LINCS
Flt3	0.483127	0.0337077	KG-5	RAF inhibitor	LINCS
Flt3	0.483127	0.0337077	BMS-690514	EGFR inhibitor, VEGFR inhibitor	LINCS
Flt3	0.483127	0.0337077	dorsomorphin	AMPK inhibitor	LINCS
Flt3	0.483127	0.0337077	rebastinib	Bcr-Abl kinase inhibitor, TIE tyrosine kinase inhibitor, VEGFR inhibitor	LINCS
Flt3	0.483127	0.0337077	cediranib	KIT inhibitor, VEGFR inhibitor	LINCS
Flt3	0.483127	0.0337077	ENMD-2076	Aurora kinase inhibitor, FLT3 inhibitor, VEGFR inhibitor	LINCS
Flt3	0.483127	0.0337077	quizartinib	FLT3 inhibitor	LINCS
Flt3	0.483127	0.0337077	dovitinib	EGFR inhibitor, FGFR inhibitor, FLT3 inhibitor, PDGFR tyrosine kinase receptor inhibitor, VEGFR inhibitor	LINCS
Flt3	0.483127	0.0337077	GTP-14564	FLT3 inhibitor, tyrosine kinase inhibitor	LINCS
Flt3	0.483127	0.0337077	linifanib	PDGFR tyrosine kinase receptor inhibitor, VEGFR inhibitor	LINCS
Flt3	0.483127	0.0337077	sorafenib	FLT3 inhibitor, KIT inhibitor, PDGFR tyrosine kinase receptor inhibitor, RAF inhibitor, RET tyrosine kinase inhibitor, VEGFR inhibitor	LINCS
Flt3	0.483127	0.0337077	sunitinib	FLT3 inhibitor, KIT inhibitor, PDGFR tyrosine kinase receptor inhibitor, RET tyrosine kinase inhibitor, VEGFR inhibitor	LINCS
Flt3	0.483127	0.0337077	SGI-1776	Pim kinase inhibitor	LINCS
Flt3	0.483127	0.0337077	tyrphostin-AG-1296	FLT3 inhibitor	LINCS
Flt3	0.483127	0.0337077	pexidartinib	tyrosine kinase inhibitor	LINCS
Flt3	0.483127	0.0337077	UNC2025	FLT3 inhibitor, MER tyrosine kinase inhibitor	LINCS
Flt3	0.483127	0.0337077	MK-2461	FGFR inhibitor, VEGFR inhibitor	LINCS
Flt3	0.483127	0.0337077	lestaurtinib	FLT3 inhibitor, growth factor receptor inhibitor, JAK inhibitor	LINCS
Flt3	0.483127	0.0337077	pacritinib	FLT3 inhibitor, JAK inhibitor	LINCS
Flt3	0.483127	0.0337077	midostaurin	FLT3 inhibitor, KIT inhibitor, PKC inhibitor	LINCS
Flt3	0.483127	0.0337077	NMS-1286937	PLK inhibitor	LINCS
Flt3	0.483127	0.0337077	TCS-359	FLT3 inhibitor	LINCS
Flt3	0.483127	0.0337077	URMC-099	mixed lineage kinase inhibitor	LINCS
Flt3	0.483127	0.0337077	KW-2449	Abl kinase inhibitor, Aurora kinase inhibitor, FLT3 inhibitor	LINCS
Flt3	0.483127	0.0337077	ponatinib	Bcr-Abl kinase inhibitor, FLT3 inhibitor, PDGFR tyrosine kinase receptor inhibitor	LINCS
Flt3	0.483127	0.0337077	toceranib	protein tyrosine kinase inhibitor	LINCS
Flt4	-0.753074	0.000874915	XL647	EGFR inhibitor, VEGFR inhibitor	LINCS
Flt4	-0.753074	0.000874915	motesanib	KIT inhibitor, PDGFR tyrosine kinase receptor inhibitor, VEGFR inhibitor	LINCS
Flt4	-0.753074	0.000874915	tivozanib	VEGFR inhibitor	LINCS
Flt4	-0.753074	0.000874915	sorafenib	FLT3 inhibitor, KIT inhibitor, PDGFR tyrosine kinase receptor inhibitor, RAF inhibitor, RET tyrosine kinase inhibitor, VEGFR inhibitor	LINCS
Flt4	-0.753074	0.000874915	pazopanib	KIT inhibitor, PDGFR tyrosine kinase receptor inhibitor, VEGFR inhibitor	LINCS
Flt4	-0.753074	0.000874915	lenvatinib	FGFR inhibitor, KIT inhibitor, PDGFR tyrosine kinase receptor inhibitor, VEGFR inhibitor	LINCS
Flt4	-0.753074	0.000874915	vandetanib	EGFR inhibitor, RET tyrosine kinase inhibitor, VEGFR inhibitor	LINCS
Flt4	-0.753074	0.000874915	SAR131675	VEGFR inhibitor	LINCS
Flt4	-0.753074	0.000874915	dovitinib	EGFR inhibitor, FGFR inhibitor, FLT3 inhibitor, PDGFR tyrosine kinase receptor inhibitor, VEGFR inhibitor	LINCS
Flt4	-0.753074	0.000874915	vatalanib	KIT inhibitor, PDGFR tyrosine kinase receptor inhibitor, VEGFR inhibitor	LINCS
Flt4	-0.753074	0.000874915	cediranib	KIT inhibitor, VEGFR inhibitor	LINCS
Flt4	-0.753074	0.000874915	regorafenib	FGFR inhibitor, KIT inhibitor, PDGFR tyrosine kinase receptor inhibitor, RAF inhibitor, RET tyrosine kinase inhibitor, VEGFR inhibitor	LINCS
Flt4	-0.753074	0.000874915	KRN-633	VEGFR inhibitor	LINCS
Flt4	-0.753074	0.000874915	nintedanib	FGFR inhibitor, PDGFR tyrosine kinase receptor inhibitor, VEGFR inhibitor	LINCS
Flt4	-0.753074	0.000874915	foretinib	VEGFR inhibitor	LINCS
Flt4	-0.753074	0.000874915	ZM-306416	Abl kinase inhibitor, SRC inhibitor, VEGFR inhibitor	LINCS
Flt4	-0.753074	0.000874915	MK-2461	FGFR inhibitor, VEGFR inhibitor	LINCS
Flt4	-0.753074	0.000874915	sunitinib	FLT3 inhibitor, KIT inhibitor, PDGFR tyrosine kinase receptor inhibitor, RET tyrosine kinase inhibitor, VEGFR inhibitor	LINCS
Flt4	-0.753074	0.000874915	PD-173074	FGFR inhibitor, VEGFR inhibitor	LINCS
Flt4	-0.753074	0.000874915	axitinib	PDGFR tyrosine kinase receptor inhibitor, VEGFR inhibitor	LINCS
Flt4	-0.753074	0.000874915	linifanib	PDGFR tyrosine kinase receptor inhibitor, VEGFR inhibitor	LINCS
Flt4	-0.753074	0.000874915	TG-100801	SRC inhibitor, VEGFR inhibitor	LINCS
Fnta	0.251739	0.0257032	arglabin	farnesyltransferase inhibitor	LINCS
Fnta	0.251739	0.0257032	perillyl-alcohol	apoptosis stimulant, farnesyltransferase inhibitor	LINCS
Fnta	0.251739	0.0257032	lonafarnib	farnesyltransferase inhibitor	LINCS
Fnta	0.251739	0.0257032	L-778123	farnesyltransferase inhibitor	LINCS
Fnta	0.251739	0.0257032	tipifarnib	farnesyltransferase inhibitor	LINCS
Fntb	0.892165	5.54419e-05	L-778123	farnesyltransferase inhibitor	LINCS
Fntb	0.892165	5.54419e-05	tipifarnib	farnesyltransferase inhibitor	LINCS
Folh1	0.32573	0.00803781	L-quisqualic-acid	glutamate receptor agonist	LINCS
Folh1	0.32573	0.00803781	L-glutamic-acid	glutamate receptor agonist	LINCS
Folh1	0.32573	0.00803781	2-(3-mercaptopropyl)pentanedioic-acid	glutamate carboxypeptidase inhibitor	LINCS
Folh1	0.32573	0.00803781	PMPA	glutamate receptor antagonist	LINCS
Fos	1.05621	0.00593484	ephedrine-(racemic)	adrenergic receptor agonist	LINCS
Foxm1	0.610701	0.00134876	thiostrepton	FOXM1 inhibitor, protein synthesis inhibitor	LINCS
Fpr1	-0.462448	0.00202297	cyclosporin-A	calcineurin inhibitor	LINCS
Fpr1	-0.462448	0.00202297	sulfinpyrazone	uricosuric blocker	LINCS
Fpr1	-0.462448	0.00202297	deoxycholic-acid	biliverdin reductase A activator, G protein-coupled receptor agonist	LINCS
Fpr1	-0.462448	0.00202297	rebamipide	free radical scavenger	LINCS
Fpr1	-0.462448	0.00202297	nedocromil	histamine receptor antagonist	LINCS
Fpr2	-0.406322	0.00145598	TC-FPR-43	formyl peptide receptor agonist	LINCS
Frk	-0.506585	0.00982824	regorafenib	FGFR inhibitor, KIT inhibitor, PDGFR tyrosine kinase receptor inhibitor, RAF inhibitor, RET tyrosine kinase inhibitor, VEGFR inhibitor	LINCS
Frk	-0.506585	0.00982824	dasatinib	Bcr-Abl kinase inhibitor, ephrin inhibitor, KIT inhibitor, PDGFR tyrosine kinase receptor inhibitor, SRC inhibitor, tyrosine kinase inhibitor	LINCS
Frk	-0.506585	0.00982824	bosutinib	Abl kinase inhibitor, Bcr-Abl kinase inhibitor, SRC inhibitor	LINCS
Ftcd	0.461851	0.00527302	MC-1		LINCS
Ftcd	0.461851	0.00527302	L-glutamic-acid	glutamate receptor agonist	LINCS
Fxyd2	0.725307	0.0203549	deslanoside	Na/K-ATPase inhibitor	LINCS
Fxyd2	0.725307	0.0203549	digitoxin	ATPase inhibitor	LINCS
Fyn	0.223586	0.0377083	bosutinib	Abl kinase inhibitor, Bcr-Abl kinase inhibitor, SRC inhibitor	LINCS
Fyn	0.223586	0.0377083	dasatinib	Bcr-Abl kinase inhibitor, ephrin inhibitor, KIT inhibitor, PDGFR tyrosine kinase receptor inhibitor, SRC inhibitor, tyrosine kinase inhibitor	LINCS
Gaa	1.09951	2.3353e-05	miglitol	glucosidase inhibitor	LINCS
Gaa	1.09951	2.3353e-05	castanospermine	glucosidase inhibitor	LINCS
Gabbr1	0.538479	0.0210376	SGS-742	GABA receptor antagonist	LINCS
Gabbr1	0.538479	0.0210376	abamectin	benzodiazepine receptor agonist	LINCS
Gabbr1	0.538479	0.0210376	2-hydroxysaclofen	GABA receptor antagonist	LINCS
Gabbr1	0.538479	0.0210376	saclofen	GABA receptor antagonist	LINCS
Gabbr1	0.538479	0.0210376	BTS-72664	GABA receptor antagonist	LINCS
Gabbr1	0.538479	0.0210376	baclofen	benzodiazepine receptor agonist	LINCS
Gabbr1	0.538479	0.0210376	isoliquiritigenin	guanylate cyclase activator	LINCS
Gabbr1	0.538479	0.0210376	fenigam	benzodiazepine receptor agonist	LINCS
Gabbr1	0.538479	0.0210376	(R)-baclofen	benzodiazepine receptor agonist	LINCS
Gabbr1	0.538479	0.0210376	CGP-55845	GABA receptor antagonist	LINCS
Gabbr1	0.538479	0.0210376	NCS-382	GABA receptor antagonist	LINCS
Gabbr1	0.538479	0.0210376	PNU-89843	benzodiazepine receptor agonist	LINCS
Gabbr1	0.538479	0.0210376	CGP-7930	GABA receptor modulator	LINCS
Gabbr1	0.538479	0.0210376	CGP-13501	GABA receptor modulator	LINCS
Gabbr1	0.538479	0.0210376	CGP-54626	GABA receptor antagonist	LINCS
Gabbr1	0.538479	0.0210376	safranal	benzodiazepine receptor agonist	LINCS
Gabbr1	0.538479	0.0210376	gamma-aminobutyric-acid	benzodiazepine receptor agonist	LINCS
Gabbr1	0.538479	0.0210376	rac-BHFF	GABA receptor positive allosteric modulator	LINCS
Gabbr1	0.538479	0.0210376	GS-39783	GABA receptor modulator	LINCS
Gabbr1	0.538479	0.0210376	suritozole	GABA receptor inverse agonist	LINCS
Gabbr1	0.538479	0.0210376	remimazolam	benzodiazepine receptor agonist	LINCS
Gabra5	0.501583	0.00397259	TP-003	GABA receptor inverse agonist	LINCS
Gabra5	0.501583	0.00397259	flumazenil	benzodiazepine receptor antagonist	LINCS
Gabra5	0.501583	0.00397259	Ro-15-4513	GABA benzodiazepine site receptor inverse agonist	LINCS
Gabra5	0.501583	0.00397259	isoguvacine	benzodiazepine receptor agonist	LINCS
Gabra5	0.501583	0.00397259	gabazine	GABA receptor antagonist	LINCS
Gabra5	0.501583	0.00397259	bretazenil	GABA benzodiazepine site receptor partial agonist	LINCS
Gabra5	0.501583	0.00397259	metharbital	GABA receptor modulator	LINCS
Gabra5	0.501583	0.00397259	dehydroepiandrosterone	protein synthesis stimulant	LINCS
Gabra5	0.501583	0.00397259	CL-218872	benzodiazepine receptor agonist	LINCS
Gabra5	0.501583	0.00397259	Ro-19-4605	GABA benzodiazepine site receptor inverse agonist	LINCS
Gabra5	0.501583	0.00397259	gamma-aminobutyric-acid	benzodiazepine receptor agonist	LINCS
Gabra5	0.501583	0.00397259	isoflurane	inhaled anaesthetic	LINCS
Gabra5	0.501583	0.00397259	MRK-016	GABA receptor inverse agonist	LINCS
Gabra5	0.501583	0.00397259	gaboxadol	benzodiazepine receptor agonist	LINCS
Gabra5	0.501583	0.00397259	ocinaplon	GABA receptor modulator	LINCS
Gabra5	0.501583	0.00397259	primidone	GABA receptor antagonist	LINCS
Gabra5	0.501583	0.00397259	etomidate	GABA receptor modulator	LINCS
Gabra5	0.501583	0.00397259	butalbital	GABA receptor antagonist	LINCS
Gabra5	0.501583	0.00397259	CGS-20625	benzodiazepine receptor agonist, GABA benzodiazepine site receptor partial agonist	LINCS
Gabra5	0.501583	0.00397259	acamprosate	glutamate receptor antagonist	LINCS
Gabra5	0.501583	0.00397259	ZK-93423	benzodiazepine receptor agonist	LINCS
Gabra5	0.501583	0.00397259	methoxyflurane	membrane permeability inhibitor	LINCS
Gabra5	0.501583	0.00397259	L-655,708	GABA receptor inverse agonist	LINCS
Gabra5	0.501583	0.00397259	L-838417	GABA receptor partial agonist	LINCS
Gabra5	0.501583	0.00397259	sevoflurane	membrane integrity inhibitor	LINCS
Gabra5	0.501583	0.00397259	halothane	glutamate receptor antagonist	LINCS
Gabra5	0.501583	0.00397259	etifoxine	GABA receptor modulator	LINCS
Gabra5	0.501583	0.00397259	bicuculline-(+)	GABA receptor antagonist	LINCS
Gabra5	0.501583	0.00397259	enflurane	membrane permeability inhibitor	LINCS
Gabra5	0.501583	0.00397259	ZK-93426	benzodiazepine receptor antagonist	LINCS
Gabra5	0.501583	0.00397259	topiramate	carbonic anhydrase inhibitor, glutamate receptor antagonist, kainate receptor antagonist	LINCS
Gabra5	0.501583	0.00397259	eltanolone	GABA receptor positive allosteric modulator	LINCS
Gabra5	0.501583	0.00397259	muscimol	benzodiazepine receptor agonist	LINCS
[truncated: 12,184 more rows]

## Sheet: SV_sys_stero > ctrl
gene	logfc	pval	name	moa	Source
Dpep1	1.90866	1.0061e-09	cilastatin	dehydropeptidase inhibitor	LINCS
Dpep1	1.90866	1.0061e-09	doripenem	bacterial cell wall synthesis inhibitor	LINCS
Map3k6	1.82028	1.94032e-06	TC-ASK-10	MAP kinase inhibitor	LINCS
Prodh	1.77614	2.42185e-08	L-proline	glutamate receptor agonist	LINCS
Nox4	1.57931	0.000238721	GKT137831	NADPH oxidase inhibitor	LINCS
Nox4	1.57931	0.000238721	apocynin	NADPH oxidase inhibitor	LINCS
Calcr	1.47978	3.24088e-06	SUN-B-8155	calcitonin agonist	LINCS
Scnn1a	1.44314	3.77272e-07	amiloride	sodium channel blocker	LINCS
Scnn1a	1.44314	3.77272e-07	benzamil	sodium channel blocker	LINCS
Scnn1a	1.44314	3.77272e-07	triamterene	sodium channel blocker	LINCS
Kcnh2	1.41013	0.000575154	ginsenoside-RE3	angiogenesis inhibitor, apoptosis stimulant	LINCS
Kcnh2	1.41013	0.000575154	sotalol	adrenergic receptor antagonist	LINCS
Kcnh2	1.41013	0.000575154	propafenone	antiarrhythmic	LINCS
Kcnh2	1.41013	0.000575154	dofetilide	potassium channel blocker	LINCS
Kcnh2	1.41013	0.000575154	amiodarone	potassium channel blocker	LINCS
Kcnh2	1.41013	0.000575154	disopyramide	sodium channel blocker	LINCS
Kcnh2	1.41013	0.000575154	NS-1643	voltage-gated potassium channel activator	LINCS
Kcnh2	1.41013	0.000575154	verapamil	calcium channel blocker	LINCS
Kcnh2	1.41013	0.000575154	prazosin	adrenergic receptor antagonist	LINCS
Kcnh2	1.41013	0.000575154	dronedarone	adrenergic receptor antagonist	LINCS
Kcnh2	1.41013	0.000575154	brivanib	FGFR inhibitor, VEGFR inhibitor	LINCS
Kcnh2	1.41013	0.000575154	sertindole	dopamine receptor antagonist, serotonin receptor antagonist	LINCS
Kcnh2	1.41013	0.000575154	betrixaban	coagulation factor inhibitor	LINCS
Kcnh2	1.41013	0.000575154	cisapride	serotonin receptor agonist	LINCS
Kcnh2	1.41013	0.000575154	terfenadine	histamine receptor antagonist	LINCS
Kcnh2	1.41013	0.000575154	imipramine	norepinephrine reputake inhibitor, serotonin reuptake inhibitor	LINCS
Kcnh2	1.41013	0.000575154	astemizole	histamine receptor antagonist	LINCS
Kcnh2	1.41013	0.000575154	tecastemizole	histamine receptor antagonist	LINCS
Kcnh2	1.41013	0.000575154	dalfampridine	potassium channel blocker	LINCS
Kcnh2	1.41013	0.000575154	volinanserin	serotonin receptor antagonist	LINCS
Kcnh2	1.41013	0.000575154	pimozide	dopamine receptor antagonist	LINCS
Kcnh2	1.41013	0.000575154	quinidine	sodium channel blocker	LINCS
Kcnh2	1.41013	0.000575154	chlorpromazine	dopamine receptor antagonist	LINCS
Kcnh2	1.41013	0.000575154	NS-3623	voltage-gated potassium channel activator	LINCS
Kcnh2	1.41013	0.000575154	vesnarinone	phosphodiesterase inhibitor	LINCS
Kcnh2	1.41013	0.000575154	PD-118057	potassium channel activator	LINCS
Kcnh2	1.41013	0.000575154	GW-803430	melanin inhibitor	LINCS
Kcnh2	1.41013	0.000575154	amsacrine	topoisomerase inhibitor	LINCS
Kcnh2	1.41013	0.000575154	E-4031	potassium channel blocker	LINCS
Kcnh2	1.41013	0.000575154	AZD5438	CDK inhibitor	LINCS
Kcnh2	1.41013	0.000575154	erythromycin-estolate	bacterial 50S ribosomal subunit inhibitor	LINCS
Kcnh2	1.41013	0.000575154	erythromycin-ethylsuccinate	cytochrome P450 inhibitor, protein synthesis inhibitor	LINCS
Kcnh2	1.41013	0.000575154	ibutilide	potassium channel blocker	LINCS
Ucp3	1.38503	1.36478e-05	CL316243	adrenergic receptor agonist	LINCS
Hspa1a	1.36981	0.000127707	VER-155008	HSP inhibitor	LINCS
Hspa1a	1.36981	0.000127707	pifithrin-mu	HSP inhibitor	LINCS
Hspa1a	1.36981	0.000127707	bicyclol	NFkB pathway inhibitor	LINCS
Hspa1a	1.36981	0.000127707	elesclomol	oxidative stress inducer	LINCS
Cbs	1.36274	1.22209e-06	MC-1		LINCS
Cbs	1.36274	1.22209e-06	L-cysteine		LINCS
Clca1	1.35293	1.77361e-05	CaCCinh-A01	calcium-activated chloride channel inhibitor	LINCS
Clca1	1.35293	1.77361e-05	talniflumate	cyclooxygenase inhibitor	LINCS
Tlr7	1.24762	3.55475e-05	hydroxychloroquine	antimalarial agent	LINCS
Tlr7	1.24762	3.55475e-05	GS-9620	toll-like receptor agonist	LINCS
Tlr7	1.24762	3.55475e-05	resiquimod	toll-like receptor agonist	LINCS
Tlr7	1.24762	3.55475e-05	imiquimod	interferon inducer, toll-like receptor agonist	LINCS
Tlr7	1.24762	3.55475e-05	5-amino-3-D-ribofuranosylthiazolo[4,5-d]pyrimidin-2,7(3H,6H)-dione		LINCS
Tlr7	1.24762	3.55475e-05	RWJ-21757	toll-like receptor agonist	LINCS
Tlr7	1.24762	3.55475e-05	DSR-6434	toll-like receptor agonist	LINCS
Tlr7	1.24762	3.55475e-05	docosanol	lipase clearing factor inhibitor	LINCS
Aph1a	1.21935	2.01433e-06	E-2012	gamma secretase modulator	LINCS
Cyp2e1	1.19191	0.000727229	isoniazid	FABI inhibitor	LINCS
Cyp2e1	1.19191	0.000727229	phenethyl-isothiocyanate	anticancer agent	LINCS
Cyp2e1	1.19191	0.000727229	sulfanilamide	carbonic anhydrase inhibitor	LINCS
Cyp2e1	1.19191	0.000727229	ritonavir	HIV protease inhibitor	LINCS
Gnmt	1.17469	0.000553231	AZD4282	glutamate receptor antagonist	LINCS
Gnmt	1.17469	0.000553231	citric-acid	coagulation factor inhibitor	LINCS
Nisch	1.15509	0.0110417	agmatine	nitric oxide synthase inhibitor	LINCS
Nisch	1.15509	0.0110417	AGN-192403	imidazoline receptor ligand	LINCS
Nisch	1.15509	0.0110417	tizanidine	adrenergic receptor agonist	LINCS
Gss	1.14981	0.00123086	L-cysteine		LINCS
Gss	1.14981	0.00123086	glutathione	antioxidant	LINCS
Gss	1.14981	0.00123086	acetylcysteine	mucolytic agent	LINCS
Gss	1.14981	0.00123086	AZD4282	glutamate receptor antagonist	LINCS
Saa1	1.12736	0.000109684	eprodisate	amyloid protein inhibitor, antiamyloidogenic agent	LINCS
Hspb1	1.11152	8.32586e-06	bicyclol	NFkB pathway inhibitor	LINCS
Hspb1	1.11152	8.32586e-06	SB-242235	p38 MAPK inhibitor	LINCS
Kcnq2	1.06654	0.00045004	diclofenac	cyclooxygenase inhibitor	LINCS
Kcnq2	1.06654	0.00045004	flupirtine	glutamate receptor antagonist	LINCS
Kcnq2	1.06654	0.00045004	linopirdine	potassium channel blocker	LINCS
Kcnq2	1.06654	0.00045004	meclofenamic-acid	cyclooxygenase inhibitor, prostanoid receptor antagonist	LINCS
Kcnq2	1.06654	0.00045004	ICA-110381	voltage-gated potassium channel activator	LINCS
Kcnq2	1.06654	0.00045004	dalfampridine	potassium channel blocker	LINCS
Kcnq2	1.06654	0.00045004	flindokalner	potassium channel agonist	LINCS
Kcnq2	1.06654	0.00045004	amitriptyline	norepinephrine inhibitor, norepinephrine reuptake inhibitor, serotonin receptor antagonist, serotonin‚Äìnorepinephrine reuptake inhibitor (SNRI)	LINCS
Kcnq2	1.06654	0.00045004	XE-991	potassium channel blocker	LINCS
Kcnq2	1.06654	0.00045004	ICA-069673	voltage-gated potassium channel activator	LINCS
Kcnq2	1.06654	0.00045004	pyrithione-zinc	ATP synthase inhibitor	LINCS
Grin1	1.05261	0.000481221	acamprosate	glutamate receptor antagonist	LINCS
Grin1	1.05261	0.000481221	L-701324	glutamate receptor antagonist	LINCS
Grin1	1.05261	0.000481221	felbamate	glutamate receptor antagonist	LINCS
Grin1	1.05261	0.000481221	SDZ-220-040	glutamate receptor antagonist	LINCS
Grin1	1.05261	0.000481221	AMPA-(S)	glutamate receptor agonist	LINCS
Grin1	1.05261	0.000481221	SDZ-220-581	glutamate receptor antagonist	LINCS
Grin1	1.05261	0.000481221	AMPA-(RS)	glutamate receptor agonist	LINCS
Grin1	1.05261	0.000481221	kynurenic-acid	glutamate receptor antagonist	LINCS
Grin1	1.05261	0.000481221	L-689560	glutamate receptor antagonist	LINCS
Grin1	1.05261	0.000481221	eliprodil	glutamate receptor antagonist	LINCS
Grin1	1.05261	0.000481221	remacemide	glutamate receptor antagonist	LINCS
Grin1	1.05261	0.000481221	budipine	glutamate receptor antagonist	LINCS
Grin1	1.05261	0.000481221	3-carboxy-4-hydroxyphenylglycine-(R)	glutamate receptor antagonist	LINCS
Grin1	1.05261	0.000481221	dehydroepiandrosterone	protein synthesis stimulant	LINCS
Grin1	1.05261	0.000481221	DNQX	glutamate receptor antagonist	LINCS
Grin1	1.05261	0.000481221	acetylcysteine	mucolytic agent	LINCS
Grin1	1.05261	0.000481221	perzinfotel	glutamate receptor antagonist	LINCS
Grin1	1.05261	0.000481221	NBQX	glutamate receptor antagonist	LINCS
Grin1	1.05261	0.000481221	tetrazol-5-yl-glycine-(RS)	glutamate receptor agonist	LINCS
Grin1	1.05261	0.000481221	spermine		LINCS
Grin1	1.05261	0.000481221	cycloserine-(D)	bacterial cell wall synthesis inhibitor	LINCS
Grin1	1.05261	0.000481221	7-chlorokynurenic-acid	glutamate receptor antagonist	LINCS
Grin1	1.05261	0.000481221	AZD4282	glutamate receptor antagonist	LINCS
Grin1	1.05261	0.000481221	AM-92016	potassium channel blocker	LINCS
Grin1	1.05261	0.000481221	aptiganel	glutamate receptor antagonist	LINCS
Grin1	1.05261	0.000481221	homoquinolinic-acid	glutamate receptor agonist	LINCS
Grin1	1.05261	0.000481221	AZD6765	glutamate receptor antagonist	LINCS
Grin1	1.05261	0.000481221	L-glutamic-acid	glutamate receptor agonist	LINCS
Grin1	1.05261	0.000481221	CPP	glutamate receptor antagonist	LINCS
Grin1	1.05261	0.000481221	agmatine	nitric oxide synthase inhibitor	LINCS
Grin1	1.05261	0.000481221	ditolylguanidine	sigma receptor agonist	LINCS
Grin1	1.05261	0.000481221	gabapentin	calcium channel blocker	LINCS
Grin1	1.05261	0.000481221	NMDA	glutamate receptor agonist	LINCS
Grin1	1.05261	0.000481221	5,7-dichlorokynurenic-acid	glutamate receptor antagonist	LINCS
Grin1	1.05261	0.000481221	dizocilpine-(+)	glutamate receptor antagonist	LINCS
Grin1	1.05261	0.000481221	L-701252	glutamate receptor antagonist	LINCS
Grin1	1.05261	0.000481221	atomoxetine	norepinephrine transporter inhibitor	LINCS
Grin1	1.05261	0.000481221	ibotenic-acid	glutamate receptor agonist	LINCS
Grin1	1.05261	0.000481221	gavestinel	glutamate receptor antagonist	LINCS
Grin1	1.05261	0.000481221	D-serine	glutamate receptor agonist	LINCS
Grin1	1.05261	0.000481221	L-aspartic-acid	metallic radical formation stimulant	LINCS
Cyp1b1	1.04761	1.18173e-05	chrysin	breast cancer resistance protein inhibitor	LINCS
Cyp1b1	1.04761	1.18173e-05	kaempferol	bone resorption inhibitor, estrogen-related receptor inverse agonist	LINCS
Cyp1b1	1.04761	1.18173e-05	pinocembrin	cytochrome P450 inhibitor	LINCS
Cyp1b1	1.04761	1.18173e-05	naringenin	aromatase inhibitor, TRPV antagonist	LINCS
Cyp1b1	1.04761	1.18173e-05	diosmetin	aryl hydrocarbon receptor agonist	LINCS
Cyp1b1	1.04761	1.18173e-05	2-methoxyestradiol	hypoxia inducible factor inhibitor	LINCS
Cyp1b1	1.04761	1.18173e-05	apigenin	casein kinase inhibitor, cell proliferation inhibitor	LINCS
F10	1.03334	0.000807072	fondaparinux	coagulation factor inhibitor	LINCS
F10	1.03334	0.000807072	otamixaban	coagulation factor inhibitor	LINCS
F10	1.03334	0.000807072	octopamine	trace amine associated receptor agonist	LINCS
F10	1.03334	0.000807072	menadione	mitochondrial DNA polymerase inhibitor, phosphatase inhibitor	LINCS
F10	1.03334	0.000807072	apixaban	coagulation factor inhibitor	LINCS
F10	1.03334	0.000807072	edoxaban	coagulation factor inhibitor	LINCS
F10	1.03334	0.000807072	rivaroxaban	coagulation factor inhibitor	LINCS
Gli2	1.02845	1.60369e-05	GANT-61	GLI antagonist	LINCS
Xdh	0.994197	0.000287069	allopurinol	xanthine oxidase inhibitor	LINCS
Xdh	0.994197	0.000287069	oxypurinol	xanthine oxidase inhibitor	LINCS
Xdh	0.994197	0.000287069	baicalein	lipoxygenase inhibitor	LINCS
Xdh	0.994197	0.000287069	topiroxostat	xanthine oxidase inhibitor	LINCS
Xdh	0.994197	0.000287069	curcumin	cyclooxygenase inhibitor, histone acetyltransferase inhibitor, lipoxygenase inhibitor, NFkB pathway inhibitor	LINCS
Xdh	0.994197	0.000287069	eniluracil	dihydropyrimidine dehydrogenase inhibitor	LINCS
Xdh	0.994197	0.000287069	MF-101	estrogen receptor agonist	LINCS
Xdh	0.994197	0.000287069	febuxostat	xanthine oxidase inhibitor	LINCS
Xdh	0.994197	0.000287069	amflutizole	xanthine oxidase inhibitor	LINCS
Xdh	0.994197	0.000287069	flavin-adenine-dinucleotide		LINCS
Abcc8	0.990279	0.00238031	chlorpropamide	ATP channel blocker	LINCS
Abcc8	0.990279	0.00238031	acetohexamide	ATP channel blocker	LINCS
Abcc8	0.990279	0.00238031	tolazamide	ATP channel blocker	LINCS
Abcc8	0.990279	0.00238031	adenosine-triphosphate	adenosine receptor agonist	LINCS
Abcc8	0.990279	0.00238031	repaglinide	insulin secretagogue	LINCS
Abcc8	0.990279	0.00238031	clenbuterol	adrenergic receptor agonist	LINCS
Abcc8	0.990279	0.00238031	tolbutamide	ATP channel blocker	LINCS
Abcc8	0.990279	0.00238031	glipizide	sulfonylurea	LINCS
Abcc8	0.990279	0.00238031	glyburide	ATP channel blocker, insulin secretagogue, sulfonylurea	LINCS
Abcc8	0.990279	0.00238031	tifenazoxide	ATP-sensitive potassium channel agonist	LINCS
Abcc8	0.990279	0.00238031	gliquidone	sulfonylurea	LINCS
Abcc8	0.990279	0.00238031	mitiglinide	insulin secretagogue	LINCS
Abcc8	0.990279	0.00238031	nateglinide	insulin secretagogue	LINCS
Abcc8	0.990279	0.00238031	glimepiride	insulin secretagogue	LINCS
Abcc8	0.990279	0.00238031	pinacidil	ATP channel activator, potassium channel activator	LINCS
Rapgef3	0.980575	5.97528e-05	ESI-09	EPAC inhibitor	LINCS
Rapgef3	0.980575	5.97528e-05	CE3F4	rap guanine nucleotide exchange factor inhibitor	LINCS
Hmgcs2	0.970574	7.83414e-07	L-cysteinesulfinic-acid	glutamate receptor agonist	LINCS
Bhmt	0.965276	0.00149389	citric-acid	coagulation factor inhibitor	LINCS
Bhmt	0.965276	0.00149389	L-methionine	voltage-gated calcium channel ligand	LINCS
Sphk2	0.959539	3.27262e-06	ABC-294640	sphingosine kinase inhibitor	LINCS
Sphk2	0.959539	3.27262e-06	K145	sphingosine kinase inhibitor	LINCS
Tubb3	0.955611	0.00127426	cabazitaxel	microtubule inhibitor	LINCS
Tubb3	0.955611	0.00127426	vinorelbine	tubulin polymerization inhibitor	LINCS
Tubb3	0.955611	0.00127426	docetaxel	tubulin polymerization inhibitor	LINCS
Tubb3	0.955611	0.00127426	paclitaxel	tubulin polymerization inhibitor	LINCS
Tubb3	0.955611	0.00127426	colchicine	microtubule inhibitor	LINCS
Tert	0.945563	0.0411433	zidovudine	nucleoside reverse transcriptase inhibitor	LINCS
Tert	0.945563	0.0411433	BIBR-1532	telomerase inhibitor	LINCS
Crat	0.945104	0.0035199	coenzyme-A		LINCS
Crat	0.945104	0.0035199	levocarnitine-propionate	carnitine palmitoyltransferase inhibitor	LINCS
Crat	0.945104	0.0035199	levocarnitine		LINCS
Shmt2	0.934649	0.000819306	AZD4282	glutamate receptor antagonist	LINCS
Shmt2	0.934649	0.000819306	mimosine	DNA replication inhibitor	LINCS
Shmt2	0.934649	0.000819306	MC-1		LINCS
Rbp4	0.924752	2.40522e-05	A-1120	retinoid receptor ligand	LINCS
Scnn1b	0.917668	0.000294835	benzamil	sodium channel blocker	LINCS
Scnn1b	0.917668	0.000294835	triamterene	sodium channel blocker	LINCS
Scnn1b	0.917668	0.000294835	amiloride	sodium channel blocker	LINCS
Map2k2	0.909665	5.45181e-05	BI-847325	Aurora kinase inhibitor, MEK inhibitor	LINCS
Map2k2	0.909665	5.45181e-05	trametinib	MEK inhibitor	LINCS
Map2k2	0.909665	5.45181e-05	bosutinib	Abl kinase inhibitor, Bcr-Abl kinase inhibitor, SRC inhibitor	LINCS
Map2k2	0.909665	5.45181e-05	MEK1-2-inhibitor	MEK inhibitor	LINCS
Map2k2	0.909665	5.45181e-05	PD-198306	MAP kinase inhibitor, MEK inhibitor	LINCS
Map2k2	0.909665	5.45181e-05	AS-703026	MEK inhibitor	LINCS
Map2k2	0.909665	5.45181e-05	Ro-5126766	MEK inhibitor, RAF inhibitor	LINCS
Map2k2	0.909665	5.45181e-05	refametinib	MEK inhibitor	LINCS
Map2k2	0.909665	5.45181e-05	binimetinib	MEK inhibitor	LINCS
Map2k2	0.909665	5.45181e-05	U-0126	MEK inhibitor	LINCS
Asic1	0.90514	0.000363114	amiloride	sodium channel blocker	LINCS
Asic1	0.90514	0.000363114	EIPA	sodium/hydrogen exchanger inhibitor, transient receptor potential polycystic inhibitor	LINCS
Asic1	0.90514	0.000363114	nafamostat	serine protease inhibitor	LINCS
Asic1	0.90514	0.000363114	diclofenac	cyclooxygenase inhibitor	LINCS
Asic1	0.90514	0.000363114	benzamil	sodium channel blocker	LINCS
Asic1	0.90514	0.000363114	ibuprofen-(S)	cyclooxygenase inhibitor	LINCS
Myh14	0.897729	0.000244178	blebbistatin-(+/-)	ATPase inhibitor	LINCS
Ace	0.893263	0.000110215	lisinopril	angiotensin converting enzyme inhibitor	LINCS
Ace	0.893263	0.000110215	C11-Acetate		LINCS
Ace	0.893263	0.000110215	hyperin	aldose reductase inhibitor	LINCS
Ace	0.893263	0.000110215	trandolapril	angiotensin converting enzyme inhibitor	LINCS
Ace	0.893263	0.000110215	butein	EGFR inhibitor, SRC inhibitor	LINCS
Ace	0.893263	0.000110215	quinaprilat	angiotensin converting enzyme inhibitor	LINCS
Ace	0.893263	0.000110215	perindopril	angiotensin converting enzyme inhibitor	LINCS
Ace	0.893263	0.000110215	deserpidine	angiotensin converting enzyme inhibitor	LINCS
Ace	0.893263	0.000110215	cilazapril	angiotensin converting enzyme inhibitor	LINCS
Ace	0.893263	0.000110215	delapril	angiotensin converting enzyme inhibitor	LINCS
Ace	0.893263	0.000110215	ramipril	angiotensin converting enzyme inhibitor	LINCS
Ace	0.893263	0.000110215	zofenopril-calcium	angiotensin converting enzyme inhibitor	LINCS
Ace	0.893263	0.000110215	omapatrilat	metalloproteinase inhibitor	LINCS
Ace	0.893263	0.000110215	enalaprilat	angiotensin converting enzyme inhibitor	LINCS
Ace	0.893263	0.000110215	perindoprilat	angiotensin converting enzyme inhibitor	LINCS
Ace	0.893263	0.000110215	benazepril	angiotensin converting enzyme inhibitor	LINCS
Ace	0.893263	0.000110215	moexipril	angiotensin converting enzyme inhibitor	LINCS
Ace	0.893263	0.000110215	imidapril	angiotensin converting enzyme inhibitor	LINCS
Ace	0.893263	0.000110215	enalapril	angiotensin converting enzyme inhibitor	LINCS
Ace	0.893263	0.000110215	methiopril	angiotensin converting enzyme inhibitor	LINCS
Ace	0.893263	0.000110215	captopril	angiotensin converting enzyme inhibitor	LINCS
Ace	0.893263	0.000110215	quinapril	angiotensin converting enzyme inhibitor	LINCS
Ace	0.893263	0.000110215	fosinoprilat	angiotensin converting enzyme inhibitor	LINCS
Ace	0.893263	0.000110215	alacepril	angiotensin converting enzyme inhibitor	LINCS
Ace	0.893263	0.000110215	temocapril	angiotensin converting enzyme inhibitor	LINCS
Ace	0.893263	0.000110215	fosinopril	angiotensin converting enzyme inhibitor	LINCS
Map2k5	0.890593	0.00208342	BIX-02188	MEK inhibitor	LINCS
Map2k5	0.890593	0.00208342	BIX-02189	MEK inhibitor	LINCS
Txnrd1	0.889769	0.0287242	spermidine	glutamate receptor modulator	LINCS
Txnrd1	0.889769	0.0287242	flavin-adenine-dinucleotide		LINCS
Txnrd1	0.889769	0.0287242	arsenic-trioxide	apoptosis stimulant	LINCS
Ptpn11	0.88579	0.00762503	SHP099	protein tyrosine kinase inhibitor	LINCS
Ptpn11	0.88579	0.00762503	BVT-948	tyrosine phosphatase inhibitor	LINCS
Gaa	0.881155	8.07506e-05	castanospermine	glucosidase inhibitor	LINCS
Gaa	0.881155	8.07506e-05	miglitol	glucosidase inhibitor	LINCS
Hdac11	0.878939	0.00117867	vorinostat	HDAC inhibitor	LINCS
Hdac11	0.878939	0.00117867	JNJ-26481585	HDAC inhibitor	LINCS
Hdac11	0.878939	0.00117867	mocetinostat	HDAC inhibitor	LINCS
Hdac11	0.878939	0.00117867	belinostat	HDAC inhibitor	LINCS
Pdxk	0.875947	9.41516e-05	pyridoxine	vitamin B	LINCS
Pdxk	0.875947	9.41516e-05	pyridoxal		LINCS
Aldh3a1	0.858378	0.000283445	coenzyme-I		LINCS
Itga2b	0.851294	3.40648e-05	GR-144053	integrin antagonist	LINCS
Itga2b	0.851294	3.40648e-05	eptifibatide	platelet aggregation inhibitor	LINCS
Itga2b	0.851294	3.40648e-05	DU-728	structural glycoprotein antagonist	LINCS
Itga2b	0.851294	3.40648e-05	tirofiban	platelet aggregation inhibitor, structural glycoprotein antagonist	LINCS
Mark1	0.841478	6.81231e-06	7-hydroxystaurosporine	CDK inhibitor, CHK inhibitor, PKC inhibitor	LINCS
Mbtps1	0.840244	0.00468647	PF-429242	SREBP inhibitor	LINCS
Gcat	0.840093	0.000782797	AZD4282	glutamate receptor antagonist	LINCS
Gcat	0.840093	0.000782797	MC-1		LINCS
Slc7a4	0.835376	0.0119796	L-arginine	nitric oxide precursor	LINCS
Slc7a4	0.835376	0.0119796	L-lysine	serotonin receptor agonist	LINCS
Slc7a2	0.830928	0.00326937	L-lysine	serotonin receptor agonist	LINCS
Orm1	0.829702	0.000344267	chlorpromazine	dopamine receptor antagonist	LINCS
Esd	0.822097	0.00106939	glutathione	antioxidant	LINCS
Ndufa10	0.820151	0.00403953	coenzyme-I		LINCS
Ang	0.812567	0.0111915	citric-acid	coagulation factor inhibitor	LINCS
Ang	0.812567	0.0111915	oltipraz	nuclear factor erythroid derived, like (NRF2) activator	LINCS
Ang	0.812567	0.0111915	pidolic-acid		LINCS
Phgdh	0.810792	0.000499714	coenzyme-I		LINCS
Dnpep	0.807478	0.00127595	L-glutamic-acid	glutamate receptor agonist	LINCS
Ndufb8	0.7996	0.00137816	coenzyme-I		LINCS
Dapk3	0.797598	0.00735101	URMC-099	mixed lineage kinase inhibitor	LINCS
Dapk3	0.797598	0.00735101	CX-4945	casein kinase inhibitor	LINCS
Pde1b	0.792005	4.64427e-05	pentoxifylline	phosphodiesterase inhibitor	LINCS
Pde1b	0.792005	4.64427e-05	caffeine	adenosine receptor antagonist, phosphodiesterase inhibitor	LINCS
Pde1b	0.792005	4.64427e-05	dipyridamole	phosphodiesterase inhibitor	LINCS
Ugt1a1	0.787779	3.02195e-05	benfluralin		LINCS
Ugt1a1	0.787779	3.02195e-05	dolutegravir	HIV integrase inhibitor	LINCS
Ugt1a9	0.787779	3.02195e-05	phenolphthalein	indicator dye	LINCS
Ugt1a9	0.787779	3.02195e-05	niflumic-acid	cyclooxygenase inhibitor	LINCS
Slc5a3	0.787142	0.0361814	phlorizin	sodium/glucose cotransporter inhibitor	LINCS
Adra2a	0.779159	0.00551746	chlorpromazine	dopamine receptor antagonist	LINCS
Adra2a	0.779159	0.00551746	ciproxifan	histamine receptor antagonist	LINCS
Adra2a	0.779159	0.00551746	phentolamine	adrenergic receptor antagonist	LINCS
Adra2a	0.779159	0.00551746	prazosin	adrenergic receptor antagonist	LINCS
Adra2a	0.779159	0.00551746	dihydroergotamine	serotonin receptor agonist	LINCS
Adra2a	0.779159	0.00551746	TC-G-1000	adrenergic receptor agonist	LINCS
Adra2a	0.779159	0.00551746	pramipexole	dopamine receptor agonist	LINCS
Adra2a	0.779159	0.00551746	moxonidine	imidazoline receptor agonist	LINCS
Adra2a	0.779159	0.00551746	talipexole	adrenergic receptor agonist, dopamine receptor agonist	LINCS
Adra2a	0.779159	0.00551746	dexmedetomidine	adrenergic receptor agonist	LINCS
Adra2a	0.779159	0.00551746	zuclopenthixol	dopamine receptor antagonist	LINCS
Adra2a	0.779159	0.00551746	phenoxybenzamine	adrenergic receptor antagonist	LINCS
Adra2a	0.779159	0.00551746	mirtazapine	adrenergic receptor antagonist, serotonin receptor antagonist	LINCS
Adra2a	0.779159	0.00551746	pergolide	dopamine receptor agonist	LINCS
Adra2a	0.779159	0.00551746	olanzapine	dopamine receptor antagonist, serotonin receptor antagonist	LINCS
Adra2a	0.779159	0.00551746	lisuride	dopamine receptor agonist	LINCS
Adra2a	0.779159	0.00551746	quetiapine	dopamine receptor antagonist, serotonin receptor antagonist	LINCS
Adra2a	0.779159	0.00551746	risperidone	dopamine receptor antagonist, serotonin receptor antagonist	LINCS
Adra2a	0.779159	0.00551746	ropinirole	dopamine receptor agonist	LINCS
Adra2a	0.779159	0.00551746	SNAP-5089	adrenergic receptor antagonist	LINCS
Adra2a	0.779159	0.00551746	RS-79948	adrenergic receptor antagonist	LINCS
Adra2a	0.779159	0.00551746	ORG-9768	adrenergic receptor antagonist	LINCS
Adra2a	0.779159	0.00551746	cabergoline	dopamine receptor agonist	LINCS
Adra2a	0.779159	0.00551746	rilmenidine	adrenergic receptor agonist, imidazoline receptor agonist	LINCS
Adra2a	0.779159	0.00551746	BP-897	dopamine receptor agonist	LINCS
Adra2a	0.779159	0.00551746	levomepromazine	dopamine receptor antagonist	LINCS
Adra2a	0.779159	0.00551746	nortriptyline	tricyclic antidepressant	LINCS
Adra2a	0.779159	0.00551746	EIPA	sodium/hydrogen exchanger inhibitor, transient receptor potential polycystic inhibitor	LINCS
Adra2a	0.779159	0.00551746	levonordefrin	vasodilator	LINCS
Adra2a	0.779159	0.00551746	ergotamine	adrenergic receptor antagonist	LINCS
Adra2a	0.779159	0.00551746	oxymetazoline	adrenergic receptor agonist	LINCS
Adra2a	0.779159	0.00551746	epinephrine	adrenergic receptor agonist, carbonic anhydrase activator, neurotransmitter	LINCS
Adra2a	0.779159	0.00551746	RX-821002	adrenergic receptor antagonist	LINCS
Adra2a	0.779159	0.00551746	detomidine	adrenergic receptor agonist	LINCS
Adra2a	0.779159	0.00551746	tolonidine	adrenergic receptor antagonist	LINCS
Adra2a	0.779159	0.00551746	xylometazoline	adrenergic receptor agonist	LINCS
Adra2a	0.779159	0.00551746	yohimbine	adrenergic receptor antagonist	LINCS
Adra2a	0.779159	0.00551746	clonidine	adrenergic receptor agonist	LINCS
Adra2a	0.779159	0.00551746	terguride	dopamine receptor agonist, serotonin receptor antagonist	LINCS
Adra2a	0.779159	0.00551746	dronedarone	adrenergic receptor antagonist	LINCS
Adra2a	0.779159	0.00551746	amitraz	adrenergic receptor agonist	LINCS
Adra2a	0.779159	0.00551746	trazodone	adrenergic receptor antagonist, serotonin receptor antagonist, serotonin reuptake inhibitor	LINCS
Adra2a	0.779159	0.00551746	(R)-(-)-apomorphine	dopamine receptor agonist	LINCS
Adra2a	0.779159	0.00551746	methyldopa	adrenergic receptor agonist	LINCS
Adra2a	0.779159	0.00551746	apraclonidine	adrenergic receptor agonist	LINCS
Adra2a	0.779159	0.00551746	rauwolscine	adrenergic receptor antagonist	LINCS
Adra2a	0.779159	0.00551746	loxapine	dopamine receptor antagonist, serotonin receptor antagonist	LINCS
Adra2a	0.779159	0.00551746	droxidopa	norepinephrine precursor	LINCS
Adra2a	0.779159	0.00551746	norepinephrine	adrenergic receptor agonist	LINCS
Adra2a	0.779159	0.00551746	piribedil	dopamine receptor agonist	LINCS
Adra2a	0.779159	0.00551746	ARC-239	adrenergic receptor antagonist	LINCS
Adra2a	0.779159	0.00551746	lurasidone	dopamine receptor antagonist, serotonin receptor antagonist	LINCS
Adra2a	0.779159	0.00551746	bromocriptine	dopamine receptor agonist	LINCS
Adra2a	0.779159	0.00551746	nefazodone	adrenergic inhibitor, norepinephrine reuptake inhibitor, serotonin receptor antagonist, serotonin reuptake inhibitor	LINCS
Adra2a	0.779159	0.00551746	naphazoline	adrenergic receptor agonist	LINCS
Adra2a	0.779159	0.00551746	aripiprazole	serotonin receptor agonist, serotonin receptor antagonist	LINCS
Adra2a	0.779159	0.00551746	BRL-44408	adrenergic receptor antagonist	LINCS
Adra2a	0.779159	0.00551746	brimonidine	adrenergic receptor agonist	LINCS
Adra2a	0.779159	0.00551746	medetomidine	adrenergic receptor agonist	LINCS
Adra2a	0.779159	0.00551746	mephentermine	adrenergic receptor agonist	LINCS
Adra2a	0.779159	0.00551746	amoxapine	norepinephrine reputake inhibitor	LINCS
Adra2a	0.779159	0.00551746	xylazine	adrenergic receptor agonist	LINCS
Adra2a	0.779159	0.00551746	ephedrine-(racemic)	adrenergic receptor agonist	LINCS
Adra2a	0.779159	0.00551746	2-BFI	imidazoline receptor ligand	LINCS
Adra2a	0.779159	0.00551746	WB-4101	adrenergic receptor antagonist	LINCS
Adra2a	0.779159	0.00551746	spiroxatrine	serotonin receptor antagonist	LINCS
Adra2a	0.779159	0.00551746	idazoxan	adrenergic receptor antagonist	LINCS
Adra2a	0.779159	0.00551746	amitriptyline	norepinephrine inhibitor, norepinephrine reuptake inhibitor, serotonin receptor antagonist, serotonin‚Äìnorepinephrine reuptake inhibitor (SNRI)	LINCS
Adra2a	0.779159	0.00551746	ziprasidone	dopamine receptor antagonist, serotonin receptor antagonist	LINCS
Adra2a	0.779159	0.00551746	guanfacine	adrenergic receptor agonist	LINCS
Adra2a	0.779159	0.00551746	celiprolol	adrenergic receptor antagonist	LINCS
Adra2a	0.779159	0.00551746	guanaben-acetate	adrenergic receptor agonist	LINCS
Adra2a	0.779159	0.00551746	tolazoline	adrenergic receptor antagonist	LINCS
Adra2a	0.779159	0.00551746	imiloxan	adrenergic receptor antagonist	LINCS
Adra2a	0.779159	0.00551746	clozapine	dopamine receptor antagonist, serotonin receptor antagonist	LINCS
Adra2a	0.779159	0.00551746	tizanidine	adrenergic receptor agonist	LINCS
Adra2a	0.779159	0.00551746	flupirtine	glutamate receptor antagonist	LINCS
Adra2a	0.779159	0.00551746	desipramine	tricyclic antidepressant	LINCS
Gpr143	0.774707	0.000704736	levodopa	dopamine precursor	LINCS
Smpd1	0.773755	0.000297224	chlorpromazine	dopamine receptor antagonist	LINCS
Smpd1	0.773755	0.000297224	desipramine	tricyclic antidepressant	LINCS
Tars2	0.772691	0.00137419	L-threonine		LINCS
Cth	0.770769	0.0299721	L-cysteine		LINCS
Cth	0.770769	0.0299721	MC-1		LINCS
Kcnt2	0.768291	0.00446045	12-O-tetradecanoylphorbol-13-acetate	PKC activator	LINCS
Selp	0.768279	6.60457e-05	gallic-acid	beta amyloid protein neurotoxicity inhibitor, PPAR receptor agonist	LINCS
Selp	0.768279	6.60457e-05	hexylene-glycol		LINCS
Selp	0.768279	6.60457e-05	KF-38789	P selectin inhibitor	LINCS
Selp	0.768279	6.60457e-05	baicalein	lipoxygenase inhibitor	LINCS
Selp	0.768279	6.60457e-05	aceneuramic-acid		LINCS
Sphk1	0.765304	0.000155797	SKI-II	sphingosine kinase inhibitor	LINCS
Sphk1	0.765304	0.000155797	idronoxil	XIAP inhibitor	LINCS
Ccbl1	0.765209	0.000862215	D-phenylalanine	enkephalinase inhibitor	LINCS
Ccbl1	0.765209	0.000862215	MC-1		LINCS
Nos1	0.7644	6.04615e-05	7-nitroindazole	nitric oxide synthase inhibitor	LINCS
Nos1	0.7644	6.04615e-05	flavin-adenine-dinucleotide		LINCS
Nos1	0.7644	6.04615e-05	L-citrulline	nitric oxide stimulant	LINCS
Nos1	0.7644	6.04615e-05	C11-Acetate		LINCS
Nos1	0.7644	6.04615e-05	myricitrin	PKC inhibitor	LINCS
Nos1	0.7644	6.04615e-05	3-bromo-7-nitroindazole	nitric oxide synthase inhibitor	LINCS
Nos1	0.7644	6.04615e-05	1400W	nitric oxide synthase inhibitor	LINCS
Nos1	0.7644	6.04615e-05	riboflavin-5-phosphate-sodium		LINCS
Nos1	0.7644	6.04615e-05	2-iminobiotin	nitric oxide synthase inhibitor	LINCS
Nos1	0.7644	6.04615e-05	bismuth-subgallate	nitric oxide synthase inhibitor	LINCS
Nos1	0.7644	6.04615e-05	NG-nitro-arginine	nitric oxide synthase inhibitor	LINCS
Nos1	0.7644	6.04615e-05	L-monomethylarginine	nitric oxide synthase inhibitor	LINCS
Nos1	0.7644	6.04615e-05	L-NIL	nitric oxide synthase inhibitor	LINCS
Nos1	0.7644	6.04615e-05	proadifen	nitric oxide synthase inhibitor	LINCS
Csnk2a1	0.763821	0.0215093	emodin	11-beta hydroxysteroid dehydrogenase inhibitor	LINCS
Csnk2a1	0.763821	0.0215093	4,5,6,7-tetrabromobenzotriazole	casein kinase inhibitor	LINCS
Csnk2a1	0.763821	0.0215093	resveratrol	cytochrome P450 inhibitor, SIRT activator	LINCS
Csnk2a1	0.763821	0.0215093	ellagic-acid	glutathione transferase inhibitor, non-nucleoside reverse transcriptase inhibitor	LINCS
Csnk2a1	0.763821	0.0215093	TTP-22	casein kinase inhibitor	LINCS
Csnk2a1	0.763821	0.0215093	CX-4945	casein kinase inhibitor	LINCS
Pkd1	0.758312	0.000376785	CID-2011756	protein kinase inhibitor	LINCS
Kcna5	0.755022	0.00394032	bupivacaine	sodium channel blocker	LINCS
Kcna5	0.755022	0.00394032	diltiazem	calcium channel blocker	LINCS
Kcna5	0.755022	0.00394032	nifedipine	calcium channel blocker	LINCS
Kcna5	0.755022	0.00394032	dronedarone	adrenergic receptor antagonist	LINCS
Kcna5	0.755022	0.00394032	DPO-1	potassium channel blocker	LINCS
Kcna5	0.755022	0.00394032	vernakalant	potassium channel blocker	LINCS
Kcna5	0.755022	0.00394032	propafenone	antiarrhythmic	LINCS
Kcna5	0.755022	0.00394032	azimilide	potassium channel blocker	LINCS
Kcna5	0.755022	0.00394032	dalfampridine	potassium channel blocker	LINCS
Kcna5	0.755022	0.00394032	quinidine	sodium channel blocker	LINCS
Kcna5	0.755022	0.00394032	clofilium	potassium channel blocker	LINCS
Kcna5	0.755022	0.00394032	AS-77	potassium channel blocker	LINCS
Kcna5	0.755022	0.00394032	flecainide	sodium channel blocker	LINCS
Clcnka	0.75203	9.98876e-05	niflumic-acid	cyclooxygenase inhibitor	LINCS
Ada	0.751673	0.000294436	fludarabine	ribonucleotide reductase inhibitor	LINCS
Ada	0.751673	0.000294436	vidarabine	antiviral	LINCS
Ada	0.751673	0.000294436	cladribine	adenosine deaminase inhibitor, ribonucleotide reductase inhibitor	LINCS
Ada	0.751673	0.000294436	pentostatin	adenosine deaminase inhibitor, ribonucleotide reductase inhibitor	LINCS
Ada	0.751673	0.000294436	dipyridamole	phosphodiesterase inhibitor	LINCS
Mmp15	0.749983	0.00102532	marimastat	matrix metalloprotease inhibitor	LINCS
Hsd11b2	0.744471	0.00112496	ammonium-glycyrrhizinate	thrombin inhibitor	LINCS
Hsd11b2	0.744471	0.00112496	adrenosterone	11-beta hydroxysteroid dehydrogenase inhibitor	LINCS
Hsd11b2	0.744471	0.00112496	acetyl-11-keto-beta-boswellic-acid	lipoxygenase inhibitor	LINCS
Hsd11b2	0.744471	0.00112496	coenzyme-I		LINCS
Csad	0.738733	0.000309217	MC-1		LINCS
Csad	0.738733	0.000309217	L-cysteine		LINCS
Impdh1	0.738422	0.000152328	coenzyme-I		LINCS
Impdh1	0.738422	0.000152328	ribavirin	antiviral	LINCS
Impdh1	0.738422	0.000152328	mizoribine	immunosuppressant, inosine monophosphate dehydrogenase inhibitor	LINCS
Impdh1	0.738422	0.000152328	thioguanine	purine antagonist	LINCS
Impdh1	0.738422	0.000152328	BMS-566419	inosine monophosphate dehydrogenase inhibitor	LINCS
Impdh1	0.738422	0.000152328	AVN-944	inosine monophosphate dehydrogenase inhibitor	LINCS
Impdh1	0.738422	0.000152328	mercaptopurine	immunosuppressant, protein synthesis inhibitor, purine antagonist	LINCS
Impdh1	0.738422	0.000152328	aminothiadiazole	inosine monophosphate dehydrogenase inhibitor	LINCS
Impdh1	0.738422	0.000152328	mycophenolic-acid	dehydrogenase inhibitor, inositol monophosphatase inhibitor	LINCS
Impdh1	0.738422	0.000152328	mycophenolate-mofetil	dehydrogenase inhibitor, inositol monophosphatase inhibitor	LINCS
Impdh1	0.738422	0.000152328	merimepodib	inosine monophosphate dehydrogenase inhibitor	LINCS
Impdh1	0.738422	0.000152328	azathioprine	dehydrogenase inhibitor	LINCS
Asic3	0.736105	0.000114938	nafamostat	serine protease inhibitor	LINCS
Asic3	0.736105	0.000114938	amiloride	sodium channel blocker	LINCS
Asic3	0.736105	0.000114938	salicylic-acid	cyclooxygenase inhibitor, prostanoid receptor antagonist	LINCS
Asic3	0.736105	0.000114938	agmatine	nitric oxide synthase inhibitor	LINCS
Asic3	0.736105	0.000114938	aspirin	cyclooxygenase inhibitor	LINCS
Asic3	0.736105	0.000114938	diclofenac	cyclooxygenase inhibitor	LINCS
Fntb	0.73515	6.44157e-05	tipifarnib	farnesyltransferase inhibitor	LINCS
Fntb	0.73515	6.44157e-05	L-778123	farnesyltransferase inhibitor	LINCS
Crhr1	0.732112	0.000167568	pivagabine	corticotropin releasing factor receptor antagonist	LINCS
Crhr1	0.732112	0.000167568	NGD-98-2	corticotropin releasing factor receptor antagonist	LINCS
Crhr1	0.732112	0.000167568	NBI-27914	corticotropin releasing factor receptor antagonist	LINCS
Crhr1	0.732112	0.000167568	CP-376395	corticotropin releasing factor receptor antagonist	LINCS
Crhr1	0.732112	0.000167568	antalarmin	corticotropin releasing factor receptor antagonist	LINCS
Acaca	0.729447	0.00030232	CP-640186	acetyl-CoA carboxylase inhibitor	LINCS
Acaca	0.729447	0.00030232	biotin	vitamin B	LINCS
Acaca	0.729447	0.00030232	KD-023	ACAT inhibitor	LINCS
Aars	0.729074	0.000406764	L-alanine		LINCS
Gper1	0.728696	0.000741474	estradiol	estrogen receptor agonist	LINCS
Gper1	0.728696	0.000741474	oleuropein	estrogen receptor agonist	LINCS
Gper1	0.728696	0.000741474	tamoxifen	estrogen receptor antagonist, selective estrogen receptor modulator (SERM)	LINCS
Gper1	0.728696	0.000741474	G-15	estrogen receptor antagonist	LINCS
Gper1	0.728696	0.000741474	G-1	G protein-coupled receptor agonist	LINCS
Gper1	0.728696	0.000741474	fulvestrant	estrogen receptor antagonist	LINCS
Hgs	0.726885	0.000137427	citric-acid	coagulation factor inhibitor	LINCS
Man1b1	0.725013	0.00065528	1,4-butanediol	benzodiazepine receptor agonist, gamma hydroxybutyric acid agonist	LINCS
Man1b1	0.725013	0.00065528	kifunensine	mannosidase inhibitor	LINCS
Hapln1	0.71811	0.00082224	hyaluronic-acid		LINCS
Adcy1	0.714581	0.00542785	adenosine-triphosphate	adenosine receptor agonist	LINCS
Adcy1	0.714581	0.00542785	adenosine-phosphate	adenosine receptor agonist	LINCS
Adcy1	0.714581	0.00542785	SQ-22536	adenylyl cyclase inhibitor	LINCS
Mybpc3	0.713246	0.0460068	omecamtiv-mecarbil	cardiac myosin activator	LINCS
Aars2	0.709828	0.00016211	L-alanine		LINCS
Kat2a	0.709804	0.000731513	coenzyme-A		LINCS
Pde2a	0.706972	3.02195e-05	milrinone	phosphodiesterase inhibitor	LINCS
Pde2a	0.706972	3.02195e-05	IBMX	phosphodiesterase inhibitor	LINCS
Pde2a	0.706972	3.02195e-05	BAY-60-7550	phosphodiesterase inhibitor	LINCS
Pde2a	0.706972	3.02195e-05	pentoxifylline	phosphodiesterase inhibitor	LINCS
Pde2a	0.706972	3.02195e-05	dipyridamole	phosphodiesterase inhibitor	LINCS
Pde2a	0.706972	3.02195e-05	caffeine	adenosine receptor antagonist, phosphodiesterase inhibitor	LINCS
Grik5	0.704853	0.00497969	SYM-2081	kainate receptor antagonist	LINCS
Grik5	0.704853	0.00497969	topiramate	carbonic anhydrase inhibitor, glutamate receptor antagonist, kainate receptor antagonist	LINCS
Grik5	0.704853	0.00497969	L-glutamic-acid	glutamate receptor agonist	LINCS
Grik5	0.704853	0.00497969	UBP-310	glutamate receptor antagonist	LINCS
Grik5	0.704853	0.00497969	kainic-acid	kainate receptor agonist	LINCS
Maob	0.702044	8.04114e-06	iproniazid	monoamine oxidase inhibitor	LINCS
Maob	0.702044	8.04114e-06	moclobemide	monoamine oxidase inhibitor	LINCS
Maob	0.702044	8.04114e-06	harmane	monoamine oxidase inhibitor	LINCS
Maob	0.702044	8.04114e-06	hymecromone	monoamine oxidase inhibitor	LINCS
Maob	0.702044	8.04114e-06	phenelzine	monoamine oxidase inhibitor	LINCS
Maob	0.702044	8.04114e-06	selegiline	monoamine oxidase inhibitor	LINCS
Maob	0.702044	8.04114e-06	zonisamide	sodium channel blocker, T-type calcium channel blocker	LINCS
Maob	0.702044	8.04114e-06	linezolid	bacterial 50S ribosomal subunit inhibitor	LINCS
Maob	0.702044	8.04114e-06	safinamide	dopamine reuptake inhibitor, glutamate inhibitor, monoamine oxidase inhibitor	LINCS
Maob	0.702044	8.04114e-06	PNU-22394	serotonin receptor agonist	LINCS
Maob	0.702044	8.04114e-06	rasagiline	monoamine oxidase inhibitor	LINCS
Maob	0.702044	8.04114e-06	BU-224	imidazoline receptor ligand	LINCS
Maob	0.702044	8.04114e-06	flavin-adenine-dinucleotide		LINCS
Maob	0.702044	8.04114e-06	isocarboxazid	monoamine oxidase inhibitor	LINCS
Maob	0.702044	8.04114e-06	indatraline	norepinephrine transporter inhibitor	LINCS
Maob	0.702044	8.04114e-06	psoralen		LINCS
Maob	0.702044	8.04114e-06	caroxazone	monoamine oxidase inhibitor	LINCS
Maob	0.702044	8.04114e-06	mofegiline	monoamine oxidase inhibitor	LINCS
Maob	0.702044	8.04114e-06	milacemide	monoamine oxidase inhibitor	LINCS
Maob	0.702044	8.04114e-06	piperine	monoamine oxidase inhibitor	LINCS
Maob	0.702044	8.04114e-06	zimelidine	selective serotonin reuptake inhibitor (SSRI)	LINCS
Maob	0.702044	8.04114e-06	2-BFI	imidazoline receptor ligand	LINCS
Maob	0.702044	8.04114e-06	pargyline	monoamine oxidase inhibitor	LINCS
Maob	0.702044	8.04114e-06	procaine	HMGCR inhibitor	LINCS
Maob	0.702044	8.04114e-06	diclofensine	dopamine reuptake inhibitor	LINCS
Maob	0.702044	8.04114e-06	toloxatone	monoamine oxidase inhibitor	LINCS
Maob	0.702044	8.04114e-06	lazabemide	monoamine oxidase inhibitor	LINCS
Maob	0.702044	8.04114e-06	bifemelane	acetylcholine release enhancer	LINCS
Maob	0.702044	8.04114e-06	tranylcypromine	monoamine oxidase inhibitor	LINCS
Maob	0.702044	8.04114e-06	nialamide	monoamine oxidase inhibitor	LINCS
Dnm2	0.701886	0.00240036	dynasore	dynamin inhibitor	LINCS
Cacna1g	0.699826	0.00435052	paramethadione	anticonvulsant	LINCS
Cacna1g	0.699826	0.00435052	methsuximide	T-type calcium channel blocker	LINCS
Cacna1g	0.699826	0.00435052	verapamil	calcium channel blocker	LINCS
Cacna1g	0.699826	0.00435052	trimethadione	oxazolidine antiepileptic	LINCS
Cacna1g	0.699826	0.00435052	penfluridol	T-type calcium channel blocker	LINCS
Cacna1g	0.699826	0.00435052	ethosuximide	succinimide antiepileptic	LINCS
Cacna1g	0.699826	0.00435052	mibefradil	T-type calcium channel blocker	LINCS
Cacna1g	0.699826	0.00435052	spironolactone	mineralocorticoid receptor antagonist	LINCS
Cacna1g	0.699826	0.00435052	flunarizine	calcium channel blocker	LINCS
Cacna1g	0.699826	0.00435052	gabapentin	calcium channel blocker	LINCS
Cacna1g	0.699826	0.00435052	gabapentin-enacarbil	adrenergic receptor agonist	LINCS
Cacna1g	0.699826	0.00435052	benidipine	calcium channel blocker	LINCS
Cacna1g	0.699826	0.00435052	ML218	T-type calcium channel blocker	LINCS
Cacna1g	0.699826	0.00435052	zonisamide	sodium channel blocker, T-type calcium channel blocker	LINCS
Cacna1g	0.699826	0.00435052	ABT-639	calcium channel blocker	LINCS
Cacna1g	0.699826	0.00435052	anandamide	cannabinoid receptor agonist	LINCS
Trac	0.696245	3.24562e-05	3-indolebutyric-acid		LINCS
Usp1	0.688205	0.0291148	NSC-632839	ubiquitin specific protease inhibitor	LINCS
Usp1	0.688205	0.0291148	ML323	ubiquitin specific protease inhibitor	LINCS
Ndufa13	0.681708	0.00151819	coenzyme-I		LINCS
Mapk12	0.679224	0.00524416	VX-702	p38 MAPK inhibitor	LINCS
Mapk12	0.679224	0.00524416	AMG-548	MAP kinase inhibitor	LINCS
Mapk12	0.679224	0.00524416	U-0126	MEK inhibitor	LINCS
Mapk12	0.679224	0.00524416	ML3403	MAP kinase inhibitor	LINCS
Mapk12	0.679224	0.00524416	bisindolylmaleimide-IX	PKC inhibitor	LINCS
Mapk12	0.679224	0.00524416	SB-202190	p38 MAPK inhibitor	LINCS
Mapk12	0.679224	0.00524416	4,5,6,7-tetrabromobenzotriazole	casein kinase inhibitor	LINCS
Mapk12	0.679224	0.00524416	VX-745	p38 MAPK inhibitor	LINCS
Mapk12	0.679224	0.00524416	KN-62	calcium/calmodulin dependent protein kinase inhibitor, purinergic receptor antagonist	LINCS
Mapk12	0.679224	0.00524416	PD-98059	MEK inhibitor	LINCS
Mapk12	0.679224	0.00524416	SB-203580	p38 MAPK inhibitor	LINCS
Mapk12	0.679224	0.00524416	LY294002	DNA dependent protein kinase inhibitor, mTOR inhibitor, phosphodiesterase inhibitor, PI3K inhibitor, PLK inhibitor	LINCS
Mapk12	0.679224	0.00524416	doramapimod	p38 MAPK inhibitor	LINCS
Cant1	0.669829	0.00521898	trometamol		LINCS
Gabrr2	0.667127	0.00194269	gaboxadol	benzodiazepine receptor agonist	LINCS
Gabrr2	0.667127	0.00194269	isoguvacine	benzodiazepine receptor agonist	LINCS
Gabrr2	0.667127	0.00194269	muscimol	benzodiazepine receptor agonist	LINCS
Ccbl2	0.66595	0.0022613	L-glutamic-acid	glutamate receptor agonist	LINCS
Ccbl2	0.66595	0.0022613	MC-1		LINCS
Pdgfra	0.665948	0.0108734	tivozanib	VEGFR inhibitor	LINCS
Pdgfra	0.665948	0.0108734	sunitinib	FLT3 inhibitor, KIT inhibitor, PDGFR tyrosine kinase receptor inhibitor, RET tyrosine kinase inhibitor, VEGFR inhibitor	LINCS
Pdgfra	0.665948	0.0108734	regorafenib	FGFR inhibitor, KIT inhibitor, PDGFR tyrosine kinase receptor inhibitor, RAF inhibitor, RET tyrosine kinase inhibitor, VEGFR inhibitor	LINCS
Pdgfra	0.665948	0.0108734	TAK-593	VEGFR inhibitor	LINCS
Pdgfra	0.665948	0.0108734	dovitinib	EGFR inhibitor, FGFR inhibitor, FLT3 inhibitor, PDGFR tyrosine kinase receptor inhibitor, VEGFR inhibitor	LINCS
Pdgfra	0.665948	0.0108734	lucitanib	FGFR inhibitor, VEGFR inhibitor	LINCS
Pdgfra	0.665948	0.0108734	ENMD-2076	Aurora kinase inhibitor, FLT3 inhibitor, VEGFR inhibitor	LINCS
Pdgfra	0.665948	0.0108734	masitinib	KIT inhibitor, PDGFR tyrosine kinase receptor inhibitor, SRC inhibitor	LINCS
Pdgfra	0.665948	0.0108734	nintedanib	FGFR inhibitor, PDGFR tyrosine kinase receptor inhibitor, VEGFR inhibitor	LINCS
Pdgfra	0.665948	0.0108734	PP-121	protein tyrosine kinase inhibitor	LINCS
Pdgfra	0.665948	0.0108734	trapidil	PDGFR tyrosine kinase receptor inhibitor	LINCS
Pdgfra	0.665948	0.0108734	toceranib	protein tyrosine kinase inhibitor	LINCS
Pdgfra	0.665948	0.0108734	BMS-536924	IGF-1 inhibitor	LINCS
Pdgfra	0.665948	0.0108734	orantinib	FGFR inhibitor, PDGFR tyrosine kinase receptor inhibitor, VEGFR inhibitor	LINCS
Pdgfra	0.665948	0.0108734	pazopanib	KIT inhibitor, PDGFR tyrosine kinase receptor inhibitor, VEGFR inhibitor	LINCS
Pdgfra	0.665948	0.0108734	cediranib	KIT inhibitor, VEGFR inhibitor	LINCS
Pdgfra	0.665948	0.0108734	crenolanib	PDGFR tyrosine kinase receptor inhibitor	LINCS
Pdgfra	0.665948	0.0108734	quizartinib	FLT3 inhibitor	LINCS
Pdgfra	0.665948	0.0108734	imatinib	Bcr-Abl kinase inhibitor, KIT inhibitor, PDGFR tyrosine kinase receptor inhibitor	LINCS
Pdgfra	0.665948	0.0108734	AC-710	PDGFR tyrosine kinase receptor inhibitor	LINCS
Pdgfra	0.665948	0.0108734	DCC-2618	KIT inhibitor, PDGFR tyrosine kinase receptor inhibitor	LINCS
Pdgfra	0.665948	0.0108734	CP-673451	PDGFR tyrosine kinase receptor inhibitor	LINCS
Pdgfra	0.665948	0.0108734	ponatinib	Bcr-Abl kinase inhibitor, FLT3 inhibitor, PDGFR tyrosine kinase receptor inhibitor	LINCS
Pdgfra	0.665948	0.0108734	semaxanib	VEGFR inhibitor	LINCS
Pdgfra	0.665948	0.0108734	PD-173074	FGFR inhibitor, VEGFR inhibitor	LINCS
Trpm2	0.661147	0.000154015	2-APB	1,4,5-trisphosphate inhibitor	LINCS
Trpm2	0.661147	0.000154015	miconazole	bacterial cell wall synthesis inhibitor	LINCS
Trpm2	0.661147	0.000154015	arachidonic-acid	cytochrome P450 inhibitor	LINCS
Trpm2	0.661147	0.000154015	clotrimazole	cytochrome P450 inhibitor, imidazoline receptor ligand	LINCS
Trpm2	0.661147	0.000154015	flufenamic-acid	chloride channel blocker	LINCS
Trpm2	0.661147	0.000154015	econazole	lanosterol demethylase inhibitor, sterol demethylase inhibitor	LINCS
Trpm2	0.661147	0.000154015	nadide	free radical scavenger	LINCS
Th	0.656295	0.00191791	plovamer-acetate		LINCS
Th	0.656295	0.00191791	sapropterin	phenylalanine 4-hydroxylase stimulant	LINCS
Th	0.656295	0.00191791	metirosine	tyrosine hydroxylase inhibitor	LINCS
Mylk2	0.65583	0.00813542	GSK2606414	protein kinase inhibitor	LINCS
Map3k9	0.653581	0.000901551	PRT062607	SYK inhibitor	LINCS
Map3k9	0.653581	0.000901551	GDC-0980	mTOR inhibitor, PI3K inhibitor	LINCS
Map3k9	0.653581	0.000901551	URMC-099	mixed lineage kinase inhibitor	LINCS
Cacnb3	0.653541	1.46782e-05	dronedarone	adrenergic receptor antagonist	LINCS
Cacnb3	0.653541	1.46782e-05	gabapentin	calcium channel blocker	LINCS
Cacnb3	0.653541	1.46782e-05	spironolactone	mineralocorticoid receptor antagonist	LINCS
Cacnb3	0.653541	1.46782e-05	mibefradil	T-type calcium channel blocker	LINCS
Cacnb3	0.653541	1.46782e-05	verapamil	calcium channel blocker	LINCS
Usp7	0.651179	0.00780907	P5091	ubiquitin specific protease inhibitor	LINCS
Usp7	0.651179	0.00780907	NSC-632839	ubiquitin specific protease inhibitor	LINCS
Usp7	0.651179	0.00780907	P22077	ubiquitin specific protease inhibitor	LINCS
Sec14l3	0.649524	0.00613859	vitamin-E	LDL oxidation inhibitor, PKC inhibitor	LINCS
Dhodh	0.648242	0.00274602	teriflunomide	dihydroorotate dehydrogenase inhibitor	LINCS
Dhodh	0.648242	0.00274602	leflunomide	dihydroorotate dehydrogenase inhibitor, PDGFR tyrosine kinase receptor inhibitor	LINCS
Dhodh	0.648242	0.00274602	brequinar	dihydroorotate dehydrogenase inhibitor	LINCS
Dhodh	0.648242	0.00274602	orotic-acid		LINCS
Dhodh	0.648242	0.00274602	riboflavin-5-phosphate-sodium		LINCS
Glul	0.64773	0.0032697	L-glutamine		LINCS
Glul	0.64773	0.0032697	L-glutamic-acid	glutamate receptor agonist	LINCS
Top1mt	0.64644	0.00364637	topotecan	topoisomerase inhibitor	LINCS
Top1mt	0.64644	0.00364637	irinotecan	topoisomerase inhibitor	LINCS
Gprc5a	0.646153	0.000457667	tretinoin	retinoid receptor agonist, retinoid receptor ligand	LINCS
Adora2b	0.644335	0.0179724	MRS-3777	adenosine receptor antagonist	LINCS
Adora2b	0.644335	0.0179724	HEMADO	adenosine receptor agonist	LINCS
Adora2b	0.644335	0.0179724	2-chloroadenosine	adenosine receptor agonist	LINCS
Adora2b	0.644335	0.0179724	2-chloro-N6-cyclopentyladenosine	adenosine receptor agonist	LINCS
Adora2b	0.644335	0.0179724	pentoxifylline	phosphodiesterase inhibitor	LINCS
Adora2b	0.644335	0.0179724	preladenant	adenosine receptor antagonist	LINCS
Adora2b	0.644335	0.0179724	PSB-36	adenosine receptor antagonist	LINCS
Adora2b	0.644335	0.0179724	aminophylline	adenosine receptor antagonist	LINCS
Adora2b	0.644335	0.0179724	PSB-1115	adenosine receptor antagonist	LINCS
Adora2b	0.644335	0.0179724	PSB-603	adenosine receptor antagonist	LINCS
Adora2b	0.644335	0.0179724	LUF-5834	adenosine receptor agonist	LINCS
Adora2b	0.644335	0.0179724	DPCPX	adenosine receptor antagonist	LINCS
Adora2b	0.644335	0.0179724	CGS-21680	adenosine receptor agonist	LINCS
Adora2b	0.644335	0.0179724	caffeine	adenosine receptor antagonist, phosphodiesterase inhibitor	LINCS
Adora2b	0.644335	0.0179724	adenosine	adenosine receptor agonist	LINCS
Adora2b	0.644335	0.0179724	CGH2466	adenosine receptor antagonist	LINCS
Adora2b	0.644335	0.0179724	enprofylline	phosphodiesterase inhibitor	LINCS
Adora2b	0.644335	0.0179724	istradefylline	adenosine receptor antagonist	LINCS
Adora2b	0.644335	0.0179724	GS-6201	adenosine receptor antagonist	LINCS
Adora2b	0.644335	0.0179724	vipadenant	adenosine receptor antagonist	LINCS
Adora2b	0.644335	0.0179724	MRS-1220	adenosine receptor antagonist	LINCS
Adora2b	0.644335	0.0179724	IB-MECA	adenosine receptor agonist	LINCS
Adora2b	0.644335	0.0179724	SCH-58261	adenosine receptor antagonist	LINCS
Adora2b	0.644335	0.0179724	SLV-320	adenosine receptor antagonist	LINCS
Adora2b	0.644335	0.0179724	BAY-60-6583	adenosine receptor agonist	LINCS
Adora2b	0.644335	0.0179724	CF102	adenosine receptor agonist	LINCS
Adora2b	0.644335	0.0179724	regadenoson	adenosine receptor agonist	LINCS
Adora2b	0.644335	0.0179724	NECA	adenosine receptor agonist	LINCS
Adora2b	0.644335	0.0179724	CGS-15943	adenosine receptor antagonist	LINCS
Adora2b	0.644335	0.0179724	N6-cyclopentyladenosine	adenosine receptor agonist	LINCS
Adora2b	0.644335	0.0179724	KW-3902	adenosine receptor antagonist	LINCS
Adora2b	0.644335	0.0179724	ZM-241385	adenosine receptor antagonist	LINCS
Slc25a18	0.644333	0.00026482	L-glutamic-acid	glutamate receptor agonist	LINCS
Ager	0.642806	0.000124624	FPS-ZM1	RAGE receptor antagonist	LINCS
Ager	0.642806	0.000124624	azeliragon	RAGE receptor antagonist	LINCS
Ager	0.642806	0.000124624	benfotiamine	antioxidant	LINCS
Slc19a1	0.640446	0.0011781	folic-acid	folate receptor ligand	LINCS
Bcr	0.639389	0.000990766	GZD824	Bcr-Abl kinase inhibitor	LINCS
Bcr	0.639389	0.000990766	PPY-A	Abl kinase inhibitor	LINCS
Bcr	0.639389	0.000990766	metatinib	Bcr-Abl kinase inhibitor	LINCS
Bcr	0.639389	0.000990766	ponatinib	Bcr-Abl kinase inhibitor, FLT3 inhibitor, PDGFR tyrosine kinase receptor inhibitor	LINCS
Bcr	0.639389	0.000990766	rebastinib	Bcr-Abl kinase inhibitor, TIE tyrosine kinase inhibitor, VEGFR inhibitor	LINCS
Bcr	0.639389	0.000990766	bafetinib	Bcr-Abl kinase inhibitor, LYN tyrosine kinase inhibitor	LINCS
Bcr	0.639389	0.000990766	GNF-5	Bcr-Abl kinase inhibitor	LINCS
Bcr	0.639389	0.000990766	GNF-2	Bcr-Abl kinase inhibitor	LINCS
Bcr	0.639389	0.000990766	bosutinib	Abl kinase inhibitor, Bcr-Abl kinase inhibitor, SRC inhibitor	LINCS
Abcg1	0.638783	0.000652926	adenosine-triphosphate	adenosine receptor agonist	LINCS
Bcl2l1	0.638771	7.76225e-05	navitoclax	BCL inhibitor	LINCS
Bcl2l1	0.638771	7.76225e-05	2,3-DCPE	BCL-XL downregulator	LINCS
Bcl2l1	0.638771	7.76225e-05	ABT-737	BCL inhibitor	LINCS
Bcl2l1	0.638771	7.76225e-05	TW-37	BCL inhibitor	LINCS
Uck2	0.636078	0.00132534	cytidine		LINCS
Uck2	0.636078	0.00132534	uridine-5'-triphosphate	purinergic receptor activator	LINCS
Uck2	0.636078	0.00132534	citric-acid	coagulation factor inhibitor	LINCS
Itpr3	0.633737	0.000513187	caffeine	adenosine receptor antagonist, phosphodiesterase inhibitor	LINCS
Dpp7	0.627473	0.00027689	UAMC-00039	dipeptidyl peptidase inhibitor	LINCS
Kdm4b	0.62695	0.00139072	NSC-636819	histone demethylase inhibitor	LINCS
Pi4k2a	0.62401	0.000103535	adenosine	adenosine receptor agonist	LINCS
Kcnn4	0.616564	0.00102249	chlorzoxazone	bacterial 30S ribosomal subunit inhibitor	LINCS
Kcnn4	0.616564	0.00102249	procaine	HMGCR inhibitor	LINCS
Kcnn4	0.616564	0.00102249	flindokalner	potassium channel agonist	LINCS
Kcnn4	0.616564	0.00102249	AS-77	potassium channel blocker	LINCS
Kcnn4	0.616564	0.00102249	senicapoc	intermediate conductance potassium channel blocker	LINCS
Kcnn4	0.616564	0.00102249	halofantrine	antimalarial agent	LINCS
Kcnn4	0.616564	0.00102249	TRAM-34	potassium channel antagonist	LINCS
Kcnn4	0.616564	0.00102249	SKA-31	potassium channel activator	LINCS
Kcnn4	0.616564	0.00102249	nitrendipine	calcium channel blocker	LINCS
Kcnn4	0.616564	0.00102249	TRAM-39	calcium-activated potassium channel activator	LINCS
Kcnn4	0.616564	0.00102249	quinine	hemozoin biocrystallization inhibitor	LINCS
Kcnn4	0.616564	0.00102249	1-EBIO	potassium channel activator	LINCS
Kcnn4	0.616564	0.00102249	riluzole	glutamate inhibitor	LINCS
Kcnn4	0.616564	0.00102249	DCEBIO	potassium channel activator	LINCS
Kcnn4	0.616564	0.00102249	clotrimazole	cytochrome P450 inhibitor, imidazoline receptor ligand	LINCS
Kcnn4	0.616564	0.00102249	NS-309	calcium-activated potassium channel activator	LINCS
Hras	0.616535	0.00527954	farnesyl-thiosalicylic-acid-amide	Ras GTPase inhibitor	LINCS
Hras	0.616535	0.00527954	lonafarnib	farnesyltransferase inhibitor	LINCS
Adcy5	0.612296	0.000579095	NKY-80	adenylyl cyclase inhibitor	LINCS
Adcy5	0.612296	0.000579095	forskolin	adenylyl cyclase activator	LINCS
Adcy5	0.612296	0.000579095	colforsin	adenylyl cyclase activator	LINCS
Ryr3	0.611742	0.0282518	dantrolene	calcium channel blocker	LINCS
Ryr3	0.611742	0.0282518	adenosine-triphosphate	adenosine receptor agonist	LINCS
Ryr3	0.611742	0.0282518	caffeine	adenosine receptor antagonist, phosphodiesterase inhibitor	LINCS
Pold1	0.61153	0.00281765	clofarabine	ribonucleotide reductase inhibitor	LINCS
Pold1	0.61153	0.00281765	cytarabine	ribonucleotide reductase inhibitor	LINCS
Pold1	0.61153	0.00281765	fludarabine-phosphate	ribonucleotide reductase inhibitor	LINCS
Pycr2	0.611393	0.000697516	coenzyme-I		LINCS
Pycr2	0.611393	0.000697516	L-proline	glutamate receptor agonist	LINCS
Ace2	0.609915	0.0112412	lisinopril	angiotensin converting enzyme inhibitor	LINCS
Ace2	0.609915	0.0112412	ORE1001	angiotensin converting enzyme inhibitor	LINCS
Ace2	0.609915	0.0112412	moexipril	angiotensin converting enzyme inhibitor	LINCS
Csnk1d	0.605959	0.000841437	IC261	casein kinase inhibitor	LINCS
Csnk1d	0.605959	0.000841437	PF-670462	casein kinase inhibitor	LINCS
Csnk1d	0.605959	0.000841437	D-4476	TGF beta receptor inhibitor	LINCS
Csnk1d	0.605959	0.000841437	TA-01	casein kinase inhibitor, MAP kinase inhibitor	LINCS
Csnk1d	0.605959	0.000841437	PF-4800567	casein kinase inhibitor	LINCS
Csnk1d	0.605959	0.000841437	LH846	casein kinase inhibitor	LINCS
Pld2	0.605618	0.000671583	VU0364739	phospholipase inhibitor	LINCS
Pld2	0.605618	0.000671583	ML298	phospholipase inhibitor	LINCS
Pld2	0.605618	0.000671583	ethanolamine-oleate	immunostimulant	LINCS
Pld2	0.605618	0.000671583	FIPI	phospholipase inhibitor	LINCS
Pld2	0.605618	0.000671583	choline	acetylcholine precursor	LINCS
Pld2	0.605618	0.000671583	halopemide	phospholipase inhibitor	LINCS
Itgb1	0.604636	0.0178974	ATN-161	integrin antagonist	LINCS
Itgb1	0.604636	0.0178974	TC-I-15	integrin inhibitor	LINCS
Itgb1	0.604636	0.0178974	BTT-3033	integrin inhibitor	LINCS
Itgb1	0.604636	0.0178974	SB-683698	integrin antagonist	LINCS
Itgb1	0.604636	0.0178974	TCS-2314	integrin inhibitor	LINCS
Itgb1	0.604636	0.0178974	BIO-5192	integrin inhibitor	LINCS
Itgb1	0.604636	0.0178974	BIO-1211	integrin antagonist	LINCS
Hapln4	0.603031	0.000138292	hyaluronic-acid		LINCS
Nfkb2	0.602977	0.00210652	aspirin	cyclooxygenase inhibitor	LINCS
Nfkb2	0.602977	0.00210652	andrographolide	tumor necrosis factor production inhibitor	LINCS
Fes	0.602883	0.00816583	PF-06463922	ALK tyrosine kinase receptor inhibitor	LINCS
Rdh5	0.602561	0.00229075	retinol	retinoid receptor ligand	LINCS
Rdh5	0.602561	0.00229075	coenzyme-I		LINCS
Itk	0.600703	0.0032944	pazopanib	KIT inhibitor, PDGFR tyrosine kinase receptor inhibitor, VEGFR inhibitor	LINCS
Plcg2	0.60048	0.000482095	m-3M3FBS	phospholipase activator	LINCS
Epas1	0.597942	0.00115862	PT-2385	hypoxia inducible factor inhibitor	LINCS
Epas1	0.597942	0.00115862	TC-S-7009	hypoxia inducible factor inhibitor	LINCS
Mthfd2	0.597441	8.95219e-05	coenzyme-I		LINCS
Ppard	0.596928	3.02195e-05	GSK0660	PPAR receptor antagonist	LINCS
Ppard	0.596928	3.02195e-05	GW-0742	PPAR receptor agonist	LINCS
Ppard	0.596928	3.02195e-05	GSK3787	PPAR receptor antagonist	LINCS
Ppard	0.596928	3.02195e-05	icosapent	platelet aggregation inhibitor	LINCS
Ppard	0.596928	3.02195e-05	indeglitazar	PPAR receptor agonist	LINCS
Ppard	0.596928	3.02195e-05	treprostinil	prostanoid receptor agonist	LINCS
Ppard	0.596928	3.02195e-05	L-165041	PPAR receptor agonist	LINCS
Ppard	0.596928	3.02195e-05	DG-172	PPAR receptor inverse agonist	LINCS
Ppard	0.596928	3.02195e-05	elafibranor	PPAR receptor agonist	LINCS
Ppard	0.596928	3.02195e-05	tretinoin	retinoid receptor agonist, retinoid receptor ligand	LINCS
Ppard	0.596928	3.02195e-05	GW-501516	PPAR receptor agonist	LINCS
Ppard	0.596928	3.02195e-05	bezafibrate	PPAR receptor agonist	LINCS
Ppard	0.596928	3.02195e-05	FH-535	PPAR receptor antagonist, WNT signaling inhibitor	LINCS
Slc38a3	0.595504	0.00907028	L-asparagine		LINCS
Sigmar1	0.595124	0.00186233	amitriptyline	norepinephrine inhibitor, norepinephrine reuptake inhibitor, serotonin receptor antagonist, serotonin‚Äìnorepinephrine reuptake inhibitor (SNRI)	LINCS
Sigmar1	0.595124	0.00186233	dehydroepiandrosterone	protein synthesis stimulant	LINCS
Sigmar1	0.595124	0.00186233	igmesine	sigma receptor agonist	LINCS
Sigmar1	0.595124	0.00186233	SK&F-10047-(+)	sigma receptor agonist	LINCS
Sigmar1	0.595124	0.00186233	API-001	sigma receptor antagonist	LINCS
Sigmar1	0.595124	0.00186233	naltrexone	opioid receptor antagonist	LINCS
Sigmar1	0.595124	0.00186233	ditolylguanidine	sigma receptor agonist	LINCS
Sigmar1	0.595124	0.00186233	4-IBP	sigma receptor agonist	LINCS
Sigmar1	0.595124	0.00186233	4-PPBP	sigma receptor ligand	LINCS
Sigmar1	0.595124	0.00186233	cutamesine	sigma receptor agonist	LINCS
Sigmar1	0.595124	0.00186233	dextromethorphan	glutamate receptor antagonist, sigma receptor agonist	LINCS
Sigmar1	0.595124	0.00186233	BD-1047	adrenergic receptor antagonist	LINCS
Sigmar1	0.595124	0.00186233	remoxipride	dopamine receptor antagonist	LINCS
Sigmar1	0.595124	0.00186233	NNC-711	GABA uptake inhibitor	LINCS
Sigmar1	0.595124	0.00186233	L-693403	sigma receptor agonist, sigma receptor antagonist	LINCS
Sigmar1	0.595124	0.00186233	dimemorfan	sigma receptor agonist	LINCS
Sigmar1	0.595124	0.00186233	noscapine	bradykinin receptor antagonist, tubulin polymerization inhibitor	LINCS
Sigmar1	0.595124	0.00186233	BD-1063	sigma receptor antagonist	LINCS
Sigmar1	0.595124	0.00186233	nortriptyline	tricyclic antidepressant	LINCS
Sigmar1	0.595124	0.00186233	NE-100	sigma receptor antagonist	LINCS
Sigmar1	0.595124	0.00186233	PRE-084	sigma receptor agonist	LINCS
Sigmar1	0.595124	0.00186233	rimcazole	sigma receptor antagonist	LINCS
Ndufv1	0.592858	0.000991772	coenzyme-I		LINCS
Hhat	0.591855	0.00904592	RU-SKI-43	hedgehog pathway inhibitor	LINCS
Dnm1	0.591502	0.00049711	dynole-34-2	dynamin inhibitor	LINCS
Dnm1	0.591502	0.00049711	dynasore	dynamin inhibitor	LINCS
Dnm1	0.591502	0.00049711	mdivi-1	dynamin inhibitor	LINCS
Ndufv2	0.591346	0.000562277	coenzyme-I		LINCS
Ngfr	0.590735	0.00022966	LM11A-31	neurotrophic agent	LINCS
Ngfr	0.590735	0.00022966	Ro-08-2750	NGF binding inhibitor	LINCS
Pgf	0.590427	0.00188114	hexylene-glycol		LINCS
Pah	0.58911	0.00456405	fenclonine-(+/-)	tryptophan hydroxylase inhibitor	LINCS
Pah	0.58911	0.00456405	epinephrine	adrenergic receptor agonist, carbonic anhydrase activator, neurotransmitter	LINCS
Pah	0.58911	0.00456405	droxidopa	norepinephrine precursor	LINCS
Pah	0.58911	0.00456405	sapropterin	phenylalanine 4-hydroxylase stimulant	LINCS
Pah	0.58911	0.00456405	norepinephrine	adrenergic receptor agonist	LINCS
Prkag1	0.588958	0.000683184	aspirin	cyclooxygenase inhibitor	LINCS
Prkag1	0.588958	0.000683184	ZLN024	AMPK activator	LINCS
Dhps	0.588442	0.000377825	sulfaphenazole	dihydropteroate synthetase inhibitor	LINCS
Dhps	0.588442	0.000377825	nadide	free radical scavenger	LINCS
Cdc25c	0.584526	0.0129837	NSC-663284	CDC inhibitor	LINCS
Pak4	0.58428	0.00081305	FRAX486	serine/threonine kinase inhibitor	LINCS
Pak4	0.58428	0.00081305	PF-03758309	p21 activated kinase inhibitor	LINCS
Pak4	0.58428	0.00081305	GSK690693	AKT inhibitor	LINCS
Yars2	0.584173	0.000323117	plovamer-acetate		LINCS
Cyb5r3	0.584055	0.00134569	coenzyme-I		LINCS
Cyb5r3	0.584055	0.00134569	flavin-adenine-dinucleotide		LINCS
Ide	0.582705	0.0466739	bacitracin	bacterial cell wall synthesis inhibitor	LINCS
Cckar	0.581809	0.00812972	proglumide	CCK receptor antagonist	LINCS
Cckar	0.581809	0.00812972	benzotript	CCK receptor antagonist	LINCS
Cckar	0.581809	0.00812972	ceruletide	CCK receptor agonist	LINCS
Cckar	0.581809	0.00812972	dexloxiglumide	CCK receptor antagonist	LINCS
Cckar	0.581809	0.00812972	L-365260	CCK receptor antagonist	LINCS
Cckar	0.581809	0.00812972	lorglumide	CCK receptor antagonist	LINCS
Cckar	0.581809	0.00812972	SR-27897	CCK receptor antagonist	LINCS
Vdr	0.581041	0.000271673	secalciferol	vitamin D receptor agonist	LINCS
Vdr	0.581041	0.000271673	doxercalciferol	vitamin D receptor agonist	LINCS
Vdr	0.581041	0.000271673	falecalcitriol	vitamin D receptor agonist	LINCS
Vdr	0.581041	0.000271673	calcitriol	vitamin D receptor agonist	LINCS
Vdr	0.581041	0.000271673	calcipotriol	vitamin D receptor agonist	LINCS
Vdr	0.581041	0.000271673	tacalcitol	vitamin D receptor agonist	LINCS
Vdr	0.581041	0.000271673	paricalcitol	vitamin D receptor agonist	LINCS
Vdr	0.581041	0.000271673	alfacalcidol	vitamin D receptor agonist	LINCS
Vdr	0.581041	0.000271673	ergocalciferol	vitamin analog	LINCS
Vdr	0.581041	0.000271673	eldecalcitol	bone formation stimulant	LINCS
Vdr	0.581041	0.000271673	dihydrotachysterol	vitamin analog	LINCS
Vdr	0.581041	0.000271673	seocalcitol	vitamin D receptor agonist	LINCS
Vdr	0.581041	0.000271673	lithocholic-acid	FXR antagonist, vitamin D receptor agonist	LINCS
Vdr	0.581041	0.000271673	ercalcitriol	vitamin D receptor agonist	LINCS
Vdr	0.581041	0.000271673	calcifediol	vitamin D receptor agonist	LINCS
Vdr	0.581041	0.000271673	maxacalcitol	vitamin D receptor agonist	LINCS
Vdr	0.581041	0.000271673	cholecalciferol		LINCS
Hspa8	0.580438	0.0124921	gentamycin	bacterial 50S ribosomal subunit inhibitor	LINCS
Pde5a	0.578639	0.0243628	T-0156	phosphodiesterase inhibitor	LINCS
Pde5a	0.578639	0.0243628	mirodenafil	phosphodiesterase inhibitor	LINCS
Pde5a	0.578639	0.0243628	papaverine	phosphodiesterase inhibitor	LINCS
Pde5a	0.578639	0.0243628	caffeine	adenosine receptor antagonist, phosphodiesterase inhibitor	LINCS
Pde5a	0.578639	0.0243628	pentoxifylline	phosphodiesterase inhibitor	LINCS
Pde5a	0.578639	0.0243628	icaritin	PPAR receptor antagonist	LINCS
Pde5a	0.578639	0.0243628	icariin	phosphodiesterase inhibitor	LINCS
Pde5a	0.578639	0.0243628	PF-03049423	phosphodiesterase inhibitor	LINCS
Pde5a	0.578639	0.0243628	avanafil	phosphodiesterase inhibitor	LINCS
Pde5a	0.578639	0.0243628	milrinone	phosphodiesterase inhibitor	LINCS
Pde5a	0.578639	0.0243628	IBMX	phosphodiesterase inhibitor	LINCS
Pde5a	0.578639	0.0243628	citric-acid	coagulation factor inhibitor	LINCS
Pde5a	0.578639	0.0243628	dipyridamole	phosphodiesterase inhibitor	LINCS
Pde5a	0.578639	0.0243628	vardenafil	phosphodiesterase inhibitor	LINCS
Pde5a	0.578639	0.0243628	trequinsin	phosphodiesterase inhibitor	LINCS
Pde5a	0.578639	0.0243628	(R)-(-)-rolipram	phosphodiesterase inhibitor	LINCS
Pde5a	0.578639	0.0243628	ibudilast	leukotriene receptor antagonist, phosphodiesterase inhibitor	LINCS
Pde5a	0.578639	0.0243628	exisulind	phosphodiesterase inhibitor	LINCS
Pde5a	0.578639	0.0243628	tadalafil	phosphodiesterase inhibitor	LINCS
Pde5a	0.578639	0.0243628	zaprinast	phosphodiesterase inhibitor	LINCS
Pde5a	0.578639	0.0243628	aminophylline	adenosine receptor antagonist	LINCS
Pde5a	0.578639	0.0243628	sildenafil	phosphodiesterase inhibitor	LINCS
Pde5a	0.578639	0.0243628	MY-5445	phosphodiesterase inhibitor, platelet aggregation inhibitor	LINCS
Asrgl1	0.571547	0.0132627	L-aspartic-acid	metallic radical formation stimulant	LINCS
Asrgl1	0.571547	0.0132627	L-asparagine		LINCS
Ghr	0.571538	2.24977e-05	ibutamoren	growth hormone secretagogue receptor agonist	LINCS
Proz	0.569531	0.0212006	menadione	mitochondrial DNA polymerase inhibitor, phosphatase inhibitor	LINCS
Vcam1	0.568504	0.0248013	succinobucol	antioxidant	LINCS
Insrr	0.568305	0.0049482	linsitinib	IGF-1 inhibitor	LINCS
Acads	0.567784	0.00311711	coenzyme-I		LINCS
Acads	0.567784	0.00311711	flavin-adenine-dinucleotide		LINCS
Gli1	0.567337	0.00132523	GANT-61	GLI antagonist	LINCS
Gli1	0.567337	0.00132523	GANT-58	GLI antagonist	LINCS
Pycrl	0.564537	0.000588391	L-proline	glutamate receptor agonist	LINCS
Gsto1	0.563603	0.00139528	glutathione	antioxidant	LINCS
Lck	0.561586	0.00261654	dasatinib	Bcr-Abl kinase inhibitor, ephrin inhibitor, KIT inhibitor, PDGFR tyrosine kinase receptor inhibitor, SRC inhibitor, tyrosine kinase inhibitor	LINCS
Lck	0.561586	0.00261654	tozasertib	Aurora kinase inhibitor, Bcr-Abl kinase inhibitor, FLT3 inhibitor, JAK inhibitor	LINCS
Lck	0.561586	0.00261654	LY294002	DNA dependent protein kinase inhibitor, mTOR inhibitor, phosphodiesterase inhibitor, PI3K inhibitor, PLK inhibitor	LINCS
Lck	0.561586	0.00261654	SRC-kinase-inhibitor-I	SRC inhibitor	LINCS
Lck	0.561586	0.00261654	CGP-57380	MAP kinase inhibitor	LINCS
Lck	0.561586	0.00261654	ponatinib	Bcr-Abl kinase inhibitor, FLT3 inhibitor, PDGFR tyrosine kinase receptor inhibitor	LINCS
Lck	0.561586	0.00261654	dorsomorphin	AMPK inhibitor	LINCS
Lck	0.561586	0.00261654	saracatinib	SRC inhibitor	LINCS
Lck	0.561586	0.00261654	4,5,6,7-tetrabromobenzotriazole	casein kinase inhibitor	LINCS
Lck	0.561586	0.00261654	SB-203580	p38 MAPK inhibitor	LINCS
Lck	0.561586	0.00261654	7-hydroxystaurosporine	CDK inhibitor, CHK inhibitor, PKC inhibitor	LINCS
Lck	0.561586	0.00261654	bisindolylmaleimide-IX	PKC inhibitor	LINCS
Lck	0.561586	0.00261654	SB-202190	p38 MAPK inhibitor	LINCS
Lck	0.561586	0.00261654	GW-788388	ALK tyrosine kinase receptor inhibitor	LINCS
Lck	0.561586	0.00261654	BMS-536924	IGF-1 inhibitor	LINCS
Lck	0.561586	0.00261654	PP-2	SRC inhibitor	LINCS
Lck	0.561586	0.00261654	ZM-336372	RAF inhibitor	LINCS
Lck	0.561586	0.00261654	PD-98059	MEK inhibitor	LINCS
Lck	0.561586	0.00261654	U-0126	MEK inhibitor	LINCS
Lck	0.561586	0.00261654	WH-4-023	SRC inhibitor	LINCS
Lck	0.561586	0.00261654	TC-S-7003	SRC inhibitor	LINCS
Lck	0.561586	0.00261654	KN-62	calcium/calmodulin dependent protein kinase inhibitor, purinergic receptor antagonist	LINCS
Lars2	0.561269	0.00042178	L-leucine		LINCS
Chrnb2	0.560245	0.0124623	CC4	nicotinic receptor agonist	LINCS
Chrnb2	0.560245	0.0124623	pozanicline	acetylcholine receptor antagonist	LINCS
Chrnb2	0.560245	0.0124623	altinicline	nicotinic receptor agonist	LINCS
Chrnb2	0.560245	0.0124623	nicotine	acetylcholine receptor agonist	LINCS
Chrnb2	0.560245	0.0124623	dextromethorphan	glutamate receptor antagonist, sigma receptor agonist	LINCS
Chrnb2	0.560245	0.0124623	NSC-9965	acetylcholine receptor antagonist	LINCS
Chrnb2	0.560245	0.0124623	AZD1446	acetylcholine receptor agonist	LINCS
Chrnb2	0.560245	0.0124623	galantamine	acetylcholinesterase inhibitor	LINCS
Chrnb2	0.560245	0.0124623	cytisine	acetylcholine receptor agonist	LINCS
Chrnb2	0.560245	0.0124623	rivanicline	acetylcholine receptor agonist	LINCS
Chrnb2	0.560245	0.0124623	UB-165	acetylcholine receptor agonist	LINCS
Gart	0.557648	0.0447873	pemetrexed	dihydrofolate reductase inhibitor, thymidylate synthase inhibitor	LINCS
Gart	0.557648	0.0447873	lometrexol	glycinamide ribonucleotide formyltransferase inhibitor	LINCS
Il5ra	0.557338	0.0208397	YM-90709	IL5 inhibitor	LINCS
Cdk9	0.556318	2.9825e-05	AT-7519	CDK inhibitor	LINCS
Cdk9	0.556318	2.9825e-05	P276-00	CDK inhibitor	LINCS
Cdk9	0.556318	2.9825e-05	CDK9-IN-6	CDK inhibitor	LINCS
Cdk9	0.556318	2.9825e-05	TG-02	CDK inhibitor, FLT3 inhibitor, JAK inhibitor	LINCS
Cdk9	0.556318	2.9825e-05	PHA-793887	CDK inhibitor	LINCS
Cdk9	0.556318	2.9825e-05	dinaciclib	CDK inhibitor	LINCS
Cdk9	0.556318	2.9825e-05	BMS-387032	CDK inhibitor, cell cycle inhibitor, MCL1 inhibitor	LINCS
Cdk9	0.556318	2.9825e-05	roscovitine	CDK inhibitor	LINCS
Cdk9	0.556318	2.9825e-05	LY2857785	CDK inhibitor	LINCS
Cdk9	0.556318	2.9825e-05	alvocidib	CDK inhibitor	LINCS
Cdk9	0.556318	2.9825e-05	RGB-286638	CDK inhibitor	LINCS
Me3	0.55591	0.00578131	coenzyme-I		LINCS
Gbf1	0.55134	0.000794695	golgicide-A	ARF inhibitor	LINCS
Cyth2	0.551047	0.000178688	brefeldin-A	protein synthesis inhibitor	LINCS
Cacna2d4	0.55036	0.00010095	gabapentin	calcium channel blocker	LINCS
Cacna1a	0.548363	0.0327924	loperamide	opioid receptor agonist	LINCS
Cacna1a	0.548363	0.0327924	verapamil	calcium channel blocker	LINCS
Cacna1a	0.548363	0.0327924	spironolactone	mineralocorticoid receptor antagonist	LINCS
Cacna1a	0.548363	0.0327924	gabapentin	calcium channel blocker	LINCS
Sdsl	0.546932	0.00242515	MC-1		LINCS
Hk1	0.545374	2.24977e-05	adaprev	TGF beta receptor inhibitor	LINCS
Alad	0.54321	0.00178811	5-aminolevulinic-acid	oxidizing agent	LINCS
Rorc	0.543072	0.00457343	SR-1078	retinoid receptor agonist	LINCS
Rorc	0.543072	0.00457343	SR-2211	retinoid receptor inverse agonist	LINCS
Rorc	0.543072	0.00457343	tretinoin	retinoid receptor agonist, retinoid receptor ligand	LINCS
Pik3cd	0.542983	0.000474459	GDC-0941	PI3K inhibitor	LINCS
Pik3cd	0.542983	0.000474459	duvelisib	PI3K inhibitor	LINCS
Pik3cd	0.542983	0.000474459	AZD6482	PI3K inhibitor	LINCS
Pik3cd	0.542983	0.000474459	AZD8835	PI3K inhibitor	LINCS
Pik3cd	0.542983	0.000474459	TG100-115	PI3K inhibitor	LINCS
Pik3cd	0.542983	0.000474459	AMG-319	PI3K inhibitor	LINCS
Pik3cd	0.542983	0.000474459	LY294002	DNA dependent protein kinase inhibitor, mTOR inhibitor, phosphodiesterase inhibitor, PI3K inhibitor, PLK inhibitor	LINCS
Pik3cd	0.542983	0.000474459	NVP-BEZ235	mTOR inhibitor, PI3K inhibitor	LINCS
Pik3cd	0.542983	0.000474459	ZSTK-474	PI3K inhibitor	LINCS
Pik3cd	0.542983	0.000474459	PIK-75	DNA protein kinase inhibitor, PI3K inhibitor	LINCS
Pik3cd	0.542983	0.000474459	acalisib	PI3K inhibitor	LINCS
Pik3cd	0.542983	0.000474459	GDC-0980	mTOR inhibitor, PI3K inhibitor	LINCS
Pik3cd	0.542983	0.000474459	TGX-221	PI3K inhibitor	LINCS
Pik3cd	0.542983	0.000474459	CH5132799	PI3K inhibitor	LINCS
Pik3cd	0.542983	0.000474459	caffeine	adenosine receptor antagonist, phosphodiesterase inhibitor	LINCS
Pik3cd	0.542983	0.000474459	PIK-293	PI3K inhibitor	LINCS
Pik3cd	0.542983	0.000474459	GSK2126458	mTOR inhibitor, PI3K inhibitor	LINCS
Pik3cd	0.542983	0.000474459	PIK-294	PI3K inhibitor	LINCS
Pik3cd	0.542983	0.000474459	MLN0128	mTOR inhibitor	LINCS
Pik3cd	0.542983	0.000474459	alpelisib	PI3K inhibitor	LINCS
Pik3cd	0.542983	0.000474459	wortmannin	PI3K inhibitor	LINCS
Pik3cd	0.542983	0.000474459	AMG319	PI3K inhibitor	LINCS
Pik3cd	0.542983	0.000474459	copanlisib	PI3K inhibitor	LINCS
Pik3cd	0.542983	0.000474459	idelalisib	PI3K inhibitor	LINCS
Pik3cd	0.542983	0.000474459	PP-121	protein tyrosine kinase inhibitor	LINCS
Pik3cd	0.542983	0.000474459	SB-2343	mTOR inhibitor, PI3K inhibitor	LINCS
Pik3cd	0.542983	0.000474459	PI-103	mTOR inhibitor, PI3K inhibitor	LINCS
Pik3cd	0.542983	0.000474459	XL147	PI3K inhibitor	LINCS
Pik3cd	0.542983	0.000474459	AZD8186	PI3K inhibitor	LINCS
Pik3cd	0.542983	0.000474459	ETP-45658	PI3K inhibitor	LINCS
Pde7b	0.541029	0.00601697	dipyridamole	phosphodiesterase inhibitor	LINCS
Pde7b	0.541029	0.00601697	BRL-50481	phosphodiesterase inhibitor	LINCS
Pde7b	0.541029	0.00601697	caffeine	adenosine receptor antagonist, phosphodiesterase inhibitor	LINCS
Pde7b	0.541029	0.00601697	pentoxifylline	phosphodiesterase inhibitor	LINCS
Irf3	0.538282	0.00202	piceatannol	SYK inhibitor	LINCS
Kcnd1	0.53809	0.00157565	dalfampridine	potassium channel blocker	LINCS
Mttp	0.535861	0.0204907	hesperetin	ACAT inhibitor	LINCS
Mttp	0.535861	0.0204907	lomitapide	microsomal trigylceride transfer protein inhibitor	LINCS
Sec14l2	0.533861	0.0258951	vitamin-E	LDL oxidation inhibitor, PKC inhibitor	LINCS
Tbxa2r	0.533769	0.00634088	seratrodast	prostanoid receptor antagonist	LINCS
Tbxa2r	0.533769	0.00634088	daltroban	thromboxane receptor antagonist	LINCS
Tbxa2r	0.533769	0.00634088	ICI-192605	thromboxane receptor antagonist	LINCS
Tbxa2r	0.533769	0.00634088	laropiprant	prostanoid receptor antagonist	LINCS
Tbxa2r	0.533769	0.00634088	ramatroban	prostanoid receptor antagonist	LINCS
Tbxa2r	0.533769	0.00634088	dinoprost	prostacyclin analog	LINCS
Tbxa2r	0.533769	0.00634088	iloprost	platelet aggregation inhibitor, prostanoid receptor agonist	LINCS
Tbxa2r	0.533769	0.00634088	picotamide	thromboxane receptor antagonist, thromboxane synthase inhibitor	LINCS
Tbxa2r	0.533769	0.00634088	terutroban	prostanoid receptor antagonist	LINCS
Tbxa2r	0.533769	0.00634088	dinoprostone	prostanoid receptor agonist	LINCS
Tbxa2r	0.533769	0.00634088	cloprostenol-(+/-)	prostaglandin receptor agonist	LINCS
Nr2c2	0.532539	0.00650685	retinol	retinoid receptor ligand	LINCS
Nr2c2	0.532539	0.00650685	tretinoin	retinoid receptor agonist, retinoid receptor ligand	LINCS
Itgb7	0.532255	0.00855386	SB-683698	integrin antagonist	LINCS
Fgfr1	0.531799	0.000133021	ponatinib	Bcr-Abl kinase inhibitor, FLT3 inhibitor, PDGFR tyrosine kinase receptor inhibitor	LINCS
Fgfr1	0.531799	0.000133021	pazopanib	KIT inhibitor, PDGFR tyrosine kinase receptor inhibitor, VEGFR inhibitor	LINCS
Fgfr1	0.531799	0.000133021	RG1530	FGFR inhibitor, PDGFR tyrosine kinase receptor inhibitor, VEGFR inhibitor	LINCS
Fgfr1	0.531799	0.000133021	NVP-BGJ398	FGFR inhibitor	LINCS
Fgfr1	0.531799	0.000133021	TG-100801	SRC inhibitor, VEGFR inhibitor	LINCS
Fgfr1	0.531799	0.000133021	danusertib	Aurora kinase inhibitor, growth factor receptor inhibitor	LINCS
Fgfr1	0.531799	0.000133021	PD-173074	FGFR inhibitor, VEGFR inhibitor	LINCS
Fgfr1	0.531799	0.000133021	LY2874455	FGFR antagonist	LINCS
Fgfr1	0.531799	0.000133021	semaxanib	VEGFR inhibitor	LINCS
Fgfr1	0.531799	0.000133021	sunitinib	FLT3 inhibitor, KIT inhibitor, PDGFR tyrosine kinase receptor inhibitor, RET tyrosine kinase inhibitor, VEGFR inhibitor	LINCS
Fgfr1	0.531799	0.000133021	dovitinib	EGFR inhibitor, FGFR inhibitor, FLT3 inhibitor, PDGFR tyrosine kinase receptor inhibitor, VEGFR inhibitor	LINCS
Fgfr1	0.531799	0.000133021	regorafenib	FGFR inhibitor, KIT inhibitor, PDGFR tyrosine kinase receptor inhibitor, RAF inhibitor, RET tyrosine kinase inhibitor, VEGFR inhibitor	LINCS
Fgfr1	0.531799	0.000133021	brivanib	FGFR inhibitor, VEGFR inhibitor	LINCS
Fgfr1	0.531799	0.000133021	PD-161570	FGFR inhibitor	LINCS
Fgfr1	0.531799	0.000133021	lucitanib	FGFR inhibitor, VEGFR inhibitor	LINCS
Fgfr1	0.531799	0.000133021	MK-2461	FGFR inhibitor, VEGFR inhibitor	LINCS
Fgfr1	0.531799	0.000133021	SUN-11602	fibroblast growth factor mimetic	LINCS
Fgfr1	0.531799	0.000133021	orantinib	FGFR inhibitor, PDGFR tyrosine kinase receptor inhibitor, VEGFR inhibitor	LINCS
Fgfr1	0.531799	0.000133021	nintedanib	FGFR inhibitor, PDGFR tyrosine kinase receptor inhibitor, VEGFR inhibitor	LINCS
Fgfr1	0.531799	0.000133021	AZD4547	FGFR inhibitor	LINCS
Fgfr1	0.531799	0.000133021	PD-166285	SRC inhibitor	LINCS
Fgfr1	0.531799	0.000133021	CH-5183284	fibroblast growth factor inhibitor	LINCS
Fgfr1	0.531799	0.000133021	erdafitinib	FGFR inhibitor	LINCS
Fgfr1	0.531799	0.000133021	sorafenib	FLT3 inhibitor, KIT inhibitor, PDGFR tyrosine kinase receptor inhibitor, RAF inhibitor, RET tyrosine kinase inhibitor, VEGFR inhibitor	LINCS
Camk2g	0.530638	0.000180481	bosutinib	Abl kinase inhibitor, Bcr-Abl kinase inhibitor, SRC inhibitor	LINCS
Hdac6	0.526252	0.000895641	dacinostat	HDAC inhibitor	LINCS
Hdac6	0.526252	0.000895641	TCS-HDAC6-20b	HDAC inhibitor	LINCS
Hdac6	0.526252	0.000895641	PCI-24781	HDAC inhibitor	LINCS
Hdac6	0.526252	0.000895641	JNJ-26481585	HDAC inhibitor	LINCS
Hdac6	0.526252	0.000895641	nexturastat-A	HDAC inhibitor	LINCS
Hdac6	0.526252	0.000895641	resminostat	HDAC inhibitor	LINCS
Hdac6	0.526252	0.000895641	givinostat	HDAC inhibitor	LINCS
Hdac6	0.526252	0.000895641	panobinostat	HDAC inhibitor	LINCS
Hdac6	0.526252	0.000895641	belinostat	HDAC inhibitor	LINCS
Hdac6	0.526252	0.000895641	trichostatin-a	HDAC inhibitor	LINCS
Hdac6	0.526252	0.000895641	ACY-1215	HDAC inhibitor	LINCS
Hdac6	0.526252	0.000895641	bufexamac	cyclooxygenase inhibitor	LINCS
Hdac6	0.526252	0.000895641	SB-939	HDAC inhibitor	LINCS
Hdac6	0.526252	0.000895641	scriptaid	HDAC inhibitor	LINCS
Hdac6	0.526252	0.000895641	vorinostat	HDAC inhibitor	LINCS
Hdac6	0.526252	0.000895641	tubastatin-A	HDAC inhibitor	LINCS
Hdac6	0.526252	0.000895641	romidepsin	HDAC inhibitor	LINCS
Hdac6	0.526252	0.000895641	droxinostat	HDAC inhibitor	LINCS
Hdac6	0.526252	0.000895641	PCI-34051	HDAC inhibitor	LINCS
Stk33	0.526178	0.0313354	ML281	serine/threonine kinase inhibitor	LINCS
Map3k11	0.526165	0.0078914	URMC-099	mixed lineage kinase inhibitor	LINCS
Piezo1	0.526075	0.00575987	yoda-1	piezo channel activator	LINCS
Gstm1	0.52446	0.00061029	glutathione	antioxidant	LINCS
Tspo	0.524234	0.00492853	PK-11195	benzodiazepine receptor antagonist	LINCS
Tspo	0.524234	0.00492853	FGIN-1-43	benzodiazepine receptor agonist	LINCS
Tspo	0.524234	0.00492853	XBD173	benzodiazepine receptor ligand	LINCS
Tspo	0.524234	0.00492853	FGIN-1-27	inositol monophosphatase inhibitor	LINCS
Tspo	0.524234	0.00492853	DAA-1106	benzodiazepine receptor agonist	LINCS
Csf1r	0.523824	3.89298e-05	cediranib	KIT inhibitor, VEGFR inhibitor	LINCS
Csf1r	0.523824	3.89298e-05	GTP-14564	FLT3 inhibitor, tyrosine kinase inhibitor	LINCS
Csf1r	0.523824	3.89298e-05	KI-20227	c-Fms inhibitor	LINCS
Csf1r	0.523824	3.89298e-05	linifanib	PDGFR tyrosine kinase receptor inhibitor, VEGFR inhibitor	LINCS
Csf1r	0.523824	3.89298e-05	quizartinib	FLT3 inhibitor	LINCS
Csf1r	0.523824	3.89298e-05	PLX647	receptor tyrosine protein kinase inhibitor	LINCS
Csf1r	0.523824	3.89298e-05	sunitinib	FLT3 inhibitor, KIT inhibitor, PDGFR tyrosine kinase receptor inhibitor, RET tyrosine kinase inhibitor, VEGFR inhibitor	LINCS
Csf1r	0.523824	3.89298e-05	AC-710	PDGFR tyrosine kinase receptor inhibitor	LINCS
Csf1r	0.523824	3.89298e-05	crenolanib	PDGFR tyrosine kinase receptor inhibitor	LINCS
Csf1r	0.523824	3.89298e-05	pazopanib	KIT inhibitor, PDGFR tyrosine kinase receptor inhibitor, VEGFR inhibitor	LINCS
Csf1r	0.523824	3.89298e-05	imatinib	Bcr-Abl kinase inhibitor, KIT inhibitor, PDGFR tyrosine kinase receptor inhibitor	LINCS
Csf1r	0.523824	3.89298e-05	tandutinib	FLT3 inhibitor, KIT inhibitor, PDGFR tyrosine kinase receptor inhibitor	LINCS
Csf1r	0.523824	3.89298e-05	pexidartinib	tyrosine kinase inhibitor	LINCS
Csf1r	0.523824	3.89298e-05	dovitinib	EGFR inhibitor, FGFR inhibitor, FLT3 inhibitor, PDGFR tyrosine kinase receptor inhibitor, VEGFR inhibitor	LINCS
Csf1r	0.523824	3.89298e-05	GW-2580	cFMS kinase inhibitor	LINCS
P2rx4	0.521733	0.0488716	5-BDBD	purinergic receptor antagonist	LINCS
Grik4	0.521364	0.0013835	topiramate	carbonic anhydrase inhibitor, glutamate receptor antagonist, kainate receptor antagonist	LINCS
Grik4	0.521364	0.0013835	SYM-2081	kainate receptor antagonist	LINCS
Grik4	0.521364	0.0013835	kainic-acid	kainate receptor agonist	LINCS
Grik4	0.521364	0.0013835	L-glutamic-acid	glutamate receptor agonist	LINCS
Lct	0.519493	0.0417525	2-fluoro-2-deoxy-D-galactose		LINCS
Lct	0.519493	0.0417525	gluconolactone		LINCS
Shmt1	0.512601	0.00745431	MC-1		LINCS
Shmt1	0.512601	0.00745431	AZD4282	glutamate receptor antagonist	LINCS
Shmt1	0.512601	0.00745431	mimosine	DNA replication inhibitor	LINCS
Ndufa6	0.512084	0.00116766	coenzyme-I		LINCS
Gba	0.511086	0.00204458	castanospermine	glucosidase inhibitor	LINCS
Gba	0.511086	0.00204458	NN-DNJ	glucosidase inhibitor	LINCS
Alox12	0.51085	0.00443886	2-TEDC	lipoxygenase inhibitor	LINCS
Scn8a	0.510693	0.0260904	topiramate	carbonic anhydrase inhibitor, glutamate receptor antagonist, kainate receptor antagonist	LINCS
Scn8a	0.510693	0.0260904	eslicarbazepine-acetate	sodium channel blocker	LINCS
Scn8a	0.510693	0.0260904	phenacemide	sodium channel blocker	LINCS
Scn8a	0.510693	0.0260904	lamotrigine	serotonin receptor antagonist, sodium channel blocker	LINCS
Scn8a	0.510693	0.0260904	oxcarbazepine	sodium channel blocker	LINCS
Scn8a	0.510693	0.0260904	phenytoin	hydantoin antiepileptic	LINCS
Scn8a	0.510693	0.0260904	primidone	GABA receptor antagonist	LINCS
Scn8a	0.510693	0.0260904	valproic-acid	benzodiazepine receptor agonist, HDAC inhibitor	LINCS
Scn8a	0.510693	0.0260904	carbamazepine	carboxamide antiepileptic	LINCS
Scn8a	0.510693	0.0260904	alfuzosin	adrenergic receptor antagonist	LINCS
Scn8a	0.510693	0.0260904	rufinamide	voltage-gated sodium channel blocker	LINCS
Scn8a	0.510693	0.0260904	riluzole	glutamate inhibitor	LINCS
Scn8a	0.510693	0.0260904	tetracaine	membrane integrity inhibitor	LINCS
Scn8a	0.510693	0.0260904	zonisamide	sodium channel blocker, T-type calcium channel blocker	LINCS
Nat10	0.509755	0.00193086	remodelin	transferase inhibitor	LINCS
Limk2	0.507401	6.88701e-05	LX7101	LIM kinase inhibitor, rho associated kinase inhibitor	LINCS
Limk2	0.507401	6.88701e-05	T-5601640	LIM kinase inhibitor	LINCS
Ntrk3	0.50673	0.00293438	larotrectinib	tropomyosin receptor kinase inhibitor	LINCS
Ntrk3	0.50673	0.00293438	GNF-5837	growth factor receptor inhibitor	LINCS
Ntrk3	0.50673	0.00293438	entrectinib	ALK tyrosine kinase receptor inhibitor, proto-oncogene tyrosine protein kinase inhibitor	LINCS
Ndufa11	0.506719	0.0010435	coenzyme-I		LINCS
Gpx4	0.506652	0.0239927	glutathione	antioxidant	LINCS
Fgr	0.505919	0.00170769	dasatinib	Bcr-Abl kinase inhibitor, ephrin inhibitor, KIT inhibitor, PDGFR tyrosine kinase receptor inhibitor, SRC inhibitor, tyrosine kinase inhibitor	LINCS
Fgr	0.505919	0.00170769	GDC-0980	mTOR inhibitor, PI3K inhibitor	LINCS
Fgr	0.505919	0.00170769	rebastinib	Bcr-Abl kinase inhibitor, TIE tyrosine kinase inhibitor, VEGFR inhibitor	LINCS
Fgr	0.505919	0.00170769	PRT062607	SYK inhibitor	LINCS
Kcnq1	0.505848	0.00118301	flupirtine	glutamate receptor antagonist	LINCS
Kcnq1	0.505848	0.00118301	pyrithione-zinc	ATP synthase inhibitor	LINCS
Kcnq1	0.505848	0.00118301	M-14157	ATP-sensitive potassium channel antagonist	LINCS
Kcnq1	0.505848	0.00118301	XE-991	potassium channel blocker	LINCS
Kcnq1	0.505848	0.00118301	ML277	potassium channel activator	LINCS
Kcnq1	0.505848	0.00118301	niflumic-acid	cyclooxygenase inhibitor	LINCS
Kcnq1	0.505848	0.00118301	L-365260	CCK receptor antagonist	LINCS
Kcnq1	0.505848	0.00118301	mefenamic-acid	cyclooxygenase inhibitor	LINCS
Kcnq1	0.505848	0.00118301	indapamide	thiazide diuretic	LINCS
Kcnq1	0.505848	0.00118301	dalfampridine	potassium channel blocker	LINCS
Kcnf1	0.504307	0.00677049	dalfampridine	potassium channel blocker	LINCS
Timp3	0.503415	0.0107654	aminoguanidine	nitric oxide synthase inhibitor	LINCS
B4galt3	0.502535	0.000297546	N-acetyl-D-glucosamine		LINCS
Rxrb	0.50089	0.00283479	retinol	retinoid receptor ligand	LINCS
Rxrb	0.50089	0.00283479	tretinoin	retinoid receptor agonist, retinoid receptor ligand	LINCS
Rxrb	0.50089	0.00283479	tazarotene	retinoid receptor agonist	LINCS
Rxrb	0.50089	0.00283479	acitretin	retinoid receptor agonist	LINCS
Rxrb	0.50089	0.00283479	adapalene	retinoid receptor agonist	LINCS
Rxrb	0.50089	0.00283479	AGN-194310	retinoid receptor antagonist	LINCS
Rxrb	0.50089	0.00283479	T-0901317	LXR agonist	LINCS
Rxrb	0.50089	0.00283479	bexarotene	retinoid receptor agonist	LINCS
Tubb6	0.499784	0.00211228	colchicine	microtubule inhibitor	LINCS
Tubb6	0.499784	0.00211228	cabazitaxel	microtubule inhibitor	LINCS
Tubb6	0.499784	0.00211228	docetaxel	tubulin polymerization inhibitor	LINCS
Tubb6	0.499784	0.00211228	paclitaxel	tubulin polymerization inhibitor	LINCS
Tubb6	0.499784	0.00211228	vinorelbine	tubulin polymerization inhibitor	LINCS
Slc25a10	0.499497	0.0227249	succinic-acid		LINCS
Mapk10	0.497232	3.40648e-05	SB-203580	p38 MAPK inhibitor	LINCS
Mapk10	0.497232	3.40648e-05	PGL5001	JNK inhibitor	LINCS
Mapk10	0.497232	3.40648e-05	SR-3576	JNK inhibitor	LINCS
Mapk10	0.497232	3.40648e-05	SR-3306	JNK inhibitor	LINCS
Mapk10	0.497232	3.40648e-05	pyrazolanthrone	JNK inhibitor	LINCS
Cdk5	0.496125	0.00797227	RGB-286638	CDK inhibitor	LINCS
Cdk5	0.496125	0.00797227	CDK1-5-inhibitor	CDK inhibitor, glycogen synthase kinase inhibitor	LINCS
Cdk5	0.496125	0.00797227	indirubin	CDK inhibitor, glycogen synthase kinase inhibitor	LINCS
Cdk5	0.496125	0.00797227	dinaciclib	CDK inhibitor	LINCS
Cdk5	0.496125	0.00797227	indirubin-3-monoxime	CDK inhibitor, glycogen synthase kinase inhibitor	LINCS
Cdk5	0.496125	0.00797227	PHA-793887	CDK inhibitor	LINCS
Cdk5	0.496125	0.00797227	alvocidib	CDK inhibitor	LINCS
Cdk5	0.496125	0.00797227	kenpaullone	CDK inhibitor, glycogen synthase kinase inhibitor	LINCS
Cdk5	0.496125	0.00797227	aminopurvalanol-a	CDK inhibitor, tyrosine kinase inhibitor	LINCS
Cdk5	0.496125	0.00797227	olomoucine	CDK inhibitor	LINCS
Cdk5	0.496125	0.00797227	SU9516	CDK inhibitor	LINCS
Cdk5	0.496125	0.00797227	1-azakenpaullone	glycogen synthase kinase inhibitor	LINCS
Cdk5	0.496125	0.00797227	AT-7519	CDK inhibitor	LINCS
Cdk5	0.496125	0.00797227	purvalanol-A	CDK inhibitor	LINCS
Cdk5	0.496125	0.00797227	purvalanol-B	tyrosine kinase inhibitor	LINCS
Mchr1	0.495361	0.00163439	GW-803430	melanin inhibitor	LINCS
Gfer	0.492921	0.00686792	flavin-adenine-dinucleotide		LINCS
Clcn7	0.492004	0.000152449	NPPB	chloride channel blocker	LINCS
Plod1	0.490763	0.00227107	succinic-acid		LINCS
Cry1	0.490401	0.00205499	KL-001	proteasome inhibitor	LINCS
Smox	0.490285	0.000433747	spermine		LINCS
F7	0.489211	0.00327967	menadione	mitochondrial DNA polymerase inhibitor, phosphatase inhibitor	LINCS
Atf4	0.487946	0.00266057	ephedrine-(racemic)	adrenergic receptor agonist	LINCS
Trbc1	0.48783	0.0117988	3-indolebutyric-acid		LINCS
Mthfd1	0.487756	0.00237985	coenzyme-I		LINCS
Srr	0.487469	0.00427492	MC-1		LINCS
Kcnc1	0.486081	0.00733096	dalfampridine	potassium channel blocker	LINCS
Fah	0.485047	0.00206982	lithium-acetoacetate		LINCS
Ndufa5	0.48381	0.000946497	coenzyme-I		LINCS
Pomc	0.482144	0.0415931	loperamide	opioid receptor agonist	LINCS
Eif2a	0.48167	0.0311432	ISRIB	eukaryotic translation initiation factor inhibitor, PERK inhibitor	LINCS
Eif2a	0.48167	0.0311432	sal003	eukaryotic translation initiation factor inhibitor	LINCS
Acy1	0.480662	0.000973485	L-aspartic-acid	metallic radical formation stimulant	LINCS
Acy1	0.480662	0.000973485	acetylcysteine	mucolytic agent	LINCS
Scly	0.480579	0.00188883	MC-1		LINCS
Pole4	0.480225	0.00352616	cladribine	adenosine deaminase inhibitor, ribonucleotide reductase inhibitor	LINCS
Rdh12	0.479819	0.00167594	retinol	retinoid receptor ligand	LINCS
Gja4	0.478415	0.0183206	flufenamic-acid	chloride channel blocker	LINCS
Gja4	0.478415	0.0183206	carbenoxolone	11-beta hydroxysteroid dehydrogenase inhibitor	LINCS
Gja4	0.478415	0.0183206	1-octanol		LINCS
Kcnh3	0.478072	0.0116012	dalfampridine	potassium channel blocker	LINCS
Pld1	0.477506	0.000307194	halopemide	phospholipase inhibitor	LINCS
Pld1	0.477506	0.000307194	afimoxifene	estrogen receptor antagonist	LINCS
Pld1	0.477506	0.000307194	FIPI	phospholipase inhibitor	LINCS
Pld1	0.477506	0.000307194	choline	acetylcholine precursor	LINCS
Pld1	0.477506	0.000307194	VU0155069	phospholipase inhibitor	LINCS
Stat3	0.476497	0.00219185	WP1066	STAT inhibitor	LINCS
Stat3	0.476497	0.00219185	cryptotanshinone	acetylcholinesterase inhibitor, STAT inhibitor	LINCS
Stat3	0.476497	0.00219185	meisoindigo	STAT inhibitor	LINCS
Stat3	0.476497	0.00219185	alantolactone	apoptosis stimulant, STAT inhibitor	LINCS
Stat3	0.476497	0.00219185	acitretin	retinoid receptor agonist	LINCS
Stat3	0.476497	0.00219185	ochromycinone	STAT inhibitor	LINCS
Stat3	0.476497	0.00219185	atiprimod	JAK inhibitor, STAT inhibitor	LINCS
Stat3	0.476497	0.00219185	niclosamide	DNA replication inhibitor, STAT inhibitor	LINCS
Stat3	0.476497	0.00219185	bardoxolone-methyl	nuclear factor erythroid derived, like (NRF2) activator	LINCS
Stat3	0.476497	0.00219185	napabucasin	STAT inhibitor	LINCS
Stat3	0.476497	0.00219185	STAT3-inhibitor-VI	STAT inhibitor	LINCS
Stat3	0.476497	0.00219185	APcK-110	KIT inhibitor	LINCS
Adamts5	0.473644	0.00792559	batimastat	matrix metalloprotease inhibitor	LINCS
Adipor2	0.473401	3.35699e-05	taxifolin	opioid receptor antagonist	LINCS
Adipor2	0.473401	3.35699e-05	adiporon	adiponectin receptor agonist	LINCS
Incenp	0.472675	0.000668529	reversine	Aurora kinase inhibitor	LINCS
Alox5	0.470577	0.000588391	kaempferol	bone resorption inhibitor, estrogen-related receptor inverse agonist	LINCS
Alox5	0.470577	0.000588391	docebenone	lipoxygenase inhibitor	LINCS
Alox5	0.470577	0.000588391	montelukast	leukotriene receptor antagonist	LINCS
Alox5	0.470577	0.000588391	tepoxalin	cyclooxygenase inhibitor, lipoxygenase inhibitor	LINCS
Alox5	0.470577	0.000588391	SKF-86002	p38 MAPK inhibitor	LINCS
Alox5	0.470577	0.000588391	ibuproxam	cyclooxygenase inhibitor, prostaglandin inhibitor	LINCS
Alox5	0.470577	0.000588391	diethylcarbamazine	lipoxygenase inhibitor	LINCS
Alox5	0.470577	0.000588391	diclofenac	cyclooxygenase inhibitor	LINCS
Alox5	0.470577	0.000588391	BW-A4C	lipoxygenase inhibitor	LINCS
Alox5	0.470577	0.000588391	vitamin-E	LDL oxidation inhibitor, PKC inhibitor	LINCS
Alox5	0.470577	0.000588391	REV-5901	leukotriene receptor antagonist, lipoxygenase inhibitor	LINCS
Alox5	0.470577	0.000588391	zileuton	leukotriene synthesis inhibitor, lipoxygenase inhibitor	LINCS
Alox5	0.470577	0.000588391	balsalazide	cyclooxygenase inhibitor	LINCS
Alox5	0.470577	0.000588391	licofelone	cyclooxygenase inhibitor, lipoxygenase inhibitor	LINCS
Alox5	0.470577	0.000588391	baicalein	lipoxygenase inhibitor	LINCS
Alox5	0.470577	0.000588391	silibinin	cytochrome P450 inhibitor	LINCS
Alox5	0.470577	0.000588391	masoprocol	lipoxygenase inhibitor	LINCS
Alox5	0.470577	0.000588391	SB-203580	p38 MAPK inhibitor	LINCS
Alox5	0.470577	0.000588391	CBS-1114	lipoxygenase inhibitor	LINCS
Alox5	0.470577	0.000588391	AKBA	lipoxygenase inhibitor	LINCS
Alox5	0.470577	0.000588391	aminosalicylate	cyclooxygenase inhibitor	LINCS
Alox5	0.470577	0.000588391	meclofenamic-acid	cyclooxygenase inhibitor, prostanoid receptor antagonist	LINCS
Alox5	0.470577	0.000588391	mesalazine	cyclooxygenase inhibitor, lipoxygenase inhibitor, prostanoid receptor antagonist	LINCS
Alox5	0.470577	0.000588391	SB-202190	p38 MAPK inhibitor	LINCS
Alox5	0.470577	0.000588391	caffeic-acid	HIV integrase inhibitor, lipoxygenase inhibitor, nitric oxide production inhibitor, tumor necrosis factor production inhibitor	LINCS
Alox5	0.470577	0.000588391	AM-24	lipoxygenase inhibitor	LINCS
Alox5	0.470577	0.000588391	honokiol	AKT inhibitor	LINCS
Alox5	0.470577	0.000588391	sulfasalazine	cyclooxygenase inhibitor	LINCS
Alox5	0.470577	0.000588391	quiflapon	leukotriene synthesis inhibitor	LINCS
Alox5	0.470577	0.000588391	BW-B70C	lipoxygenase inhibitor	LINCS
Ache	0.470406	0.0132639	propidium-iodide		LINCS
Ache	0.470406	0.0132639	dimpylate	acetylcholinesterase inhibitor	LINCS
Ache	0.470406	0.0132639	dehydrocorydaline	acetylcholinesterase inhibitor	LINCS
Ache	0.470406	0.0132639	hydroxytacrine-maleate-(R,S)	cholinesterase inhibitor	LINCS
Ache	0.470406	0.0132639	chlorpyrifos	acetylcholinesterase inhibitor	LINCS
Ache	0.470406	0.0132639	minaprine	serotonin reuptake inhibitor	LINCS
Ache	0.470406	0.0132639	g-caryophyllene	acetylcholinesterase inhibitor	LINCS
Ache	0.470406	0.0132639	decamethonium	acetylcholine receptor agonist	LINCS
Ache	0.470406	0.0132639	phenserine	acetylcholinesterase inhibitor, beta amyloid synthesis inhibitor	LINCS
Ache	0.470406	0.0132639	acetylcholine	acetylcholine receptor agonist	LINCS
Ache	0.470406	0.0132639	tacrine	acetylcholinesterase inhibitor	LINCS
Ache	0.470406	0.0132639	edrophonium	acetylcholinesterase inhibitor	LINCS
Ache	0.470406	0.0132639	choline	acetylcholine precursor	LINCS
Ache	0.470406	0.0132639	methanesulfonyl-fluoride	acetylcholinesterase inhibitor	LINCS
Ache	0.470406	0.0132639	pralidoxime-chloride	acetylcholinesterase inhibitor	LINCS
Ache	0.470406	0.0132639	huperzine-A	acetylcholinesterase inhibitor	LINCS
Ache	0.470406	0.0132639	physostigmine	acetylcholinesterase inhibitor, cholinesterase inhibitor	LINCS
Ache	0.470406	0.0132639	ambenonium	cholinesterase inhibitor	LINCS
Ache	0.470406	0.0132639	isoflurophate	cholinesterase inhibitor	LINCS
Ache	0.470406	0.0132639	galantamine	acetylcholinesterase inhibitor	LINCS
Ache	0.470406	0.0132639	thioctic-acid	reducing agent	LINCS
Ache	0.470406	0.0132639	malathion	cholinesterase inhibitor	LINCS
Ache	0.470406	0.0132639	citicoline	glutathione transferase stimulant, membrane permeability enhancer	LINCS
Ache	0.470406	0.0132639	metrifonate	acetylcholinesterase inhibitor	LINCS
Ache	0.470406	0.0132639	methylene-blue	guanylyl cyclase inhibitor, nitric oxide production inhibitor	LINCS
Ache	0.470406	0.0132639	tubocurarine	acetylcholine receptor antagonist	LINCS
Ache	0.470406	0.0132639	clebopride	dopamine receptor antagonist	LINCS
Ache	0.470406	0.0132639	demecarium	acetylcholinesterase inhibitor	LINCS
Ache	0.470406	0.0132639	obidoxime	cholinesterase reactivator	LINCS
Ache	0.470406	0.0132639	rivastigmine	acetylcholinesterase inhibitor	LINCS
Ache	0.470406	0.0132639	eucalyptol	acetylcholinesterase inhibitor	LINCS
Ache	0.470406	0.0132639	donepezil	acetylcholinesterase inhibitor	LINCS
Ache	0.470406	0.0132639	mestinon	cholinesterase inhibitor	LINCS
Ache	0.470406	0.0132639	desoxypeganine	acetylcholinesterase inhibitor, monoamine oxidase inhibitor	LINCS
Ache	0.470406	0.0132639	PRIMA1	TP53 inhibitor	LINCS
Ache	0.470406	0.0132639	neostigmine	acetylcholinesterase inhibitor	LINCS
Ache	0.470406	0.0132639	7-methoxytacrine	acetylcholinesterase inhibitor	LINCS
Ache	0.470406	0.0132639	ephedrine	adrenergic receptor agonist	LINCS
Ache	0.470406	0.0132639	ipidacrine	acetylcholinesterase inhibitor	LINCS
Ache	0.470406	0.0132639	pralidoxime	acetylcholinesterase inhibitor	LINCS
Nars2	0.470329	0.00696179	L-asparagine		LINCS
Ephb6	0.469522	0.00749801	vandetanib	EGFR inhibitor, RET tyrosine kinase inhibitor, VEGFR inhibitor	LINCS
Tgfbr1	0.468939	0.00324708	repsox	TGF beta receptor inhibitor	LINCS
Tgfbr1	0.468939	0.00324708	LY2109761	TGF beta receptor inhibitor	LINCS
Tgfbr1	0.468939	0.00324708	SB-525334	TGF beta receptor inhibitor	LINCS
Tgfbr1	0.468939	0.00324708	R-268712	serine/threonine kinase inhibitor	LINCS
Tgfbr1	0.468939	0.00324708	SB-431542	TGF beta receptor inhibitor	LINCS
Tgfbr1	0.468939	0.00324708	LY364947	p38 MAPK inhibitor, TGF beta receptor inhibitor	LINCS
Tgfbr1	0.468939	0.00324708	SB-505124	ALK tyrosine kinase receptor inhibitor	LINCS
Tgfbr1	0.468939	0.00324708	SIS3	serine/threonine kinase inhibitor	LINCS
Tgfbr1	0.468939	0.00324708	SD-208	TGF beta receptor inhibitor	LINCS
Tgfbr1	0.468939	0.00324708	LY2157299	TGF beta receptor inhibitor	LINCS
Tgfbr1	0.468939	0.00324708	GW-788388	ALK tyrosine kinase receptor inhibitor	LINCS
Tgfbr1	0.468939	0.00324708	QX-314	sodium channel blocker	LINCS
Tgfbr1	0.468939	0.00324708	EW-7197	TGF beta receptor inhibitor	LINCS
Cox7c	0.467432	0.0203203	cholic-acid	bile acid	LINCS
Kcnk15	0.466758	0.0157386	halothane	glutamate receptor antagonist	LINCS
Maoa	0.4661	0.00633389	2-BFI	imidazoline receptor ligand	LINCS
Maoa	0.4661	0.00633389	selegiline	monoamine oxidase inhibitor	LINCS
Maoa	0.4661	0.00633389	minaprine	serotonin reuptake inhibitor	LINCS
Maoa	0.4661	0.00633389	pargyline	monoamine oxidase inhibitor	LINCS
Maoa	0.4661	0.00633389	phenelzine	monoamine oxidase inhibitor	LINCS
Maoa	0.4661	0.00633389	diclofensine	dopamine reuptake inhibitor	LINCS
Maoa	0.4661	0.00633389	eprobemide	monoamine oxidase inhibitor	LINCS
Maoa	0.4661	0.00633389	PNU-22394	serotonin receptor agonist	LINCS
Maoa	0.4661	0.00633389	amiflamine	monoamine oxidase inhibitor	LINCS
Maoa	0.4661	0.00633389	tetrindole	monoamine oxidase inhibitor	LINCS
Maoa	0.4661	0.00633389	tranylcypromine	monoamine oxidase inhibitor	LINCS
Maoa	0.4661	0.00633389	flavin-adenine-dinucleotide		LINCS
Maoa	0.4661	0.00633389	moclobemide	monoamine oxidase inhibitor	LINCS
Maoa	0.4661	0.00633389	linezolid	bacterial 50S ribosomal subunit inhibitor	LINCS
Maoa	0.4661	0.00633389	pirlindole	monoamine oxidase inhibitor	LINCS
Maoa	0.4661	0.00633389	BU-224	imidazoline receptor ligand	LINCS
Maoa	0.4661	0.00633389	zonisamide	sodium channel blocker, T-type calcium channel blocker	LINCS
Maoa	0.4661	0.00633389	procaine	HMGCR inhibitor	LINCS
Maoa	0.4661	0.00633389	piperine	monoamine oxidase inhibitor	LINCS
Maoa	0.4661	0.00633389	isocarboxazid	monoamine oxidase inhibitor	LINCS
Maoa	0.4661	0.00633389	nialamide	monoamine oxidase inhibitor	LINCS
Maoa	0.4661	0.00633389	BW-616U	monoamine oxidase inhibitor	LINCS
Maoa	0.4661	0.00633389	indatraline	norepinephrine transporter inhibitor	LINCS
Maoa	0.4661	0.00633389	caroxazone	monoamine oxidase inhibitor	LINCS
Maoa	0.4661	0.00633389	harmane	monoamine oxidase inhibitor	LINCS
Maoa	0.4661	0.00633389	iproniazid	monoamine oxidase inhibitor	LINCS
Maoa	0.4661	0.00633389	zimelidine	selective serotonin reuptake inhibitor (SSRI)	LINCS
Maoa	0.4661	0.00633389	toloxatone	monoamine oxidase inhibitor	LINCS
Maoa	0.4661	0.00633389	clorgiline	monoamine oxidase inhibitor	LINCS
Maoa	0.4661	0.00633389	psoralen		LINCS
Maoa	0.4661	0.00633389	mofegiline	monoamine oxidase inhibitor	LINCS
Maoa	0.4661	0.00633389	hymecromone	monoamine oxidase inhibitor	LINCS
Maoa	0.4661	0.00633389	bifemelane	acetylcholine release enhancer	LINCS
Sod2	0.463619	0.00103971	EUK-134	catalase stimulant	LINCS
Sod2	0.463619	0.00103971	tetraethylenepentamine	superoxide dismutase inhibitor	LINCS
Tuba1c	0.462197	0.0291558	docetaxel	tubulin polymerization inhibitor	LINCS
Tuba1c	0.462197	0.0291558	colchicine	microtubule inhibitor	LINCS
Tuba1c	0.462197	0.0291558	cabazitaxel	microtubule inhibitor	LINCS
Tuba1c	0.462197	0.0291558	vinorelbine	tubulin polymerization inhibitor	LINCS
Tuba1c	0.462197	0.0291558	paclitaxel	tubulin polymerization inhibitor	LINCS
Gria3	0.461077	0.00436933	ampalex	glutamate receptor agonist	LINCS
Gria3	0.461077	0.00436933	LY404187	glutamate receptor positive allosteric modulator	LINCS
Gria3	0.461077	0.00436933	talampanel	glutamate receptor antagonist	LINCS
Gria3	0.461077	0.00436933	NBQX	glutamate receptor antagonist	LINCS
Gria3	0.461077	0.00436933	aniracetam	glutamate receptor agonist	LINCS
Gria3	0.461077	0.00436933	L-glutamic-acid	glutamate receptor agonist	LINCS
Gria3	0.461077	0.00436933	piracetam	acetylcholine receptor agonist	LINCS
Gria3	0.461077	0.00436933	CNQX	glutamate receptor antagonist	LINCS
Gria3	0.461077	0.00436933	GYKI-52466	glutamate receptor antagonist	LINCS
Gria3	0.461077	0.00436933	cyclothiazide	glutamate receptor modulator	LINCS
Gria3	0.461077	0.00436933	SYM-2206	glutamate receptor antagonist	LINCS
Gria3	0.461077	0.00436933	topiramate	carbonic anhydrase inhibitor, glutamate receptor antagonist, kainate receptor antagonist	LINCS
Gria3	0.461077	0.00436933	IDRA-21	glutamate receptor positive allosteric modulator	LINCS
Gria3	0.461077	0.00436933	S18986	glutamate receptor modulator	LINCS
Gria3	0.461077	0.00436933	LY215490	glutamate receptor antagonist	LINCS
Dgka	0.458847	0.00901915	R-59022	diacylglycerol kinase inhibitor, protein kinase inhibitor	LINCS
Dgka	0.458847	0.00901915	vitamin-E	LDL oxidation inhibitor, PKC inhibitor	LINCS
Jak3	0.458155	0.00509783	LY2784544	JAK inhibitor	LINCS
Jak3	0.458155	0.00509783	decernotinib	JAK inhibitor	LINCS
Jak3	0.458155	0.00509783	fedratinib	FLT3 inhibitor, JAK inhibitor	LINCS
Jak3	0.458155	0.00509783	TG-101209	JAK inhibitor	LINCS
Jak3	0.458155	0.00509783	AT-9283	Aurora kinase inhibitor, JAK inhibitor	LINCS
Jak3	0.458155	0.00509783	AZD1480	JAK inhibitor	LINCS
Jak3	0.458155	0.00509783	cyt387	JAK inhibitor	LINCS
Jak3	0.458155	0.00509783	pacritinib	FLT3 inhibitor, JAK inhibitor	LINCS
Jak3	0.458155	0.00509783	AG-490	EGFR inhibitor, JAK inhibitor	LINCS
Jak3	0.458155	0.00509783	WHI-P154	JAK inhibitor	LINCS
Jak3	0.458155	0.00509783	JAK3-inhibitor-V	JAK inhibitor	LINCS
Jak3	0.458155	0.00509783	peficitinib	JAK inhibitor	LINCS
Jak3	0.458155	0.00509783	filgotinib	JAK inhibitor	LINCS
Jak3	0.458155	0.00509783	curcumol	JAK inhibitor	LINCS
Jak3	0.458155	0.00509783	tofacitinib	JAK inhibitor	LINCS
Jak3	0.458155	0.00509783	ZM-39923	JAK inhibitor	LINCS
Jak3	0.458155	0.00509783	XL019	JAK inhibitor	LINCS
Jak3	0.458155	0.00509783	ruxolitinib	JAK inhibitor	LINCS
Jak3	0.458155	0.00509783	TCS-21311	JAK inhibitor	LINCS
Jak3	0.458155	0.00509783	NS-018	JAK inhibitor	LINCS
S1pr4	0.455741	0.00566242	CYM-50260	sphingosine 1-phosphate receptor agonist	LINCS
S1pr4	0.455741	0.00566242	CYM-50358	sphingosine 1-phosphate receptor antagonist	LINCS
Tnk2	0.454827	0.00523717	adenosine-triphosphate	adenosine receptor agonist	LINCS
Tnk2	0.454827	0.00523717	GNF-7	glucokinase inhibitor, protein kinase inhibitor	LINCS
Tnk2	0.454827	0.00523717	bosutinib	Abl kinase inhibitor, Bcr-Abl kinase inhibitor, SRC inhibitor	LINCS
Tnk2	0.454827	0.00523717	AIM-100	tyrosine kinase inhibitor	LINCS
Slc6a8	0.453922	7.90835e-05	creatine		LINCS
Ntrk2	0.452052	0.0239438	LM-22A4	tropomyosin receptor kinase inhibitor	LINCS
Ntrk2	0.452052	0.0239438	larotrectinib	tropomyosin receptor kinase inhibitor	LINCS
Ntrk2	0.452052	0.0239438	amitriptyline	norepinephrine inhibitor, norepinephrine reuptake inhibitor, serotonin receptor antagonist, serotonin‚Äìnorepinephrine reuptake inhibitor (SNRI)	LINCS
Ntrk2	0.452052	0.0239438	GNF-5837	growth factor receptor inhibitor	LINCS
Ntrk2	0.452052	0.0239438	ANA-12	tropomyosin receptor kinase inhibitor	LINCS
Ntrk2	0.452052	0.0239438	entrectinib	ALK tyrosine kinase receptor inhibitor, proto-oncogene tyrosine protein kinase inhibitor	LINCS
Ntrk2	0.452052	0.0239438	MK-2461	FGFR inhibitor, VEGFR inhibitor	LINCS
Ptpn1	0.450058	0.0036332	usniacin-(+)	MAP kinase activator	LINCS
Ptpn1	0.450058	0.0036332	bis(maltolato)oxovanadium(IV)	tyrosine phosphatase inhibitor	LINCS
Ptpn1	0.450058	0.0036332	C11-Acetate		LINCS
Ptpn1	0.450058	0.0036332	S-nitrosoglutathione	nitric oxide stimulant	LINCS
Ptpn1	0.450058	0.0036332	rheochrysidin	protein tyrosine kinase inhibitor	LINCS
Ptpn1	0.450058	0.0036332	corosolic-acid	PKC inhibitor, protein tyrosine kinase inhibitor	LINCS
Ptpn1	0.450058	0.0036332	ursolic-acid	ATPase inhibitor, NFkB pathway inhibitor, STAT inhibitor	LINCS
Ptpn1	0.450058	0.0036332	SNAP	nitric oxide donor	LINCS
Ptpn1	0.450058	0.0036332	tiludronate	bone resorption inhibitor, osteoclast inhibitor	LINCS
Ptpn1	0.450058	0.0036332	hexylene-glycol		LINCS
Ptpn1	0.450058	0.0036332	BVT-948	tyrosine phosphatase inhibitor	LINCS
Ptpn1	0.450058	0.0036332	evans-blue	glutamate receptor negative allosteric modulator	LINCS
Ptpn1	0.450058	0.0036332	licochalcone-A	topoisomerase inhibitor	LINCS
Tgm2	0.449421	0.000111831	LDN-27219	tissue transglutaminase inhibitor	LINCS
Tgm2	0.449421	0.000111831	GK921	transglutaminase inhibitor	LINCS
Bmpr1a	0.449082	0.00534048	ML347	ALK tyrosine kinase receptor inhibitor	LINCS
Bmpr1a	0.449082	0.00534048	dorsomorphin	AMPK inhibitor	LINCS
Bmpr1a	0.449082	0.00534048	LDN193189	bone morphogenic protein inhibitor	LINCS
Calca	0.447725	0.0185726	BIBN4096	calcitonin antagonist	LINCS
Calca	0.447725	0.0185726	SB-268262	calcitonin antagonist	LINCS
Calca	0.447725	0.0185726	MK-3207	calcitonin antagonist	LINCS
Calca	0.447725	0.0185726	rimegepant	calcitonin antagonist	LINCS
Itpr2	0.447323	0.00150764	caffeine	adenosine receptor antagonist, phosphodiesterase inhibitor	LINCS
Kcnn1	0.446953	0.00348041	1-EBIO	potassium channel activator	LINCS
Kcnn1	0.446953	0.00348041	procaine	HMGCR inhibitor	LINCS
Kcnn1	0.446953	0.00348041	NS-309	calcium-activated potassium channel activator	LINCS
Kcnn1	0.446953	0.00348041	GW-542573X	calcium channel activator	LINCS
Kcnn1	0.446953	0.00348041	dequalinium	PKC inhibitor	LINCS
Kcnn1	0.446953	0.00348041	NS-8593	calcium-activated potassium channel modulator	LINCS
Kcnn1	0.446953	0.00348041	bicuculline-(+)	GABA receptor antagonist	LINCS
Kcnn1	0.446953	0.00348041	tubocurarine	acetylcholine receptor antagonist	LINCS
Lss	0.446043	0.000931639	Ro-48-8071	oxidosqualene cyclase inhibitor	LINCS
Spire2	0.445724	0.00107063	latrunculin-B	actin polymerization inhibitor	LINCS
Eif4g1	0.445533	0.00220714	4E1RCat	protein synthesis inhibitor	LINCS
Padi4	0.444506	0.0181229	L-citrulline	nitric oxide stimulant	LINCS
Igf1r	0.442348	0.00266026	AZD4547	FGFR inhibitor	LINCS
Igf1r	0.442348	0.00266026	NVP-ADW742	insulin growth factor receptor inhibitor	LINCS
Igf1r	0.442348	0.00266026	BMS-754807	IGF-1 inhibitor	LINCS
Igf1r	0.442348	0.00266026	ceritinib	ALK tyrosine kinase receptor inhibitor	LINCS
Igf1r	0.442348	0.00266026	GSK1838705A	insulin growth factor receptor inhibitor	LINCS
Igf1r	0.442348	0.00266026	XL228	Abl kinase inhibitor, insulin growth factor receptor inhibitor, SRC inhibitor	LINCS
Igf1r	0.442348	0.00266026	linsitinib	IGF-1 inhibitor	LINCS
Igf1r	0.442348	0.00266026	AZD3463	ALK tyrosine kinase receptor inhibitor, insulin growth factor receptor inhibitor	LINCS
Igf1r	0.442348	0.00266026	NVP-AEW541	IGF-1 inhibitor	LINCS
Igf1r	0.442348	0.00266026	GSK1904529A	IGF-1 inhibitor, insulin growth factor receptor inhibitor, insulin receptor ligand	LINCS
Igf1r	0.442348	0.00266026	NT157	IGF-1 inhibitor	LINCS
Igf1r	0.442348	0.00266026	BMS-536924	IGF-1 inhibitor	LINCS
Igf1r	0.442348	0.00266026	AG-1024	insulin growth factor receptor inhibitor	LINCS
Igf1r	0.442348	0.00266026	podophyllotoxin	microtubule inhibitor, tubulin polymerization inhibitor	LINCS
Igf1r	0.442348	0.00266026	PQ-401	IGF-1 inhibitor	LINCS
Scn9a	0.442271	0.00107745	oxcarbazepine	sodium channel blocker	LINCS
Scn9a	0.442271	0.00107745	rufinamide	voltage-gated sodium channel blocker	LINCS
Scn9a	0.442271	0.00107745	eslicarbazepine-acetate	sodium channel blocker	LINCS
Scn9a	0.442271	0.00107745	phenacemide	sodium channel blocker	LINCS
Scn9a	0.442271	0.00107745	primidone	GABA receptor antagonist	LINCS
Scn9a	0.442271	0.00107745	tetracaine	membrane integrity inhibitor	LINCS
Scn9a	0.442271	0.00107745	riluzole	glutamate inhibitor	LINCS
Scn9a	0.442271	0.00107745	carbamazepine	carboxamide antiepileptic	LINCS
Scn9a	0.442271	0.00107745	sipatrigine	voltage-gated sodium channel blocker	LINCS
Scn9a	0.442271	0.00107745	ranolazine	sodium channel blocker	LINCS
Scn9a	0.442271	0.00107745	phenytoin	hydantoin antiepileptic	LINCS
Scn9a	0.442271	0.00107745	CO-102862	sodium channel blocker	LINCS
Scn9a	0.442271	0.00107745	topiramate	carbonic anhydrase inhibitor, glutamate receptor antagonist, kainate receptor antagonist	LINCS
Scn9a	0.442271	0.00107745	lidocaine	histamine receptor agonist	LINCS
Scn9a	0.442271	0.00107745	alfuzosin	adrenergic receptor antagonist	LINCS
Scn9a	0.442271	0.00107745	NAV-26	voltage-gated sodium channel blocker	LINCS
Scn9a	0.442271	0.00107745	valproic-acid	benzodiazepine receptor agonist, HDAC inhibitor	LINCS
Scn9a	0.442271	0.00107745	TC-N-1752	sodium channel blocker	LINCS
Scn9a	0.442271	0.00107745	zonisamide	sodium channel blocker, T-type calcium channel blocker	LINCS
Scn9a	0.442271	0.00107745	lamotrigine	serotonin receptor antagonist, sodium channel blocker	LINCS
Rock1	0.441667	0.0440509	KN-62	calcium/calmodulin dependent protein kinase inhibitor, purinergic receptor antagonist	LINCS
Rock1	0.441667	0.0440509	SB-747651A	kinase inhibitor	LINCS
Rock1	0.441667	0.0440509	U-0126	MEK inhibitor	LINCS
Rock1	0.441667	0.0440509	SAR407899	rho associated kinase inhibitor	LINCS
Rock1	0.441667	0.0440509	AS-1892802	rho associated kinase inhibitor	LINCS
Rock1	0.441667	0.0440509	fasudil	rho associated kinase inhibitor	LINCS
Rock1	0.441667	0.0440509	PD-98059	MEK inhibitor	LINCS
Rock1	0.441667	0.0440509	LY294002	DNA dependent protein kinase inhibitor, mTOR inhibitor, phosphodiesterase inhibitor, PI3K inhibitor, PLK inhibitor	LINCS
Rock1	0.441667	0.0440509	LX7101	LIM kinase inhibitor, rho associated kinase inhibitor	LINCS
Rock1	0.441667	0.0440509	GSK429286A	rho associated kinase inhibitor	LINCS
Rock1	0.441667	0.0440509	hydroxyfasudil	rho associated kinase inhibitor	LINCS
Rock1	0.441667	0.0440509	4,5,6,7-tetrabromobenzotriazole	casein kinase inhibitor	LINCS
Rock1	0.441667	0.0440509	SB-203580	p38 MAPK inhibitor	LINCS
Rock1	0.441667	0.0440509	SB-202190	p38 MAPK inhibitor	LINCS
Rock1	0.441667	0.0440509	OXA-06	rho associated kinase inhibitor	LINCS
Rock1	0.441667	0.0440509	ripasudil	rho associated kinase inhibitor	LINCS
Rock1	0.441667	0.0440509	AT13148	protein kinase inhibitor	LINCS
Rock1	0.441667	0.0440509	bisindolylmaleimide-IX	PKC inhibitor	LINCS
Rock1	0.441667	0.0440509	SB-772077B	rho associated kinase inhibitor	LINCS
Rock1	0.441667	0.0440509	RKI-1447	rho associated kinase inhibitor	LINCS
Rock1	0.441667	0.0440509	Y-39983	rho associated kinase inhibitor	LINCS
Rock1	0.441667	0.0440509	GSK269962	rho associated kinase inhibitor	LINCS
Rock1	0.441667	0.0440509	Y-27632	rho associated kinase inhibitor	LINCS
Gsta3	0.439853	0.0372517	glutathione	antioxidant	LINCS
Abl2	0.439334	0.0443348	dasatinib	Bcr-Abl kinase inhibitor, ephrin inhibitor, KIT inhibitor, PDGFR tyrosine kinase receptor inhibitor, SRC inhibitor, tyrosine kinase inhibitor	LINCS
Abl2	0.439334	0.0443348	adenosine-triphosphate	adenosine receptor agonist	LINCS
H6pd	0.439172	0.00121571	coenzyme-I		LINCS
Fasn	0.438591	0.00302513	pretomanid	nitric oxide donor	LINCS
Fasn	0.438591	0.00302513	fisetin	Aurora kinase inhibitor	LINCS
Fasn	0.438591	0.00302513	4-methylgenistein	protein tyrosine kinase inhibitor	LINCS
Fasn	0.438591	0.00302513	epicatechin-gallate-(-)	bacterial DNA gyrase inhibitor	LINCS
Fasn	0.438591	0.00302513	morin	cytochrome P450 inhibitor	LINCS
Fasn	0.438591	0.00302513	pyrazinamide	fatty acid synthase inhibitor	LINCS
Fasn	0.438591	0.00302513	GSK2194069	fatty acid synthase inhibitor	LINCS
Fasn	0.438591	0.00302513	orlistat	lipase inhibitor	LINCS
Fasn	0.438591	0.00302513	epigallocatechin-gallate-(-)	bacterial DNA gyrase inhibitor	LINCS
Fasn	0.438591	0.00302513	cerulenin	fatty acid synthase inhibitor	LINCS
Slc1a4	0.435207	0.00297952	L-alanine		LINCS
Dgat2	0.434798	0.0184826	niacin	NAD precursor, vitamin B	LINCS
Plk4	0.434097	0.0484303	XMD8-92	MAP kinase inhibitor	LINCS
Plk4	0.434097	0.0484303	axitinib	PDGFR tyrosine kinase receptor inhibitor, VEGFR inhibitor	LINCS
Il2	0.433909	0.00175499	ephedrine-(racemic)	adrenergic receptor agonist	LINCS
Aldh18a1	0.43344	0.00391306	L-glutamic-acid	glutamate receptor agonist	LINCS
Csk	0.432283	0.0157224	SRC-kinase-inhibitor-I	SRC inhibitor	LINCS
Csk	0.432283	0.0157224	apatinib	RET tyrosine kinase inhibitor	LINCS
Csk	0.432283	0.0157224	TG-100801	SRC inhibitor, VEGFR inhibitor	LINCS
Gsk3a	0.432254	0.000210566	A-1070722	glycogen synthase kinase inhibitor	LINCS
Gsk3a	0.432254	0.000210566	AZD1080	glycogen synthase kinase inhibitor	LINCS
Gsk3a	0.432254	0.000210566	SB-415286	glycogen synthase kinase inhibitor	LINCS
Gsk3a	0.432254	0.000210566	CHIR-98014	glycogen synthase kinase inhibitor	LINCS
Gsk3a	0.432254	0.000210566	SB-216763	glycogen synthase kinase inhibitor	LINCS
Gsk3a	0.432254	0.000210566	GSK-3-inhibitor-IX	glycogen synthase kinase inhibitor, lipoxygenase inhibitor	LINCS
Gsk3a	0.432254	0.000210566	CHIR-99021	glycogen synthase kinase inhibitor	LINCS
Gsk3a	0.432254	0.000210566	indirubin	CDK inhibitor, glycogen synthase kinase inhibitor	LINCS
Slc19a3	0.431623	0.0338656	thiamine	vitamin B	LINCS
Slc19a3	0.431623	0.0338656	L-cysteine		LINCS
Pnkp	0.43151	0.026778	A12B4C3	polynucleotide kinase/phosphatase inhibitor	LINCS
Cd55	0.431024	0.0416448	chloramphenicol	bacterial 50S ribosomal subunit inhibitor	LINCS
Slco2b1	0.429909	0.000665529	glyburide	ATP channel blocker, insulin secretagogue, sulfonylurea	LINCS
Slco2b1	0.429909	0.000665529	rifamycin	DNA directed RNA polymerase inhibitor	LINCS
Slco2b1	0.429909	0.000665529	gemfibrozil	lipoprotein lipase activator	LINCS
Gja10	0.428686	0.00945692	carbenoxolone	11-beta hydroxysteroid dehydrogenase inhibitor	LINCS
Gja10	0.428686	0.00945692	1-octanol		LINCS
Gja10	0.428686	0.00945692	flufenamic-acid	chloride channel blocker	LINCS
Psmb1	0.428467	0.0121705	carfilzomib	proteasome inhibitor	LINCS
Psmb1	0.428467	0.0121705	bortezomib	NFkB pathway inhibitor, proteasome inhibitor	LINCS
Psmb1	0.428467	0.0121705	MG-132	proteasome inhibitor	LINCS
Bdh1	0.427562	0.00938926	coenzyme-I		LINCS
Soat2	0.427136	0.00816583	hesperetin	ACAT inhibitor	LINCS
Sell	0.427042	0.00162194	baicalein	lipoxygenase inhibitor	LINCS
Dmpk	0.425666	0.00316684	RKI-1447	rho associated kinase inhibitor	LINCS
Prmt6	0.424509	0.0290484	EPZ020411	protein arginine N-methyltransferase inhibitor	LINCS
Npc1l1	0.423297	0.0123733	ezetimibe	cholesterol inhibitor, Niemann-Pick C1-like 1 protein antagonist	LINCS
Ppif	0.423289	0.000960336	L-proline	glutamate receptor agonist	LINCS
Ppif	0.423289	0.000960336	cyclosporin-A	calcineurin inhibitor	LINCS
Esrra	0.422332	0.0036617	daidzein	estrogen receptor agonist	LINCS
Esrra	0.422332	0.0036617	genistein	tyrosine kinase inhibitor	LINCS
Esrra	0.422332	0.0036617	4-methylgenistein	protein tyrosine kinase inhibitor	LINCS
Gcsh	0.421051	0.000208686	AZD4282	glutamate receptor antagonist	LINCS
Oprl1	0.420174	0.00357924	NNC-63-0532	opioid receptor agonist	LINCS
Oprl1	0.420174	0.00357924	MCOPPB	nociceptin/orphanin FQ receptor agonist	LINCS
Oprl1	0.420174	0.00357924	orphanin-fq	opioid receptor agonist	LINCS
Oprl1	0.420174	0.00357924	SB-612111	nociceptin/orphanin FQ receptor antagonist	LINCS
Oprl1	0.420174	0.00357924	JTC-801	opioid receptor antagonist	LINCS
Oprl1	0.420174	0.00357924	trap-101	nociceptin/orphanin FQ receptor antagonist, opioid receptor antagonist	LINCS
Oprl1	0.420174	0.00357924	BAN-ORL-24	nociceptin/orphanin FQ receptor antagonist	LINCS
Oprl1	0.420174	0.00357924	SCH-221510	nociceptin/orphanin FQ receptor agonist	LINCS
Oprl1	0.420174	0.00357924	cebranopadol	opioid receptor agonist	LINCS
Fdxr	0.42	0.0441739	flavin-adenine-dinucleotide		LINCS
Csf1	0.419732	0.00374971	linifanib	PDGFR tyrosine kinase receptor inhibitor, VEGFR inhibitor	LINCS
Csf1	0.419732	0.00374971	axitinib	PDGFR tyrosine kinase receptor inhibitor, VEGFR inhibitor	LINCS
Kcnb1	0.419375	0.00211404	dalfampridine	potassium channel blocker	LINCS
Kcnb1	0.419375	0.00211404	linoleic-acid	oxidative stress inducer	LINCS
Map1a	0.419213	0.00350928	estramustine	DNA alkylating agent	LINCS
Map1a	0.419213	0.00350928	estramustine-phosphate	DNA synthesis inhibitor, microtubule inhibitor	LINCS
Pdxp	0.418906	0.000475967	MC-1		LINCS
Myd88	0.418853	0.00697999	ST-2825	myeloid differentiation primary response inhibitor	LINCS
Gls2	0.417647	0.0257229	L-glutamic-acid	glutamate receptor agonist	LINCS
Nr1h4	0.415784	0.0142126	ursodiol	nuclear factor erythroid derived, like (NRF2) activator	LINCS
Nr1h4	0.415784	0.0142126	chenodeoxycholic-acid	11-beta hydroxysteroid dehydrogenase inhibitor, FXR agonist	LINCS
Nr1h4	0.415784	0.0142126	lithocholic-acid	FXR antagonist, vitamin D receptor agonist	LINCS
Nr1h4	0.415784	0.0142126	GW-4064	FXR agonist	LINCS
Nr1h4	0.415784	0.0142126	GR-235	estrogen receptor agonist, FXR antagonist, progesterone receptor agonist	LINCS
Nr1h4	0.415784	0.0142126	WAY-362450	FXR agonist	LINCS
Nr1h4	0.415784	0.0142126	17-hydroxyprogesterone-caproate	progesterone receptor agonist	LINCS
Nr1h4	0.415784	0.0142126	obeticholic-acid	FXR agonist	LINCS
Nr1h4	0.415784	0.0142126	fexaramine	FXR agonist	LINCS
Nr1h4	0.415784	0.0142126	CINPA-1	CAR antagonist	LINCS
Pkmyt1	0.415603	0.00351018	PD-166285	SRC inhibitor	LINCS
Tlr1	0.413051	0.00631221	CU-T12-9	toll-like receptor agonist	LINCS
Npr1	0.411091	0.00689198	isosorbide-dinitrate	nitric oxide stimulant	LINCS
Egln3	0.408524	0.0425261	FG-4592	hypoxia inducible factor prolyl hydroxylase inhibitor	LINCS
Cox5b	0.408443	0.0426269	cholic-acid	bile acid	LINCS
Soat1	0.407449	0.00245508	hesperetin	ACAT inhibitor	LINCS
Soat1	0.407449	0.00245508	ezetimibe	cholesterol inhibitor, Niemann-Pick C1-like 1 protein antagonist	LINCS
Soat1	0.407449	0.00245508	YM-750	ACAT inhibitor	LINCS
P2ry10	0.406841	0.0454405	JTE-013	lysophospholipid receptor antagonist	LINCS
Brd4	0.406312	0.00676871	PFI-1	bromodomain inhibitor	LINCS
Brd4	0.406312	0.00676871	LY303511	casein kinase inhibitor, mTOR inhibitor, PI3K inhibitor	LINCS
Brd4	0.406312	0.00676871	CPI-203	bromodomain inhibitor	LINCS
Brd4	0.406312	0.00676871	CPI-0610	bromodomain inhibitor	LINCS
Brd4	0.406312	0.00676871	OTX015	bromodomain inhibitor	LINCS
Brd4	0.406312	0.00676871	ARV-825	bromodomain inhibitor	LINCS
Brd4	0.406312	0.00676871	fedratinib	FLT3 inhibitor, JAK inhibitor	LINCS
Brd4	0.406312	0.00676871	OXF-BD-02	bromodomain inhibitor	LINCS
Brd4	0.406312	0.00676871	I-BET-762	bromodomain inhibitor	LINCS
Brd4	0.406312	0.00676871	JQ1-(+)	bromodomain inhibitor	LINCS
Brd4	0.406312	0.00676871	I-BET151	bromodomain inhibitor	LINCS
Brd4	0.406312	0.00676871	BI-2536	PLK inhibitor	LINCS
Brd4	0.406312	0.00676871	XD-14	bromodomain inhibitor	LINCS
Map2k7	0.40536	0.017667	U-0126	MEK inhibitor	LINCS
Ptgis	0.402178	0.000263829	epoprostenol	prostacyclin analog	LINCS
Ptgis	0.402178	0.000263829	phenylbutazone	cyclooxygenase inhibitor, prostanoid receptor antagonist	LINCS
Neu1	0.401666	0.00522787	oseltamivir-phosphate	neuraminidase inhibitor	LINCS
Nuak2	0.3997	0.00995744	WZ4003	AMPK inhibitor	LINCS
Itgb3	0.398186	0.00649477	GR-144053	integrin antagonist	LINCS
Itgb3	0.398186	0.00649477	DU-728	structural glycoprotein antagonist	LINCS
Itgb3	0.398186	0.00649477	ATN-161	integrin antagonist	LINCS
Itgb3	0.398186	0.00649477	cilengitide	integrin antagonist	LINCS
Itgb3	0.398186	0.00649477	tirofiban	platelet aggregation inhibitor, structural glycoprotein antagonist	LINCS
Itgb3	0.398186	0.00649477	eptifibatide	platelet aggregation inhibitor	LINCS
Polr2a	0.397501	5.44581e-05	dactinomycin	RNA polymerase inhibitor	LINCS
Baz2a	0.39728	0.0354023	GSK2801	bromodomain inhibitor	LINCS
Gjb3	0.396838	0.00402702	flufenamic-acid	chloride channel blocker	LINCS
Gjb3	0.396838	0.00402702	1-octanol		LINCS
Gjb3	0.396838	0.00402702	carbenoxolone	11-beta hydroxysteroid dehydrogenase inhibitor	LINCS
Jdp2	0.396045	7.46468e-05	ephedrine-(racemic)	adrenergic receptor agonist	LINCS
Cpt1a	0.395928	0.000342793	glyburide	ATP channel blocker, insulin secretagogue, sulfonylurea	LINCS
Cpt1a	0.395928	0.000342793	etomoxir	carnitine palmitoyltransferase inhibitor	LINCS
Cpt1a	0.395928	0.000342793	oxfenicine	carnitine palmitoyltransferase inhibitor	LINCS
Cpt1a	0.395928	0.000342793	perhexiline	carnitine palmitoyltransferase inhibitor	LINCS
Brd1	0.395491	0.0208288	OF-1	bromodomain inhibitor	LINCS
Brd1	0.395491	0.0208288	NI-57	bromodomain inhibitor	LINCS
Srms	0.394573	0.0232414	dasatinib	Bcr-Abl kinase inhibitor, ephrin inhibitor, KIT inhibitor, PDGFR tyrosine kinase receptor inhibitor, SRC inhibitor, tyrosine kinase inhibitor	LINCS
Foxm1	0.394517	0.0276892	thiostrepton	FOXM1 inhibitor, protein synthesis inhibitor	LINCS
Mgea5	0.393866	0.0474175	thiamet-g	GLCNAC phosphotransferase inhibitor	LINCS
Mtor	0.393791	0.00480481	PP-121	protein tyrosine kinase inhibitor	LINCS
Mtor	0.393791	0.00480481	LY3023414	mTOR inhibitor, PI3K inhibitor	LINCS
Mtor	0.393791	0.00480481	OSI-027	mTOR inhibitor	LINCS
Mtor	0.393791	0.00480481	beta-hydroxy-beta-methylbutyrate	protein synthesis stimulant	LINCS
Mtor	0.393791	0.00480481	PF-04691502	mTOR inhibitor, PI3K inhibitor	LINCS
Mtor	0.393791	0.00480481	deforolimus	mTOR inhibitor	LINCS
Mtor	0.393791	0.00480481	CC-223	mTOR inhibitor	LINCS
Mtor	0.393791	0.00480481	KU-0063794	mTOR inhibitor	LINCS
Mtor	0.393791	0.00480481	SAR-245409	PI3K inhibitor	LINCS
Mtor	0.393791	0.00480481	WYE-125132	mTOR inhibitor	LINCS
Mtor	0.393791	0.00480481	PP242	mTOR inhibitor	LINCS
Mtor	0.393791	0.00480481	BGT226	PI3K inhibitor	LINCS
Mtor	0.393791	0.00480481	VE-822	ATR kinase inhibitor	LINCS
Mtor	0.393791	0.00480481	AZ20	ATR kinase inhibitor	LINCS
Mtor	0.393791	0.00480481	WYE-354	mTOR inhibitor	LINCS
Mtor	0.393791	0.00480481	WYE-687	mTOR inhibitor	LINCS
Mtor	0.393791	0.00480481	palomid-529	AKT inhibitor, mTOR inhibitor	LINCS
Mtor	0.393791	0.00480481	chrysophanic-acid	EGFR inhibitor	LINCS
Mtor	0.393791	0.00480481	XL388	mTOR inhibitor	LINCS
Mtor	0.393791	0.00480481	torin-1	mTOR inhibitor	LINCS
Mtor	0.393791	0.00480481	AZD2014	mTOR inhibitor	LINCS
Mtor	0.393791	0.00480481	PI-103	mTOR inhibitor, PI3K inhibitor	LINCS
Mtor	0.393791	0.00480481	MLN0128	mTOR inhibitor	LINCS
Mtor	0.393791	0.00480481	PKI-179	mTOR inhibitor, PI3K inhibitor	LINCS
Mtor	0.393791	0.00480481	everolimus	mTOR inhibitor	LINCS
Mtor	0.393791	0.00480481	PF-05212384	mTOR inhibitor, PI3K inhibitor	LINCS
Mtor	0.393791	0.00480481	GDC-0980	mTOR inhibitor, PI3K inhibitor	LINCS
Mtor	0.393791	0.00480481	sirolimus	mTOR inhibitor	LINCS
Mtor	0.393791	0.00480481	voxtalisib	mTOR inhibitor, PI3K inhibitor	LINCS
Mtor	0.393791	0.00480481	GSK2126458	mTOR inhibitor, PI3K inhibitor	LINCS
Mtor	0.393791	0.00480481	CH5132799	PI3K inhibitor	LINCS
Mtor	0.393791	0.00480481	LY294002	DNA dependent protein kinase inhibitor, mTOR inhibitor, phosphodiesterase inhibitor, PI3K inhibitor, PLK inhibitor	LINCS
Mtor	0.393791	0.00480481	torin-2	mTOR inhibitor	LINCS
Mtor	0.393791	0.00480481	AZD8055	mTOR inhibitor	LINCS
Mtor	0.393791	0.00480481	WAY-600	mTOR inhibitor	LINCS
Mtor	0.393791	0.00480481	compound-401	DNA dependent protein kinase inhibitor	LINCS
Mtor	0.393791	0.00480481	CC-115	DNA protein kinase inhibitor, mTOR inhibitor	LINCS
Mtor	0.393791	0.00480481	AP1903		LINCS
Mtor	0.393791	0.00480481	temsirolimus	mTOR inhibitor	LINCS
Mtor	0.393791	0.00480481	SB-2343	mTOR inhibitor, PI3K inhibitor	LINCS
Mtor	0.393791	0.00480481	NVP-BEZ235	mTOR inhibitor, PI3K inhibitor	LINCS
Yars	0.393241	0.0183287	plovamer-acetate		LINCS
Prosc	0.39305	0.0220322	L-proline	glutamate receptor agonist	LINCS
Prosc	0.39305	0.0220322	MC-1		LINCS
Aph1b	0.392551	0.0155187	E-2012	gamma secretase modulator	LINCS
Aph1b	0.392551	0.0155187	flurizan	gamma secretase inhibitor	LINCS
Aldh1b1	0.392339	0.0108053	coenzyme-I		LINCS
Ccr1	0.391899	0.00918499	NSC-5844	CC chemokine receptor agonist	LINCS
Ccr1	0.391899	0.00918499	ZK-811752	CC chemokine receptor antagonist	LINCS
Ccr1	0.391899	0.00918499	A-987306	histamine receptor antagonist	LINCS
Mst1r	0.391488	0.0126799	BMS-777607	AXL kinase inhibitor, c-Met inhibitor, FLT3 inhibitor, hepatocyte growth factor receptor inhibitor, macrophage migration inhibiting factor inhibitor, tyrosine kinase inhibitor	LINCS
Mst1r	0.391488	0.0126799	MK-2461	FGFR inhibitor, VEGFR inhibitor	LINCS
Gsta2	0.391234	0.00576487	glutathione	antioxidant	LINCS
Pde6g	0.391015	0.0168155	pentoxifylline	phosphodiesterase inhibitor	LINCS
Pde6g	0.391015	0.0168155	vardenafil	phosphodiesterase inhibitor	LINCS
Pde6g	0.391015	0.0168155	IBMX	phosphodiesterase inhibitor	LINCS
Pde6g	0.391015	0.0168155	dipyridamole	phosphodiesterase inhibitor	LINCS
Pde6g	0.391015	0.0168155	sildenafil	phosphodiesterase inhibitor	LINCS
Ivd	0.390106	0.00105812	flavin-adenine-dinucleotide		LINCS
Asns	0.389819	0.000625874	L-aspartic-acid	metallic radical formation stimulant	LINCS
Asns	0.389819	0.000625874	L-asparagine		LINCS
Asns	0.389819	0.000625874	L-glutamic-acid	glutamate receptor agonist	LINCS
Asns	0.389819	0.000625874	adenosine-triphosphate	adenosine receptor agonist	LINCS
Slc13a2	0.388412	0.0163051	succinic-acid		LINCS
Ncoa2	0.388215	0.00834756	genistein	tyrosine kinase inhibitor	LINCS
Ncoa2	0.388215	0.00834756	T-0901317	LXR agonist	LINCS
Ncoa2	0.388215	0.00834756	GW-9662	PPAR receptor antagonist	LINCS
Folh1	0.388095	0.00716793	2-(3-mercaptopropyl)pentanedioic-acid	glutamate carboxypeptidase inhibitor	LINCS
Folh1	0.388095	0.00716793	PMPA	glutamate receptor antagonist	LINCS
Folh1	0.388095	0.00716793	L-glutamic-acid	glutamate receptor agonist	LINCS
Folh1	0.388095	0.00716793	L-quisqualic-acid	glutamate receptor agonist	LINCS
Btk	0.386665	0.00229679	olmutinib	Bruton's tyrosine kinase (BTK) inhibitor, EGFR inhibitor	LINCS
Btk	0.386665	0.00229679	AVL-292	Bruton's tyrosine kinase (BTK) inhibitor	LINCS
Btk	0.386665	0.00229679	LFM-A13	Bruton's tyrosine kinase (BTK) inhibitor	LINCS
Btk	0.386665	0.00229679	GDC-0834	Bruton's tyrosine kinase (BTK) inhibitor	LINCS
Btk	0.386665	0.00229679	ibrutinib	Bruton's tyrosine kinase (BTK) inhibitor	LINCS
Btk	0.386665	0.00229679	ONO-4059	Bruton's tyrosine kinase (BTK) inhibitor	LINCS
Btk	0.386665	0.00229679	terreic-acid-(-)	Bruton's tyrosine kinase (BTK) inhibitor	LINCS
Btk	0.386665	0.00229679	PCI-29732	Bruton's tyrosine kinase (BTK) inhibitor	LINCS
Btk	0.386665	0.00229679	acalabrutinib	Bruton's tyrosine kinase (BTK) inhibitor	LINCS
Btk	0.386665	0.00229679	CNX-774	Bruton's tyrosine kinase (BTK) inhibitor	LINCS
Smad3	0.386365	0.0210422	SIS3	serine/threonine kinase inhibitor	LINCS
Srf	0.38514	0.0098111	CCG-1423	apoptosis stimulant	LINCS
Hipk3	0.383615	0.0477455	CX-4945	casein kinase inhibitor	LINCS
Prkab1	0.382578	0.00279995	metformin	insulin sensitizer	LINCS
Prkab1	0.382578	0.00279995	adenosine-phosphate	adenosine receptor agonist	LINCS
Prkab1	0.382578	0.00279995	ZLN024	AMPK activator	LINCS
Prkab1	0.382578	0.00279995	aspirin	cyclooxygenase inhibitor	LINCS
Xiap	0.381996	0.00110554	AZD5582	XIAP inhibitor	LINCS
Xiap	0.381996	0.00110554	UC-112	XIAP inhibitor	LINCS
Xiap	0.381996	0.00110554	cisplatin	DNA alkylating agent, DNA synthesis inhibitor	LINCS
Xiap	0.381996	0.00110554	birinapant	XIAP inhibitor	LINCS
Xiap	0.381996	0.00110554	LCL-161	XIAP inhibitor	LINCS
Xiap	0.381996	0.00110554	embelin	HCV inhibitor, XIAP inhibitor	LINCS
Xiap	0.381996	0.00110554	SM-164	XIAP inhibitor	LINCS
Xiap	0.381996	0.00110554	CUDC-427	apoptosis inhibitor	LINCS
Xiap	0.381996	0.00110554	GDC-0152	XIAP inhibitor	LINCS
Asph	0.381598	0.0107551	succinic-acid		LINCS
Asph	0.381598	0.0107551	L-aspartic-acid	metallic radical formation stimulant	LINCS
Ndufa2	0.38144	0.00202	coenzyme-I		LINCS
Cftr	0.38063	0.0103234	nimodipine	calcium channel blocker	LINCS
Cftr	0.38063	0.0103234	apigenin	casein kinase inhibitor, cell proliferation inhibitor	LINCS
Cftr	0.38063	0.0103234	bumetanide	solute carrier family member inhibitor	LINCS
Cftr	0.38063	0.0103234	glafenine	DeltaF508-CFTR Correctors	LINCS
Cftr	0.38063	0.0103234	felodipine	calcium channel blocker	LINCS
Cftr	0.38063	0.0103234	capsaicin	TRPV agonist	LINCS
Cftr	0.38063	0.0103234	glyburide	ATP channel blocker, insulin secretagogue, sulfonylurea	LINCS
Cftr	0.38063	0.0103234	IOWH032	CFTR channel antagonist	LINCS
Cftr	0.38063	0.0103234	ivacaftor	CFTR channel potentiator	LINCS
Cftr	0.38063	0.0103234	lumacaftor	CFTR channel agonist	LINCS
Cftr	0.38063	0.0103234	CFTRinh-172	chloride channel blocker	LINCS
Cftr	0.38063	0.0103234	dexfosfoserine	membrane integrity inhibitor	LINCS
Cftr	0.38063	0.0103234	genistein	tyrosine kinase inhibitor	LINCS
Plod3	0.379644	0.0309928	succinic-acid		LINCS
Plcg1	0.378916	0.0188727	m-3M3FBS	phospholipase activator	LINCS
Ihh	0.378594	0.0109233	taladegib	smoothened receptor antagonist	LINCS
Ihh	0.378594	0.0109233	CUR-61414	smoothened receptor antagonist	LINCS
Ihh	0.378594	0.0109233	M-25	smoothened receptor antagonist	LINCS
Ppara	0.377262	0.00233063	fenofibric-acid	cytochrome P450 inhibitor	LINCS
Ppara	0.377262	0.00233063	GW-7647	PPAR receptor agonist	LINCS
Ppara	0.377262	0.00233063	clofibric-acid	PPAR receptor agonist	LINCS
Ppara	0.377262	0.00233063	enilconazole	sterol demethylase inhibitor	LINCS
Ppara	0.377262	0.00233063	cetaben	ACAT inhibitor, cholesterol inhibitor	LINCS
Ppara	0.377262	0.00233063	bezafibrate	PPAR receptor agonist	LINCS
Ppara	0.377262	0.00233063	tesaglitazar	insulin sensitizer, PPAR receptor agonist	LINCS
Ppara	0.377262	0.00233063	ciprofibrate	PPAR receptor agonist	LINCS
Ppara	0.377262	0.00233063	dehydroepiandrosterone	protein synthesis stimulant	LINCS
Ppara	0.377262	0.00233063	clofibrate	PPAR receptor agonist	LINCS
Ppara	0.377262	0.00233063	GW-501516	PPAR receptor agonist	LINCS
Ppara	0.377262	0.00233063	CP-775146	PPAR receptor agonist	LINCS
Ppara	0.377262	0.00233063	gemfibrozil	lipoprotein lipase activator	LINCS
Ppara	0.377262	0.00233063	elafibranor	PPAR receptor agonist	LINCS
Ppara	0.377262	0.00233063	etofylline-clofibrate	platelet aggregation inhibitor	LINCS
Ppara	0.377262	0.00233063	saroglitazar	PPAR receptor agonist	LINCS
Ppara	0.377262	0.00233063	fenofibrate	PPAR receptor agonist	LINCS
Ppara	0.377262	0.00233063	etofibrate	PPAR receptor agonist	LINCS
Ppara	0.377262	0.00233063	pirinixic-acid	PPAR receptor agonist	LINCS
Ppara	0.377262	0.00233063	indeglitazar	PPAR receptor agonist	LINCS
Ppara	0.377262	0.00233063	indomethacin	cyclooxygenase inhibitor	LINCS
Ppara	0.377262	0.00233063	GW-6471	PPAR receptor antagonist	LINCS
Ppara	0.377262	0.00233063	oleoylethanolamide	cannabinoid receptor agonist, glucose dependent insulinotropic receptor agonist, potassium channel blocker, PPAR receptor agonist	LINCS
Kcnh1	0.376814	0.0467022	quinidine	sodium channel blocker	LINCS
Kcnh1	0.376814	0.0467022	clofilium	potassium channel blocker	LINCS
Kcnh1	0.376814	0.0467022	dalfampridine	potassium channel blocker	LINCS
Kcnh1	0.376814	0.0467022	imipramine	norepinephrine reputake inhibitor, serotonin reuptake inhibitor	LINCS
Kcnh1	0.376814	0.0467022	astemizole	histamine receptor antagonist	LINCS
Kcnh1	0.376814	0.0467022	terfenadine	histamine receptor antagonist	LINCS
Kcnh1	0.376814	0.0467022	dofetilide	potassium channel blocker	LINCS
Kcnh1	0.376814	0.0467022	E-4031	potassium channel blocker	LINCS
Kcnh1	0.376814	0.0467022	haloperidol	dopamine receptor antagonist	LINCS
Lypla1	0.374415	0.0133987	ML348	lysophospholipase inhibitor	LINCS
Slc7a8	0.374234	0.00105062	L-alanine		LINCS
Arg2	0.372369	0.00214768	L-arginine	nitric oxide precursor	LINCS
Arg2	0.372369	0.00214768	eflornithine	ornithine decarboxylase inhibitor	LINCS
Epha10	0.370684	0.0153557	vandetanib	EGFR inhibitor, RET tyrosine kinase inhibitor, VEGFR inhibitor	LINCS
Slc25a4	0.370208	0.0345782	clodronic-acid	bone resorption inhibitor	LINCS
Slc25a4	0.370208	0.0345782	adenosine-triphosphate	adenosine receptor agonist	LINCS
Fabp6	0.369644	0.0219483	cholic-acid	bile acid	LINCS
Fabp6	0.369644	0.0219483	taurocholate	G protein-coupled receptor agonist	LINCS
Wars	0.36775	0.00929706	tryptophan	serotonin receptor partial agonist	LINCS
Cox8a	0.367066	0.011444	cholic-acid	bile acid	LINCS
Akt2	0.367003	0.0142255	GSK690693	AKT inhibitor	LINCS
Akt2	0.367003	0.0142255	uprosertib	AKT inhibitor	LINCS
Akt2	0.367003	0.0142255	MK-2206	AKT inhibitor	LINCS
Akt2	0.367003	0.0142255	AZD5363	AKT inhibitor	LINCS
Akt2	0.367003	0.0142255	AT13148	protein kinase inhibitor	LINCS
Akt2	0.367003	0.0142255	API-1	AKT inhibitor	LINCS
Akt2	0.367003	0.0142255	ARQ-092	AKT inhibitor	LINCS
Akt2	0.367003	0.0142255	GDC-0068	AKT inhibitor	LINCS
Akt2	0.367003	0.0142255	triciribine	AKT inhibitor	LINCS
Akt2	0.367003	0.0142255	PHT-427	AKT inhibitor, pyruvate dehydrogenase inhibitor	LINCS
Akt2	0.367003	0.0142255	AT7867	AKT inhibitor	LINCS
Akt2	0.367003	0.0142255	GSK2110183	AKT inhibitor	LINCS
Map2	0.366471	0.0402138	paclitaxel	tubulin polymerization inhibitor	LINCS
Map2	0.366471	0.0402138	estramustine	DNA alkylating agent	LINCS
Map2	0.366471	0.0402138	estramustine-phosphate	DNA synthesis inhibitor, microtubule inhibitor	LINCS
Map2	0.366471	0.0402138	docetaxel	tubulin polymerization inhibitor	LINCS
Usp13	0.366322	0.0471356	spautin-1	deubiquitinase inhibitor	LINCS
Brd3	0.365761	0.00183001	OTX015	bromodomain inhibitor	LINCS
Brd3	0.365761	0.00183001	LY303511	casein kinase inhibitor, mTOR inhibitor, PI3K inhibitor	LINCS
Brd3	0.365761	0.00183001	XD-14	bromodomain inhibitor	LINCS
Brd3	0.365761	0.00183001	apabetalone	apolipoprotein expression enhancer	LINCS
Brd3	0.365761	0.00183001	I-BET151	bromodomain inhibitor	LINCS
Brd3	0.365761	0.00183001	I-BET-762	bromodomain inhibitor	LINCS
Nlrp3	0.365501	0.0280725	MCC950	NOD like receptor inhibitor	LINCS
Polb	0.364663	0.00452672	cytarabine	ribonucleotide reductase inhibitor	LINCS
Cdipt	0.364596	0.0021234	inositol	insulin sensitizer	LINCS
Gjb5	0.36452	0.0256894	flufenamic-acid	chloride channel blocker	LINCS
Gjb5	0.36452	0.0256894	1-octanol		LINCS
Gjb5	0.36452	0.0256894	carbenoxolone	11-beta hydroxysteroid dehydrogenase inhibitor	LINCS
Top2a	0.363899	0.0479996	fleroxacin	topoisomerase inhibitor	LINCS
Top2a	0.363899	0.0479996	doxorubicin	topoisomerase inhibitor	LINCS
Top2a	0.363899	0.0479996	etoposide-phosphate	topoisomerase inhibitor	LINCS
Top2a	0.363899	0.0479996	amonafide	topoisomerase inhibitor	LINCS
Top2a	0.363899	0.0479996	amrubicin	topoisomerase inhibitor	LINCS
Top2a	0.363899	0.0479996	amsacrine	topoisomerase inhibitor	LINCS
Top2a	0.363899	0.0479996	genistein	tyrosine kinase inhibitor	LINCS
Top2a	0.363899	0.0479996	aclarubicin	topoisomerase inhibitor	LINCS
Top2a	0.363899	0.0479996	idarubicin	topoisomerase inhibitor	LINCS
Top2a	0.363899	0.0479996	sparfloxacin	bacterial DNA gyrase inhibitor	LINCS
Top2a	0.363899	0.0479996	merbarone	topoisomerase inhibitor	LINCS
Top2a	0.363899	0.0479996	epirubicin	topoisomerase inhibitor	LINCS
Top2a	0.363899	0.0479996	teniposide	topoisomerase inhibitor	LINCS
Top2a	0.363899	0.0479996	lucanthone	endonuclease inhibitor	LINCS
Top2a	0.363899	0.0479996	enoxacin	topoisomerase inhibitor	LINCS
Top2a	0.363899	0.0479996	voreloxin	topoisomerase inhibitor	LINCS
Top2a	0.363899	0.0479996	banoxantrone	topoisomerase inhibitor	LINCS
Top2a	0.363899	0.0479996	garenoxacin	topoisomerase inhibitor	LINCS
Top2a	0.363899	0.0479996	levofloxacin	bacterial DNA gyrase inhibitor	LINCS
Top2a	0.363899	0.0479996	dexrazoxane	chelating agent, topoisomerase inhibitor	LINCS
Top2a	0.363899	0.0479996	aldoxorubicin	topoisomerase inhibitor	LINCS
Top2a	0.363899	0.0479996	moxifloxacin	bacterial DNA gyrase inhibitor	LINCS
Top2a	0.363899	0.0479996	pefloxacin	bacterial DNA gyrase inhibitor	LINCS
Top2a	0.363899	0.0479996	nemorubicin	topoisomerase inhibitor	LINCS
Top2a	0.363899	0.0479996	etoposide	topoisomerase inhibitor	LINCS
Top2a	0.363899	0.0479996	trovafloxacin	bacterial DNA gyrase inhibitor	LINCS
Top2a	0.363899	0.0479996	pyrazoloacridine	topoisomerase inhibitor	LINCS
Top2a	0.363899	0.0479996	pirarubicin	topoisomerase inhibitor	LINCS
Top2a	0.363899	0.0479996	ciprofloxacin	bacterial DNA gyrase inhibitor	LINCS
Top2a	0.363899	0.0479996	valrubicin	DNA inhibitor, topoisomerase inhibitor	LINCS
Top2a	0.363899	0.0479996	pixantrone	topoisomerase inhibitor	LINCS
Top2a	0.363899	0.0479996	podophyllotoxin	microtubule inhibitor, tubulin polymerization inhibitor	LINCS
Top2a	0.363899	0.0479996	mitoxantrone	topoisomerase inhibitor	LINCS
Top2a	0.363899	0.0479996	norfloxacin	bacterial DNA gyrase inhibitor	LINCS
Top2a	0.363899	0.0479996	daunorubicin	RNA synthesis inhibitor, topoisomerase inhibitor	LINCS
Psmb8	0.363588	0.0190965	bortezomib	NFkB pathway inhibitor, proteasome inhibitor	LINCS
Psmb8	0.363588	0.0190965	carfilzomib	proteasome inhibitor	LINCS
Cox6c	0.363044	0.00205786	cholic-acid	bile acid	LINCS
Gck	0.361539	0.0074201	lonidamine	glucokinase inhibitor	LINCS
Gck	0.361539	0.0074201	tofogliflozin	sodium/glucose cotransporter inhibitor	LINCS
Gck	0.361539	0.0074201	Ro-28-1675	glucokinase activator	LINCS
Gck	0.361539	0.0074201	GKA-50	glucokinase activator	LINCS
Gck	0.361539	0.0074201	PF-04937319	glucokinase activator	LINCS
Gck	0.361539	0.0074201	LY2608204	glucokinase activator	LINCS
Gck	0.361539	0.0074201	GNF-7	glucokinase inhibitor, protein kinase inhibitor	LINCS
Chrna4	0.360406	0.00778421	pentolinium	cholinergic receptor antagonist	LINCS
Chrna4	0.360406	0.00778421	hexamethonium	cholinergic receptor antagonist	LINCS
Chrna4	0.360406	0.00778421	rivanicline	acetylcholine receptor agonist	LINCS
Chrna4	0.360406	0.00778421	TC2559	acetylcholine receptor agonist	LINCS
Chrna4	0.360406	0.00778421	NS-9283	acetylcholine receptor allosteric modulator	LINCS
Chrna4	0.360406	0.00778421	galantamine	acetylcholinesterase inhibitor	LINCS
Chrna4	0.360406	0.00778421	A-867744	acetylcholine receptor allosteric modulator	LINCS
Chrna4	0.360406	0.00778421	butalbital	GABA receptor antagonist	LINCS
Chrna4	0.360406	0.00778421	UB-165	acetylcholine receptor agonist	LINCS
Chrna4	0.360406	0.00778421	dextromethorphan	glutamate receptor antagonist, sigma receptor agonist	LINCS
Chrna4	0.360406	0.00778421	pozanicline	acetylcholine receptor antagonist	LINCS
Chrna4	0.360406	0.00778421	nicotine	acetylcholine receptor agonist	LINCS
Chrna4	0.360406	0.00778421	AZD1446	acetylcholine receptor agonist	LINCS
Chrna4	0.360406	0.00778421	mecamylamine	acetylcholine receptor antagonist	LINCS
Chrna4	0.360406	0.00778421	NSC-9965	acetylcholine receptor antagonist	LINCS
Chrna4	0.360406	0.00778421	cytisine	acetylcholine receptor agonist	LINCS
Chrna4	0.360406	0.00778421	metharbital	GABA receptor modulator	LINCS
Chrna4	0.360406	0.00778421	primidone	GABA receptor antagonist	LINCS
Chrna4	0.360406	0.00778421	varenicline	acetylcholine receptor agonist	LINCS
Chrna4	0.360406	0.00778421	altinicline	nicotinic receptor agonist	LINCS
Ndufc1	0.360113	0.0146363	coenzyme-I		LINCS
Tac1	0.3601	0.0261032	GR-159897	tachykinin antagonist	LINCS
Pim3	0.359551	0.0141926	AZD1208	Pim kinase inhibitor	LINCS
Pim3	0.359551	0.0141926	SGI-1776	Pim kinase inhibitor	LINCS
Pim2	0.359244	0.0226507	AZD1208	Pim kinase inhibitor	LINCS
Pim2	0.359244	0.0226507	SGI-1776	Pim kinase inhibitor	LINCS
Glb1	0.35836	0.0026208	fagomine	glucosidase inhibitor	LINCS
Khk	0.356906	0.0200041	KHK-IN-1	hexokinase inhibitor	LINCS
Csnk2a2	0.356681	0.00255193	CX-4945	casein kinase inhibitor	LINCS
Hcrtr1	0.356061	0.0280721	SB-334867	orexin receptor antagonist	LINCS
Hcrtr1	0.356061	0.0280721	MK-6096	orexin receptor antagonist	LINCS
Hcrtr1	0.356061	0.0280721	ACT-462206	orexin receptor antagonist	LINCS
Hcrtr1	0.356061	0.0280721	JNJ-10397049	orexin receptor antagonist	LINCS
Hcrtr1	0.356061	0.0280721	almorexant	orexin receptor antagonist	LINCS
Hcrtr1	0.356061	0.0280721	lemborexant	orexin receptor antagonist	LINCS
Hcrtr1	0.356061	0.0280721	SB-408124	orexin receptor antagonist	LINCS
Acox1	0.355267	0.000756148	flavin-adenine-dinucleotide		LINCS
Fdft1	0.355228	0.0134325	SQ-109	bacterial cell wall synthesis inhibitor	LINCS
Por	0.354683	0.046452	riboflavin-5-phosphate-sodium		LINCS
Por	0.354683	0.046452	flavin-adenine-dinucleotide		LINCS
Mocos	0.353739	0.0126185	MC-1		LINCS
Syk	0.353422	0.00142634	3,4-methylenedioxy-beta-nitrostyrene	SRC inhibitor, SYK inhibitor	LINCS
Syk	0.353422	0.00142634	ellagic-acid	glutathione transferase inhibitor, non-nucleoside reverse transcriptase inhibitor	LINCS
Syk	0.353422	0.00142634	ER-27319	mediator release inhibitor, SYK inhibitor	LINCS
Syk	0.353422	0.00142634	PRT062607	SYK inhibitor	LINCS
Syk	0.353422	0.00142634	fostamatinib	SYK inhibitor	LINCS
Syk	0.353422	0.00142634	R112	SYK inhibitor	LINCS
Syk	0.353422	0.00142634	BAY-61-3606	SYK inhibitor	LINCS
Syk	0.353422	0.00142634	PRT062070	JAK inhibitor, SYK inhibitor	LINCS
Syk	0.353422	0.00142634	R406	SYK inhibitor	LINCS
Syk	0.353422	0.00142634	GDC-0980	mTOR inhibitor, PI3K inhibitor	LINCS
Syk	0.353422	0.00142634	GS-9973	SYK inhibitor	LINCS
Hck	0.353231	0.0296987	quercetin	polar auxin transport inhibitor	LINCS
Hck	0.353231	0.0296987	rebastinib	Bcr-Abl kinase inhibitor, TIE tyrosine kinase inhibitor, VEGFR inhibitor	LINCS
Hck	0.353231	0.0296987	PP-121	protein tyrosine kinase inhibitor	LINCS
Hck	0.353231	0.0296987	dasatinib	Bcr-Abl kinase inhibitor, ephrin inhibitor, KIT inhibitor, PDGFR tyrosine kinase receptor inhibitor, SRC inhibitor, tyrosine kinase inhibitor	LINCS
Hck	0.353231	0.0296987	bosutinib	Abl kinase inhibitor, Bcr-Abl kinase inhibitor, SRC inhibitor	LINCS
Hck	0.353231	0.0296987	PP-1	SRC inhibitor	LINCS
Gale	0.352767	0.0400658	nadide	free radical scavenger	LINCS
Brpf1	0.351355	0.00545292	PFI-4	bromodomain inhibitor	LINCS
Brpf1	0.351355	0.00545292	NI-57	bromodomain inhibitor	LINCS
Kcnk1	0.350831	0.0184983	quinidine	sodium channel blocker	LINCS
Ppm1d	0.34825	0.0327948	GSK2830371	protein phosphatase inhibitor	LINCS
Alox5ap	0.347825	0.00457343	quiflapon	leukotriene synthesis inhibitor	LINCS
Alox5ap	0.347825	0.00457343	AM679	cannabinoid receptor agonist, lipoxygenase inhibitor	LINCS
Alox5ap	0.347825	0.00457343	veliflapon	leukotriene synthesis inhibitor	LINCS
Alox5ap	0.347825	0.00457343	GSK2190915	lipoxygenase inhibitor	LINCS
Hcn3	0.347446	0.000893391	ZD-7288	HCN channel blocker	LINCS
Hcn3	0.347446	0.000893391	zatebradine	HCN channel blocker	LINCS
Hcn3	0.347446	0.000893391	ivabradine	HCN channel blocker, potassium channel blocker, sodium channel blocker	LINCS
Hsd3b1	0.347043	0.0187643	coenzyme-I		LINCS
Akt1	0.346704	0.0456836	SB-203580	p38 MAPK inhibitor	LINCS
Akt1	0.346704	0.0456836	LY294002	DNA dependent protein kinase inhibitor, mTOR inhibitor, phosphodiesterase inhibitor, PI3K inhibitor, PLK inhibitor	LINCS
Akt1	0.346704	0.0456836	arsenic-trioxide	apoptosis stimulant	LINCS
Akt1	0.346704	0.0456836	triciribine	AKT inhibitor	LINCS
Akt1	0.346704	0.0456836	API-1	AKT inhibitor	LINCS
Akt1	0.346704	0.0456836	SB-747651A	kinase inhibitor	LINCS
Akt1	0.346704	0.0456836	U-0126	MEK inhibitor	LINCS
Akt1	0.346704	0.0456836	MK-2206	AKT inhibitor	LINCS
Akt1	0.346704	0.0456836	BMS-754807	IGF-1 inhibitor	LINCS
Akt1	0.346704	0.0456836	BMS-536924	IGF-1 inhibitor	LINCS
Akt1	0.346704	0.0456836	4,5,6,7-tetrabromobenzotriazole	casein kinase inhibitor	LINCS
Akt1	0.346704	0.0456836	enzastaurin	PKC inhibitor	LINCS
Akt1	0.346704	0.0456836	KN-62	calcium/calmodulin dependent protein kinase inhibitor, purinergic receptor antagonist	LINCS
Akt1	0.346704	0.0456836	adenosine-triphosphate	adenosine receptor agonist	LINCS
Akt1	0.346704	0.0456836	hexamethylenebisacetamide	AKT inhibitor, differentiation inducer, NFKB pathway inhibitor	LINCS
Akt1	0.346704	0.0456836	AT13148	protein kinase inhibitor	LINCS
Akt1	0.346704	0.0456836	A-674563	AKT inhibitor	LINCS
Akt1	0.346704	0.0456836	GSK2110183	AKT inhibitor	LINCS
Akt1	0.346704	0.0456836	perifosine	AKT inhibitor	LINCS
Akt1	0.346704	0.0456836	TIC10	AKT inhibitor, TRAIL modulator	LINCS
Akt1	0.346704	0.0456836	AZD5363	AKT inhibitor	LINCS
Akt1	0.346704	0.0456836	PD-98059	MEK inhibitor	LINCS
Akt1	0.346704	0.0456836	GDC-0068	AKT inhibitor	LINCS
Akt1	0.346704	0.0456836	CaMKII-IN-1	calcium/calmodulin dependent protein kinase inhibitor	LINCS
Akt1	0.346704	0.0456836	bisindolylmaleimide-IX	PKC inhibitor	LINCS
Akt1	0.346704	0.0456836	SB-202190	p38 MAPK inhibitor	LINCS
Akt1	0.346704	0.0456836	uprosertib	AKT inhibitor	LINCS
Akt1	0.346704	0.0456836	GSK690693	AKT inhibitor	LINCS
Akt1	0.346704	0.0456836	canertinib	EGFR inhibitor	LINCS
Pnp	0.346312	0.00185293	guanosine		LINCS
Pnp	0.346312	0.00185293	cladribine	adenosine deaminase inhibitor, ribonucleotide reductase inhibitor	LINCS
Pnp	0.346312	0.00185293	azaguanine-8	purine antagonist	LINCS
Pnp	0.346312	0.00185293	hypoxanthine	PARP inhibitor	LINCS
Pnp	0.346312	0.00185293	didanosine	nucleoside reverse transcriptase inhibitor	LINCS
Pnp	0.346312	0.00185293	forodesine	purinergic receptor antagonist	LINCS
Pnp	0.346312	0.00185293	inosine	neurotrophic agent	LINCS
Pnp	0.346312	0.00185293	acyclovir	DNA polymerase inhibitor	LINCS
Abca1	0.346304	0.0236705	glyburide	ATP channel blocker, insulin secretagogue, sulfonylurea	LINCS
Abca1	0.346304	0.0236705	adenosine-triphosphate	adenosine receptor agonist	LINCS
Abca1	0.346304	0.0236705	probucol	atherogenesis inhibitor	LINCS
Slc25a22	0.346011	0.0258043	L-glutamic-acid	glutamate receptor agonist	LINCS
Cdkn1a	0.345087	0.0052502	GGTI-298	GGTase inhibitor	LINCS
Cdo1	0.344855	0.00541095	coenzyme-I		LINCS
Cdo1	0.344855	0.00541095	L-cysteine		LINCS
Cnr2	0.343866	0.0171588	COR-170	cannabinoid receptor inverse agonist	LINCS
Cnr2	0.343866	0.0171588	pravadoline	cyclooxygenase inhibitor	LINCS
Cnr2	0.343866	0.0171588	BML-190	cannabinoid receptor inverse agonist	LINCS
Cnr2	0.343866	0.0171588	GW-405833	cannabinoid receptor agonist	LINCS
Cnr2	0.343866	0.0171588	palmitoylethanolamide	cannabinoid receptor agonist	LINCS
Cnr2	0.343866	0.0171588	AM-1241	cannabinoid receptor agonist	LINCS
Cnr2	0.343866	0.0171588	AM-404	cyclooxygenase inhibitor, FAAH inhibitor, TRPV antagonist	LINCS
Cnr2	0.343866	0.0171588	JTE-907	cannabinoid receptor inverse agonist	LINCS
Cnr2	0.343866	0.0171588	AM-630	cannabinoid receptor antagonist	LINCS
Cnr2	0.343866	0.0171588	AM-281	cannabinoid receptor antagonist	LINCS
Cnr2	0.343866	0.0171588	anandamide	cannabinoid receptor agonist	LINCS
Cnr2	0.343866	0.0171588	GW-842166	cannabinoid receptor agonist	LINCS
Cnr2	0.343866	0.0171588	GP1a	cannabinoid receptor agonist	LINCS
Cnr2	0.343866	0.0171588	GP2a	cannabinoid receptor agonist	LINCS
Cnr2	0.343866	0.0171588	AM679	cannabinoid receptor agonist, lipoxygenase inhibitor	LINCS
Rarg	0.342312	0.0363292	adarotene	retinoid receptor agonist	LINCS
Rarg	0.342312	0.0363292	adapalene	retinoid receptor agonist	LINCS
Rarg	0.342312	0.0363292	MM-11253	retinoid receptor antagonist	LINCS
Rarg	0.342312	0.0363292	acitretin	retinoid receptor agonist	LINCS
Rarg	0.342312	0.0363292	TTNPB	retinoid receptor agonist	LINCS
Rarg	0.342312	0.0363292	CD-437	retinoid receptor agonist	LINCS
Rarg	0.342312	0.0363292	isotretinoin	retinoid receptor agonist	LINCS
Rarg	0.342312	0.0363292	tazarotene	retinoid receptor agonist	LINCS
Rarg	0.342312	0.0363292	tretinoin	retinoid receptor agonist, retinoid receptor ligand	LINCS
Rarg	0.342312	0.0363292	EC-23	retinoid receptor agonist	LINCS
Rarg	0.342312	0.0363292	palovarotene	retinoid receptor agonist	LINCS
Rarg	0.342312	0.0363292	CD-1530	retinoid receptor agonist	LINCS
Cdc42bpa	0.341713	0.0363395	RKI-1447	rho associated kinase inhibitor	LINCS
Vwf	0.33948	0.0177678	mitoflaxone	antitumor agent	LINCS
Cycs	0.338547	0.00117653	antimycin-A	ATP synthase inhibitor	LINCS
Glrx2	0.337549	0.00999782	glutathione	antioxidant	LINCS
Mmp7	0.337238	0.0460522	marimastat	matrix metalloprotease inhibitor	LINCS
Alk	0.336994	0.00646451	lorlatinib	ALK tyrosine kinase receptor inhibitor	LINCS
Alk	0.336994	0.00646451	ASP3026	ALK tyrosine kinase receptor inhibitor	LINCS
Alk	0.336994	0.00646451	PF-06463922	ALK tyrosine kinase receptor inhibitor	LINCS
Alk	0.336994	0.00646451	adenosine-triphosphate	adenosine receptor agonist	LINCS
Alk	0.336994	0.00646451	NVP-TAE684	ALK tyrosine kinase receptor inhibitor	LINCS
Alk	0.336994	0.00646451	crizotinib	ALK tyrosine kinase receptor inhibitor	LINCS
Alk	0.336994	0.00646451	entrectinib	ALK tyrosine kinase receptor inhibitor, proto-oncogene tyrosine protein kinase inhibitor	LINCS
Alk	0.336994	0.00646451	CEP-37440	ALK tyrosine kinase receptor inhibitor	LINCS
Alk	0.336994	0.00646451	AZD3463	ALK tyrosine kinase receptor inhibitor, insulin growth factor receptor inhibitor	LINCS
Alk	0.336994	0.00646451	GSK1838705A	insulin growth factor receptor inhibitor	LINCS
Alk	0.336994	0.00646451	brigatinib	ALK tyrosine kinase receptor inhibitor, EGFR inhibitor	LINCS
Alk	0.336994	0.00646451	KRCA-0008	ALK inihibitor	LINCS
Alk	0.336994	0.00646451	alectinib	ALK tyrosine kinase receptor inhibitor	LINCS
Alk	0.336994	0.00646451	ceritinib	ALK tyrosine kinase receptor inhibitor	LINCS
Alk	0.336994	0.00646451	AP26113	ALK tyrosine kinase receptor inhibitor	LINCS
Pla2g1b	0.336749	0.0222528	flumethasone	glucocorticoid receptor agonist	LINCS
Pla2g1b	0.336749	0.0222528	sulfasalazine	cyclooxygenase inhibitor	LINCS
Pla2g1b	0.336749	0.0222528	niflumic-acid	cyclooxygenase inhibitor	LINCS
Pla2g1b	0.336749	0.0222528	ursolic-acid	ATPase inhibitor, NFkB pathway inhibitor, STAT inhibitor	LINCS
Pla2g1b	0.336749	0.0222528	clocortolone-pivalate	steroid	LINCS
Pla2g1b	0.336749	0.0222528	halobetasol-propionate	glucocorticoid receptor agonist	LINCS
Pla2g1b	0.336749	0.0222528	C11-Acetate		LINCS
Pla2g1b	0.336749	0.0222528	cholic-acid	bile acid	LINCS
Pla2g1b	0.336749	0.0222528	clobetasol-propionate	glucocorticoid receptor agonist	LINCS
Pla2g1b	0.336749	0.0222528	prednicarbate	phospholipase activator	LINCS
Pla2g1b	0.336749	0.0222528	desonide	glucocorticoid receptor agonist	LINCS
Pla2g1b	0.336749	0.0222528	mepacrine	cytokine production inhibitor, NFkB pathway inhibitor, TP53 activator	LINCS
Pla2g1b	0.336749	0.0222528	desoximetasone	glucocorticoid receptor agonist	LINCS
Pla2g1b	0.336749	0.0222528	hexylene-glycol		LINCS
Pla2g1b	0.336749	0.0222528	miltefosine	membrane integrity inhibitor	LINCS
Aadat	0.333948	0.00510945	MC-1		LINCS
Aadat	0.333948	0.00510945	L-glutamic-acid	glutamate receptor agonist	LINCS
Grm7	0.332891	0.0183582	dexfosfoserine	membrane integrity inhibitor	LINCS
Grm7	0.332891	0.0183582	cis-ACPD	glutamate receptor agonist	LINCS
Grm7	0.332891	0.0183582	L-glutamic-acid	glutamate receptor agonist	LINCS
Grm7	0.332891	0.0183582	L-quisqualic-acid	glutamate receptor agonist	LINCS
Grm7	0.332891	0.0183582	AMN-082	glutamate receptor modulator	LINCS
Grin2b	0.332001	0.04566	dizocilpine-(+)	glutamate receptor antagonist	LINCS
Grin2b	0.332001	0.04566	CGP-37849	glutamate receptor antagonist	LINCS
Grin2b	0.332001	0.04566	midafotel	glutamate receptor antagonist	LINCS
Grin2b	0.332001	0.04566	haloperidol	dopamine receptor antagonist	LINCS
Grin2b	0.332001	0.04566	ditolylguanidine	sigma receptor agonist	LINCS
Grin2b	0.332001	0.04566	NBQX	glutamate receptor antagonist	LINCS
Grin2b	0.332001	0.04566	acetylcysteine	mucolytic agent	LINCS
Grin2b	0.332001	0.04566	3-carboxy-4-hydroxyphenylglycine-(R)	glutamate receptor antagonist	LINCS
Grin2b	0.332001	0.04566	CO-101244	glutamate receptor antagonist	LINCS
Grin2b	0.332001	0.04566	acamprosate	glutamate receptor antagonist	LINCS
[truncated: 10,008 more rows]
